# Supplementary material for: Novosphingobium aromaticivorans LigR coordinates transcription of genes involved in metabolism of multiple types of aromatics
Source: mSystems. 2025 Nov 28;10(12):e01469-25. doi: 10.1128/msystems.01469-25 (PMC12710314; doi:10.1128/msystems.01469-25)
Supplement: Table S1 — Identified DAP-seq peaks for SARO_RS14285. [file msystems.01469-25-s0002.xlsx]

## Sheet: SARO_RS14285_N_aromaticivorans_
Supplemental Table 1. Identified DAP-seq peaks for SARO_RS14285
Column Desciption
1. ChromosomeID. NCBI ID for chromosome or plasmid where peak was identified
2. Peak Start (bp). Genomic position of start of called peak.
3. Peak End (bp). Genomic position of end of called peak
4. Length (bp). Length (in bp) of called peak region
5. Peak Summit (bp). Position of peak region with largest fold enrichment
6. Peak Fold Enrichment. Normalized read values of IP compared to INPUT. Higher values mean more instances of crosslinking at this peak location
7. PeakID. Name given to each identified peak
8. Associated Gene(s). Genes downstream (unless otherwise noted) of peak. Note pairs of genes indicates divergent promoters.
1	2	3	4	5	6	7	8
ChromosomeID	Peak Start (bp)	Peak End (bp)	Length (bp)	Peak Summit (bp)	Peak Fold Enrichment	PeakID	Associated Gene(s)
NC_007794.1	3039544	3039772	229	3039660	37.1578	peak_1	SARO_RS14280
NC_007794.1	3040667	3040996	330	3040836	305.736	peak_2	SARO_RS14285 and SARO_RS14290
