# Supplementary material for: Novosphingobium aromaticivorans LigR coordinates transcription of genes involved in metabolism of multiple types of aromatics
Source: mSystems. 2025 Nov 28;10(12):e01469-25. doi: 10.1128/msystems.01469-25 (PMC12710314; doi:10.1128/msystems.01469-25)
Supplement: Table S3 — Expression levels detected in an RNA-seq for N. aromaticivorans parent and mutant strains in several carbon sources. [file msystems.01469-25-s0003.xlsx]

## Sheet: N.aromaticivorans-FPKM-results
Supplementary Table 3. Expression levels detected in an RNA-seq for N. aromaticivorans parent and mutant strains in several carbon sources.
4-CA = 4-coumaric acid
PCA = Protocatechuic Acid
SA = Syringic Acid
VA = Vanillic Acid
				Linear FPKM Values																									Log2 FPKM Values
				LG_1	LG_2	L4G_1	L4G_2	L4G_3	LPG_1	LPG_2	LPG_3	LSG_1	LSG_2	LSG_3	LVG_1	LVG_2	LVG_3	NG_1	NG_2	N4G_1	N4G_2	NPG_1	NPG_2	NSG_1	NSG_2	NVG_1	NVG_2		LG_1	LG_2	L4G_1	L4G_2	L4G_3	LPG_1	LPG_2	LPG_3	LSG_1	LSG_2	LSG_3	LVG_1	LVG_2	LVG_3	NG_1	NG_2	N4G_1	N4G_2	NPG_1	NPG_2	NSG_1
Locus_Tag	Old_Locus_Tag	Gene_name	Product	SARO_RS14285_KO_Glucose_Rep1	SARO_RS14285_KO_Glucose_Rep2	SARO_RS14285_KO_4-CA_Glucose_Rep1	SARO_RS14285_KO_4-CA_Glucose_Rep2	SARO_RS14285_KO_4-CA_Glucose_Rep3	SARO_RS14285_KO_PCA_Glucose_Rep1	SARO_RS14285_KO_PCA_Glucose_Rep2	SARO_RS14285_KO_PCA_Glucose_Rep3	SARO_RS14285_KO_SA_Glucose_Rep1	SARO_RS14285_KO_SA_Glucose_Rep2	SARO_RS14285_KO_SA_Glucose_Rep3	SARO_RS14285_KO_VA_Glucose_Rep1	SARO_RS14285_KO_VA_Glucose_Rep2	SARO_RS14285_KO_VA_Glucose_Rep3	Parent_Glucose_Rep1	Parent_Glucose_Rep2	Parent_4-CA_Glucose_Rep1	Parent_4-CA_Glucose_Rep2	Parent_PCA_Glucose_Rep1	Parent_PCA_Glucose_Rep2	Parent_SA_Glucose_Rep1	Parent_VA_Glucose_Rep2_SA_Glucose_Rep2	Parent_VA_Glucose_Rep2_VA_Glucose_Rep1	Parent_VA_Glucose_Rep2		SARO_RS14285_KO_Glucose_Rep1	SARO_RS14285_KO_Glucose_Rep2	SARO_RS14285_KO_4-CA_Glucose_Rep1	SARO_RS14285_KO_4-CA_Glucose_Rep2	SARO_RS14285_KO_4-CA_Glucose_Rep3	SARO_RS14285_KO_PCA_Glucose_Rep1	SARO_RS14285_KO_PCA_Glucose_Rep2	SARO_RS14285_KO_PCA_Glucose_Rep3	SARO_RS14285_KO_SA_Glucose_Rep1	SARO_RS14285_KO_SA_Glucose_Rep2	SARO_RS14285_KO_SA_Glucose_Rep3	SARO_RS14285_KO_VA_Glucose_Rep1	SARO_RS14285_KO_VA_Glucose_Rep2	SARO_RS14285_KO_VA_Glucose_Rep3	Parent_Glucose_Rep1	Parent_Glucose_Rep2	Parent_4-CA_Glucose_Rep1	Parent_4-CA_Glucose_Rep2	Parent_PCA_Glucose_Rep1	Parent_PCA_Glucose_Rep2	Parent_SA_Glucose_Rep1
SARO_RS00005	Saro_0001	SARO_RS00005	chromosomal replication initiator protein DnaA	1566.49	1464.63	667.022	701.825	977.241	606.301	805.023	1295.49	769.801	789.47	1111.48	753.39	854.672	1068.08	1789.61	1308.54	882.426	626.528	1566.52	1870.16	914.799	744.955	730.932	1639.17		10.6133	10.5163	9.38159	9.45497	9.93257	9.24389	9.65289	10.3393	9.58834	9.62474	10.1183	9.55725	9.73923	10.0608	10.8054	10.3537	9.78533	9.29123	10.6134	10.8689	9.83731
SARO_RS00010	Saro_0002	SARO_RS00010	HesA/MoeB/ThiF family protein	64.6108	75.5612	77.0627	87.5281	92.1077	104.891	84.887	98.6726	81.583	69.7076	71.5663	88.9493	91.3641	96.1669	63.1665	73.8526	93.7239	93.8141	119.47	101.271	130.814	102.066	115.728	76.6067		6.0137	6.23957	6.26796	6.45167	6.52525	6.71275	6.40747	6.62458	6.3502	6.12324	6.16121	6.47491	6.51356	6.58747	5.98109	6.20658	6.55034	6.55173	6.9005	6.66208	7.03138
SARO_RS00015	Saro_0003	SARO_RS00015	NAD-dependent deacylase	39.5983	53.8301	26.3777	30.306	31.7663	40.7435	38.6039	34.0679	22.876	24.4866	23.6254	35.8177	34.1655	26.2569	27.4026	55.3152	37.9436	34.1651	58.9614	54.0443	49.978	45.4565	45.7838	17.0121		5.30737	5.75034	4.72125	4.92153	4.98942	5.3485	5.27067	5.09034	4.51576	4.61392	4.56226	5.1626	5.09447	4.71463	4.77624	5.78961	5.24579	5.09445	5.8817	5.75607	5.64322
SARO_RS00020	Saro_0004	SARO_RS00020	4-hydroxy-tetrahydrodipicolinate reductase	150.944	135.946	129.49	142.094	154.584	120.348	97.4082	149.063	95.029	98.2187	112.237	136.302	148.794	158.042	158.85	129.864	158.6	135.889	153.648	170.261	144.607	99.5159	70.8571	173.197		7.23787	7.08689	7.01669	7.1507	7.27224	6.91107	6.60597	7.21978	6.5703	6.61793	6.8104	7.09067	7.21717	7.30416	7.31152	7.02086	7.30925	7.08629	7.26348	7.41161	7.176
SARO_RS00025	Saro_0005	SARO_RS00025	M48 family metalloprotease	30.0777	30.0976	11.6653	18.2762	13.1073	19.4809	20.0765	15.6442	14.4767	13.5188	15.6261	22.7571	16.5237	16.2867	32.8177	27.163	11.7679	10.6236	30.2789	27.1597	11.0511	14.2896	13.0611	9.53924		4.91062	4.91158	3.54415	4.19189	3.71229	4.28399	4.32744	3.96756	3.85566	3.7569	3.96589	4.50825	4.04646	4.02563	5.0364	4.76357	3.55679	3.4092	4.92024	4.76339	3.46612
SARO_RS00030	Saro_0006	nth	endonuclease III	19.4539	26.5847	8.68266	10.7931	15.7131	27.3514	23.8786	11.8136	11.5403	7.04628	10.5102	17.9681	10.7124	15.8382	11.0396	29.4646	14.3971	11.452	18.8225	24.5374	13.6147	14.3261	7.28164	9.75647		4.28198	4.73252	3.11814	3.43204	3.97389	4.77354	4.57764	3.56237	3.5286	2.81686	3.39372	4.16737	3.42121	3.98534	3.46461	4.88091	3.84771	3.51753	4.23439	4.61691	3.76709
SARO_RS00035	Saro_0007	SARO_RS00035	hypothetical protein	126.581	170.882	99.2304	122.376	116.191	96.977	128.114	77.416	152.991	84.8096	76.0504	122.522	99.4596	83.774	143.052	142.221	70.1896	61.832	112.454	100.89	81.9339	96.9432	80.6076	44.1425		6.98392	7.41686	6.63271	6.93518	6.86036	6.59957	7.00129	6.27456	7.2573	6.40616	6.24888	6.9369	6.63604	6.38843	7.16039	7.15199	6.13319	5.95028	6.81319	6.65665	6.35639
SARO_RS00040	Saro_0008	SARO_RS00040	dicarboxylate/amino acid:cation symporter	187.891	212.181	145.237	105.881	165.341	89.1946	203.356	87.374	143.146	73.5631	106.935	167.778	142.667	80.6821	201.859	188.346	58.5884	69.2972	134.727	159.875	114.679	150.554	114.887	49.3533		7.55375	7.72915	7.18227	6.7263	7.3693	6.47888	7.66786	6.44913	7.16135	6.20091	6.74059	7.39041	7.15651	6.33418	7.6572	7.55724	5.87254	6.11473	7.07389	7.3208	6.84146
SARO_RS00045	Saro_0009	SARO_RS00045	chorismate synthase	149.5	169.923	147.289	167.044	189.797	183.155	126.963	160.183	126.93	133.252	121.931	170.693	216.258	203.03	189.091	165.248	267.728	289.892	208.862	226.659	205.487	181.223	149.423	204.476		7.224	7.40874	7.20251	7.38409	7.56831	7.51692	6.98827	7.32358	6.98789	7.05801	6.92992	7.41526	7.75661	7.66555	7.56293	7.36849	8.06463	8.17937	7.7064	7.82438	7.6829
SARO_RS00050	Saro_0010	SARO_RS00050	antibiotic biosynthesis monooxygenase	42.0194	65.8033	39.4059	42.4514	67.8185	61.0146	52.4605	47.721	43.1206	33.795	30.3927	80.8943	57.8153	58.6958	31.6629	76.5333	37.8811	72.3827	48.2871	55.7147	47.0755	51.7942	28.114	52.3706		5.39298	6.04009	5.30034	5.40774	6.08361	5.93108	5.71316	5.57655	5.4303	5.07874	4.92565	6.33797	5.85338	5.87518	4.98472	6.25802	5.24341	6.17757	5.59357	5.79998	5.5569
SARO_RS00055	Saro_0011	SARO_RS00055	arsenate reductase	30.8791	35.689	12.5749	23.8584	16.3963	41.027	15.9191	25.5429	17.3104	16.2064	13.2351	22.8685	23.4982	16.3491	24.4447	33.0972	20.6727	14.724	19.7637	30.6717	22.4643	14.3261	12.8829	17.6836		4.94856	5.15741	3.65247	4.57643	4.03529	5.3585	3.99268	4.67485	4.11357	4.01849	3.72629	4.51529	4.55448	4.03114	4.61145	5.04864	4.36966	3.8801	4.30478	4.93884	4.48956
SARO_RS00060	Saro_0012	SARO_RS00060	nicotinamide mononucleotide transporter	28.5796	50.7828	19.9516	31.1949	34.9874	32.2852	23.2166	29.1569	19.2256	24.7819	13.4504	17.7388	26.0128	33.731	31.1389	34.3682	24.5999	36.6767	42.3908	38.3909	28.9819	27.4329	16.5893	18.0598		4.83692	5.66627	4.31844	4.96324	5.12876	5.0128	4.53708	4.86577	4.26495	4.63122	3.74958	4.14883	4.70115	5.076	4.96065	5.103	4.62058	5.19679	5.40568	5.26269	4.85708
SARO_RS00065	Saro_0013	SARO_RS00065	ATP-binding protein	12.3517	20.8793	13.1737	22.3436	18.6735	16.6486	17.3662	17.0286	11.9249	7.04628	7.26631	20.0372	12.901	19.4146	12.6166	18.2976	13.7818	6.54402	18.1951	25.1216	7.26118	9.88003	8.5886	8.94343		3.62663	4.384	3.71959	4.48179	4.22292	4.05733	4.11821	4.08989	3.57591	2.81686	2.86122	4.32461	3.68941	4.27907	3.65726	4.19358	3.7847	2.71018	4.18548	4.65086	2.8602
SARO_RS00070	Saro_0014	SARO_RS00070	biopolymer transporter ExbD	9266.37	8924.14	6813.35	7489.59	6964.17	7988.2	7451.53	9350.5	5828.67	4794.67	4079.92	7036.36	6336.74	7946.83	8045.06	8718.15	5220.8	2494.21	7721.42	8052.17	2178.8	2068.41	2677.66	8478.98		13.1778	13.1235	12.7341	12.8707	12.7657	12.9637	12.8633	13.1908	12.509	12.2272	11.9943	12.7806	12.6295	12.9562	12.9739	13.0898	12.3501	11.2844	12.9147	12.9752	11.0893
SARO_RS00075	Saro_0015	SARO_RS00075	biopolymer transporter ExbD	9890.72	9187.26	8312.99	8975.46	8089.17	8938.82	8856.05	11671.1	7377.43	6067.46	5386.45	7895.3	7560.94	10017.9	10948.6	10556	7257.5	3309.83	10007.9	10275.2	2022.76	1849.92	2209.51	11427		13.2719	13.1654	13.0212	13.1318	12.9818	13.1259	13.1124	13.5107	12.8489	12.5669	12.3951	12.9468	12.8843	13.2903	13.4185	13.3658	12.8253	11.6925	13.2889	13.3269	10.9821
SARO_RS00080	Saro_0016	SARO_RS00080	MotA/TolQ/ExbB proton channel family protein	14117.6	13283.2	13321.6	14907.8	13410.8	9884.93	13756.2	15815.2	14595	10452.5	9539.61	11035.4	13170.1	14097.6	15573.8	14991.9	8298.93	4229.23	13289.6	14265.4	3901.2	2963.31	3492.26	17376.6		13.7852	13.6973	13.7015	13.8638	13.7111	13.271	13.7478	13.949	13.8332	13.3516	13.2197	13.4299	13.685	13.7832	13.9268	13.8719	13.0187	12.0462	13.698	13.8002	11.9297
SARO_RS00085	Saro_0017	SARO_RS00085	energy transducer TonB	3720.07	3608.91	3437.23	4039.26	3337.4	4173.96	3024.76	5664.17	3723.14	2579.33	2225.87	3128.77	3104.52	4104.08	3716.36	3367.68	2631.72	1272.62	3400.1	3515.6	1596.81	1342.11	1815.17	5064.71		11.8611	11.8173	11.747	11.9799	11.7045	12.0272	11.5626	12.4676	11.8623	11.3328	11.1202	11.6114	11.6002	12.0028	11.8597	11.7175	11.3618	10.3136	11.7314	11.7796	10.641
SARO_RS00090	Saro_0018	SARO_RS00090	hypothetical protein	91.8701	113.961	71.3074	84.0651	88.7268	70.8061	58.0029	74.8126	80.498	63.2714	86.1094	52.1233	57.531	66.3539	76.884	72.175	55.1993	59.8963	62.0206	70.922	83.1628	87.0034	47.7056	87.4192		6.52152	6.83239	6.15598	6.39343	6.4713	6.1458	5.85805	6.22521	6.33088	5.98348	6.4281	5.70386	5.84627	6.05211	6.26461	6.17343	5.78658	5.90439	5.95468	6.14816	6.37787
SARO_RS00095	Saro_0019	SARO_RS00095	homoserine dehydrogenase	307.59	288.927	322.772	230.481	283.55	348.978	215.618	343.358	163.803	205.092	176.27	280.051	277.839	281.784	316.161	288.439	314.684	341.395	280.188	338.772	294.49	220.674	155.731	300.621		8.26487	8.17456	8.33437	7.8485	8.14746	8.44699	7.75233	8.42357	7.35582	7.68013	7.46164	8.12955	8.1181	8.13844	8.30452	8.17212	8.29776	8.4153	8.13025	8.40417	8.20207
SARO_RS00100	N/A	SARO_RS00100	hypothetical protein	158.874	342.551	116.714	123.273	245.293	126.216	188.43	144.621	165.285	123.439	163.418	148.492	141.253	144.737	141.251	280.922	89.7225	101.989	220.57	251.717	132.683	210.505	127.297	206.429		7.31174	8.42017	6.86683	6.94571	7.93836	6.97975	7.55788	7.17614	7.36881	6.94766	7.35242	7.21424	7.14214	7.17729	7.14211	8.13403	6.4874	6.67227	7.78509	7.97566	7.05184
SARO_RS00105	Saro_0021	glpX	class II fructose-bisphosphatase	361.661	311.152	273.019	299.214	287.306	209.628	342.848	198.054	298.066	355.098	294.394	401.175	396.493	285.048	367.264	353.628	270.646	176.781	430.746	452.993	204.689	225.235	162.927	273.321		8.49849	8.28147	8.09286	8.22503	8.16644	7.71169	8.42142	7.62975	8.21949	8.47207	8.2016	8.64809	8.63115	8.15506	8.52068	8.46609	8.08026	7.46582	8.75069	8.82335	7.67729
SARO_RS00110	Saro_0022	SARO_RS00110	hypothetical protein	149.644	139.475	109.502	140.911	111.832	156.614	142.034	153.811	120.176	94.7404	103.744	95.5241	98.0598	83.7555	144.955	113.762	112.364	85.7393	97.4417	109.846	105.559	115.2	63.0952	48.8126		7.22539	7.12387	6.77481	7.13864	6.80519	7.29107	7.15009	7.26502	6.909	6.56591	6.69689	6.57779	6.61559	6.38811	7.17946	6.82987	6.81203	6.42188	6.60647	6.77934	6.72191
SARO_RS00115	Saro_0023	rpoC	DNA-directed RNA polymerase subunit beta	1505.64	1547.06	1717.46	1716.26	1507.61	1860.34	1826.74	2595.3	1273.75	1417.23	1431.74	1485.76	1611.94	1581.54	1575.37	1646.71	1885.01	1957.75	1748.11	1634.24	1892.29	2251.08	1749.58	1770.64		10.5562	10.5953	10.7461	10.7451	10.558	10.8613	10.8351	11.3417	10.3149	10.4689	10.4836	10.537	10.6546	10.6271	10.6215	10.6854	10.8804	10.935	10.7716	10.6744	10.8859
SARO_RS00120	Saro_0024	rpoB	DNA-directed RNA polymerase subunit beta	1324.54	1225.66	1501.22	1577.12	1277.76	1813.6	1619.2	2149.27	1047.44	1417.05	1411.31	1206.1	1299.25	1439.65	1453.02	1335.91	1619.74	1696	1361.46	1284.22	2240.34	2326.52	1625.25	1441.75		10.3713	10.2593	10.5519	10.6231	10.3194	10.8246	10.6611	11.0696	10.0327	10.4687	10.4628	10.2361	10.3435	10.4915	10.5048	10.3836	10.6615	10.7279	10.4109	10.3267	11.1295
SARO_RS00130	N/A	SARO_RS00130	NA	4.56303	5.38142	13.7153	22.6644	12.1144	7.46841	2.67315	1.88724	17.9058	8.32987	13.2301	4.34481	3.57448	10.1922	5.82616	6.56082	14.1831	14.9081	4.17213	5.82735	15.5919	8.02989	10.7601	31.9882		2.18999	2.42799	3.77771	4.50236	3.59865	2.9008	1.41854	0.916281	4.16235	3.05829	3.72575	2.11929	1.83773	3.34939	2.54254	2.71388	3.8261	3.89803	2.06078	2.54284	3.96272
SARO_RS00135	Saro_0027	SARO_RS00135	DUF2975 domain-containing protein	35.0445	30.723	30.9719	27.9554	25.387	31.9485	41.4234	46.4969	38.2477	25.4764	39.8771	28.8735	25.6823	37.971	35.2419	24.7277	33.3679	24.3725	22.6848	19.8029	52.3017	31.753	26.1586	40.4196		5.13112	4.94125	4.95289	4.80505	4.66602	4.99768	5.37237	5.53906	5.2573	4.67109	5.31749	4.85167	4.6827	5.24683	5.13922	4.62805	5.06039	4.60718	4.50366	4.30764	5.70879
SARO_RS00140	Saro_0028	SARO_RS00140	helix-turn-helix transcriptional regulator	18.394	20.5512	22.528	20.4808	19.2767	34.4865	23.8199	33.0332	17.1856	35.3456	24.4081	22.533	31.4182	24.0266	29.6662	7.5925	32.4059	35.0488	25.0798	23.3531	54.422	58.853	36.8775	33.4554		4.20116	4.36115	4.49365	4.3562	4.26878	5.10796	4.5741	5.04584	4.10313	5.14346	4.60929	4.49397	4.97353	4.58656	4.89075	2.92457	5.01819	5.13129	4.64845	4.54554	5.76612
SARO_RS00145	Saro_0029	SARO_RS00145	50S ribosomal protein L10	8873.26	10976.1	7900.71	7278.1	6165.17	8044.83	6292.32	10704.8	3080.9	4651.35	4238.75	7452.96	5932.62	6282.5	7959.02	11137.2	12356.8	12425.4	9506.8	9069.27	6150.52	6531.67	4491.23	8761.13		13.1152	13.4221	12.9478	12.8293	12.5899	12.9738	12.6194	13.386	11.5891	12.1834	12.0494	12.8636	12.5345	12.6171	12.9584	13.4431	13.593	13.601	13.2147	13.1468	12.5865
SARO_RS00150	Saro_0030	SARO_RS00150	50S ribosomal protein L7/L12	15010.8	18400.7	11085.2	10718.5	8586.32	11427.8	11186.6	15865.6	4257.83	7240.96	6435.31	11187.4	8499.36	8837.27	13524.4	18707.8	18669.1	15952.5	15021.5	14832.6	8247.42	8988.44	4861.57	11897.1		13.8737	14.1675	13.4364	13.3878	13.0678	13.4803	13.4495	13.9536	12.0559	12.822	12.6518	13.4496	13.0531	13.1094	13.7233	14.1913	14.1884	13.9615	13.8747	13.8565	13.0097
SARO_RS00155	Saro_0031	SARO_RS00155	HAMP domain-containing histidine kinase	37.6465	61.2587	28.493	31.2671	37.7792	36.2452	36.6642	40.5684	42.1488	31.1724	28.2343	47.2235	48.5289	31.5382	39.955	56.0599	19.5595	20.6187	54.7064	62.21	64.4329	50.8241	39.1865	28.0742		5.23445	5.93684	4.83254	4.96658	5.23952	5.17972	5.1963	5.34229	5.39742	4.9622	4.81938	5.56143	5.60077	4.97903	5.32031	5.8089	4.2898	4.36588	5.77364	5.95908	6.00973
SARO_RS00165	Saro_0033	SARO_RS00165	MATE family efflux transporter	45.7307	58.3503	38.1356	53.2613	60.7745	40.5723	35.6594	29.6943	21.4362	21.191	24.0039	47.7214	41.9192	46.4828	49.6213	60.1831	68.6647	71.8036	71.5913	81.944	54.708	55.1818	40.4853	63.9537		5.51509	5.86667	5.25307	5.73502	5.92539	5.34242	5.15621	4.89211	4.42198	4.40538	4.5852	5.57657	5.38954	5.53863	5.63289	5.91129	6.1015	6.16598	6.16171	6.35657	5.77368
SARO_RS00170	Saro_0034	SARO_RS00170	co-chaperone GroES	8526.61	6003.95	7752.89	2909.67	6736.95	2259.58	5003.86	1170.53	1144.84	358.45	807.144	4741	6445.37	2855.24	7902.68	5469.21	3742.47	2120.49	6060.12	7128.54	2292.46	2770.9	1985.11	4053.23		13.0578	12.5517	12.9205	11.5066	12.7179	11.1418	12.2888	10.1929	10.1609	8.48563	9.65668	12.211	12.654	11.4794	12.9481	12.4171	11.8698	11.0502	12.5651	12.7994	11.1627
SARO_RS00175	Saro_0035	groL	chaperonin GroEL	6285.72	3672.16	7344.77	3958.86	4332.64	2469.56	2781.4	1294.27	1204.8	714.302	1537.9	2216.25	3531.45	2948.79	8088.14	3642.59	5098.02	2522.04	4695.34	4141.69	2689.86	2210.71	3003.3	4593.22		12.6179	11.8424	12.8425	11.9509	12.081	11.27	11.4416	10.3379	10.2346	9.48039	10.5868	11.1139	11.786	11.5259	12.9816	11.8308	12.3157	11.3004	12.197	12.016	11.3933
SARO_RS00180	Saro_0036	SARO_RS00180	response regulator	135.08	148.053	232.624	235.268	248.748	78.8078	27.4015	63.2342	79.6169	80.2033	74.2134	97.2651	142.592	123.98	137.292	127.197	137.384	187.403	185.775	177.753	282.675	214.273	186.025	194.951		7.07767	7.20997	7.86185	7.87816	7.95854	6.30027	4.77618	5.98263	6.315	6.32559	6.21361	6.60385	7.15575	6.95396	7.1011	6.99092	7.10207	7.55	7.53741	7.47373	8.143
SARO_RS00185	Saro_0037	SARO_RS00185	GNAT family N-acetyltransferase	28.2788	53.361	35.6446	80.2009	47.4449	43.5619	29.2674	32.6512	50.2001	52.161	33.8662	70.3078	62.2376	63.9445	45.7353	47.4365	51.2738	42.8662	68.95	49.4898	87.2774	53.5342	72.669	31.6443		4.82165	5.73771	5.15561	6.32555	5.56818	5.44499	4.87122	5.02906	5.64962	5.7049	5.08177	6.13561	5.95971	5.99875	5.51524	5.56792	5.68015	5.42177	6.10748	5.62906	6.44754
SARO_RS00190	Saro_0038	SARO_RS00190	DUF445 domain-containing protein	67.3626	98.1493	95.5525	152.279	143.712	103.803	80.1785	71.1261	86.0811	98.6128	95.9261	149.7	126.438	106.442	61.6631	105.521	75.8441	68.2944	106.998	87.9997	119.037	102.919	110.716	44.165		6.07388	6.61691	6.57822	7.25057	7.16704	6.6977	6.32514	6.15231	6.42762	6.6237	6.58385	7.22593	6.98229	6.73393	5.94633	6.72138	6.24497	6.09369	6.74144	6.45943	6.89527
SARO_RS00195	Saro_0039	SARO_RS00195	efflux RND transporter permease subunit	243.953	292.404	372.773	458.034	429.182	251.319	232.112	189.48	280.477	261.542	232.882	341.889	346.146	323.755	245.703	274.303	225.371	242.661	265.056	250.736	226.774	213.068	307.788	162.602		7.93046	8.19182	8.54216	8.83931	8.74545	7.97338	7.85868	7.5659	8.13174	8.0309	7.86346	8.41739	8.43524	8.33876	7.94077	8.09963	7.81616	7.9228	8.05015	7.97002	7.82511
SARO_RS00200	Saro_0040	SARO_RS00200	efflux RND transporter periplasmic adaptor subunit	423.776	526.86	694.079	641.883	894.696	351.408	405.264	307.693	431.978	353.355	367.492	725.862	688.027	364.712	422.172	486.692	314.248	333.974	382.098	365.697	444.635	430.663	662.908	231.428		8.72716	9.04128	9.43896	9.32617	9.80525	8.45701	8.66272	8.26535	8.75481	8.46497	8.52157	9.50355	9.42632	8.51061	8.72169	8.92687	8.29576	8.38359	8.5778	8.5145	8.79648
SARO_RS00205	Saro_0041	SARO_RS00205	DUF1153 domain-containing protein	1954.33	1930.56	2470.74	2164.64	2302.17	2652.01	2432.49	2997.05	3175.32	2833	3591.62	2351.85	2502.92	3072.33	1689.46	1664.93	2392.04	2852.97	1768.57	1677.3	1472.7	2127.71	1751.72	2512.48		10.9325	10.9148	11.2707	11.0799	11.1688	11.3729	11.2482	11.5493	11.6327	11.4681	11.8104	11.1996	11.2894	11.5851	10.7223	10.7012	11.224	11.4783	10.7884	10.7119	10.5243
SARO_RS00210	Saro_0042	SARO_RS00210	hypothetical protein	27.1069	23.5958	11.264	21.9649	13.5651	69.5943	49.9084	50.0502	42.8133	67.0095	52.0706	53.9427	38.2796	48.0532	20.6015	32.0572	20.8324	34.194	33.4397	43.043	42.6839	73.3081	62.6332	15.2939		4.76059	4.56046	3.49365	4.45713	3.76182	6.1209	5.64121	5.6453	5.41999	6.06629	5.7024	5.75335	5.2585	5.58656	4.36468	5.00258	4.38076	5.09567	5.06349	5.42771	5.41562
SARO_RS00215	Saro_0043	SARO_RS00215	tRNA 2-thiouridine(34) synthase MnmA	56.9395	68.6878	74.513	98.7566	107.655	106.774	61.263	99.4713	106.92	118.253	105.322	104.929	110.365	105.447	71.9886	74.183	101.661	142.949	85.6353	77.6273	158.341	129.195	134.337	93.8838		5.83136	6.10198	6.21942	6.6258	6.75027	6.73841	5.93694	6.63621	6.74038	6.88573	6.71867	6.71327	6.78613	6.72037	6.1697	6.21302	6.66762	7.15935	6.42013	6.27849	7.30689
SARO_RS00220	N/A	SARO_RS00220	hypothetical protein	79.5121	103.057	54.9584	63.7224	89.6989	87.9216	92.2383	82.2144	56.636	59.2816	63.5146	83.2889	72.2415	72.291	81.4189	137.889	89.4088	61.1734	154.759	167.563	71.1555	79.3443	81.3968	64.516		6.3131	6.6873	5.78027	5.99373	6.48702	6.45815	6.52729	6.36132	5.82365	5.88951	5.98902	6.38005	6.17476	6.17574	6.34729	7.10736	6.48235	5.93483	7.27388	7.38856	6.1529
SARO_RS00225	Saro_0045	SARO_RS00225	serine hydrolase	48.8791	61.386	31.2938	40.841	49.5303	39.3361	36.2852	38.9662	29.8063	30.0127	31.5144	41.0545	38.8326	40.5908	50.7376	62.4272	62.0029	45.632	86.4269	67.5051	49.5589	41.4859	45.5161	52.6824		5.61115	5.93984	4.9678	5.35195	5.63024	5.29778	5.18131	5.28415	4.89755	4.9075	4.97794	5.35947	5.2792	5.34308	5.66498	5.9641	5.95426	5.51198	6.43341	6.07693	5.63107
SARO_RS00230	Saro_0046	SARO_RS00230	PhzF family phenazine biosynthesis protein	72.4298	95.6705	78.1439	62.9876	90.0287	56.8013	60.1753	53.9218	67.6717	55.2925	66.4043	73.8423	77.8125	72.7747	80.0368	94.6736	62.344	48.8396	97.9326	84.8369	63.869	76.2652	74.052	52.0106		6.17851	6.58	6.28806	5.977	6.49231	5.82785	5.9111	5.7528	6.08048	5.78901	6.0532	6.20638	6.28193	6.18537	6.32259	6.56489	5.96218	5.60998	6.61372	6.40662	5.99704
SARO_RS00235	Saro_0047	fieF	cation diffusion facilitator family transporter	181.516	243.357	204.975	175.046	215.381	136.042	169.676	117.474	168.771	167.485	199.734	234.818	213.46	164.526	170.315	249.039	161.043	130.011	261.206	255.384	179.973	195.467	194.725	120.205		7.50396	7.92693	7.6793	7.45159	7.75075	7.08791	7.40664	6.87619	7.39892	7.38789	7.64194	7.8754	7.73782	7.36217	7.41206	7.96023	7.3313	7.02248	8.02905	7.99653	7.49164
SARO_RS00240	Saro_0048	pdxH	pyridoxamine 5-phosphate oxidase	165.754	189.27	140.285	152.785	127.808	95.345	233.706	79.521	125.992	131.821	130.595	176.107	125.365	94.1278	141.241	218.036	116.291	71.9414	288.981	178.893	99.0937	129.496	101.284	68.654		7.3729	7.5643	7.13221	7.25536	6.99783	6.57509	7.86855	6.31326	6.97719	7.04243	7.02896	7.46031	6.96999	6.55655	7.14202	7.76842	6.8616	6.16875	8.17483	7.48295	6.63072
SARO_RS00245	Saro_0049	SARO_RS00245	DnaJ domain-containing protein	217.776	298.56	161.082	139.268	206.63	145.774	255.415	127.244	130.992	84.2441	88.3707	235.981	212.968	127.803	162.739	277.475	113.754	121.861	215.663	267.234	121.355	155.389	177.983	107.403		7.7667	8.22188	7.33165	7.12172	7.6909	7.18759	7.9967	6.99146	7.03334	6.3965	6.4655	7.88253	7.73449	6.99778	7.34642	8.11622	6.82978	6.92909	7.75263	8.06196	6.92309
SARO_RS00250	Saro_0050	SARO_RS00250	YihY/virulence factor BrkB family protein	22.2187	31.5913	27.7845	30.3689	30.5509	21.9914	23.3563	15.6737	31.0416	26.7718	19.3708	40.4229	28.3501	23.7062	21.7409	27.9565	21.8455	20.9029	31.3273	25.6347	38.4527	29.3995	51.0381	19.8876		4.4737	4.98145	4.79621	4.92452	4.93314	4.45887	4.54574	3.97027	4.95613	4.74264	4.27581	5.3371	4.82528	4.5672	4.44234	4.80511	4.44926	4.38563	4.96935	4.68003	5.26501
SARO_RS00255	Saro_0051	SARO_RS00255	enoyl-ACP reductase FabI	893.891	868.527	893.148	738.857	831.814	670.685	711.897	709.511	678.326	580.392	583.981	744.637	753.842	719.812	830.062	869.322	724.78	639.434	746.272	825.756	535.078	479.388	492.159	598.075		9.80396	9.76243	9.80276	9.52915	9.70012	9.38949	9.47552	9.47068	9.40583	9.18088	9.18978	9.54039	9.55812	9.49148	9.69708	9.76375	9.5014	9.32065	9.54356	9.68957	9.06361
SARO_RS00260	Saro_0052	SARO_RS00260	hypothetical protein	365.584	476.444	285.006	311.811	336.194	195.186	362.14	222.605	149.393	196.758	204.826	319.58	288.862	165.272	298.93	439.726	195.569	160.104	456.379	387.755	194.971	262.595	176.503	155.324		8.51406	8.89616	8.15485	8.28453	8.39315	7.60871	8.5004	7.79834	7.22297	7.62028	7.67826	8.32003	8.17424	7.3687	8.22366	8.78046	7.61153	7.32286	8.83409	8.599	7.60712
SARO_RS00265	Saro_0053	SARO_RS00265	demethoxyubiquinone hydroxylase family protein	208.635	222.832	160.452	200.382	209.012	175.458	139.895	152.047	148.741	167.298	181.676	172.861	142.525	189.581	226.27	191.662	223.376	188.667	197.274	204.499	171.322	171.242	120.83	160.083		7.70484	7.79981	7.32599	7.64661	7.70744	7.45498	7.1282	7.24838	7.21666	7.38627	7.50522	7.43347	7.15507	7.56667	7.8219	7.58242	7.80333	7.5597	7.62405	7.67595	7.42057
SARO_RS00270	Saro_0054	SARO_RS00270	disulfide bond formation protein B	66.3	65.5965	37.535	49.5234	54.145	58.6913	64.647	58.4313	38.6634	39.5992	41.5089	51.7839	44.3178	60.37	61.9273	65.1414	59.0466	52.2573	65.0956	64.4024	65.2322	69.7616	58.114	57.1147		6.05094	6.03555	5.23016	5.63004	5.75876	5.87507	6.01451	5.86867	5.2729	5.3074	5.37535	5.69443	5.46982	5.91576	5.9525	6.0255	5.88378	5.70756	6.02449	6.00904	6.02751
SARO_RS00275	Saro_0055	SARO_RS00275	S41 family peptidase	395.562	454.124	277.546	195.412	270.026	218.811	244.755	245.85	165.17	203.461	256.137	170.371	171.745	214.199	345.578	361.244	204.143	206.818	299.043	376.386	294.929	319.866	243.095	317.39		8.62776	8.82694	8.11658	7.61038	8.07695	7.77354	7.9352	7.94164	7.36781	7.66861	8.00077	7.41253	7.42412	7.74281	8.43287	8.49683	7.67344	7.69222	8.22421	8.55607	8.20422
SARO_RS00280	Saro_0056	SARO_RS00280	peptidoglycan DD-metalloendopeptidase family protein	20.0246	25.2447	15.566	28.4221	21.1966	24.5976	22.2483	23.3825	28.3862	23.6347	25.2432	24.1076	19.7046	25.1343	20.0574	27.3025	27.0347	18.749	29.9891	26.2098	49.0917	34.6587	39.1414	17.2149		4.3237	4.65791	3.96033	4.82894	4.40576	4.62045	4.47562	4.54736	4.82712	4.56284	4.65783	4.59142	4.30046	4.65159	4.32606	4.77096	4.75674	4.22874	4.90637	4.71203	5.61741
SARO_RS00285	Saro_0057	SARO_RS00285	23S rRNA (pseudouridine(1915)-N(3))-methyltransferase RlmH	231.567	268.339	209.851	199.54	263.418	232.662	146.594	185.186	132.453	114.547	128.469	279.153	245.028	194.491	168.77	267.734	200.842	179.085	312.905	291.363	261.92	300.645	237.478	118.057		7.85529	8.06792	7.71322	7.64054	8.04121	7.86209	7.19568	7.53283	7.04933	6.83979	7.00528	8.12491	7.9368	7.60356	7.39891	8.06465	7.64992	7.4845	8.28958	8.18667	8.03298
SARO_RS00290	Saro_0058	rsfS	ribosome silencing factor	267.965	328.924	268.301	230.38	347.242	272.733	385.725	202.998	281.018	177.824	179.241	353.507	346.997	292.256	220.647	346.685	241.896	181.084	331.679	377.132	189.276	270.773	359.593	154.968		8.0659	8.36161	8.06771	7.84787	8.4398	8.09134	8.59143	7.66532	8.13452	7.47431	7.48576	8.4656	8.43878	8.19109	7.78559	8.43748	7.91824	7.50052	8.37364	8.55892	7.56434
SARO_RS00295	Saro_0059	SARO_RS00295	nicotinate-nucleotide adenylyltransferase	35.0377	50.1764	30.9391	46.6155	61.9454	65.9611	115.459	45.2856	68.9795	60.3211	52.4507	79.1026	67.9174	58.748	31.5554	68.2883	35.5293	35.3587	80.0904	59.4836	64.1377	72.3184	108.386	23.4752		5.13084	5.64894	4.95136	5.54274	5.95292	6.04354	6.85124	5.50098	6.10809	5.91459	5.71289	6.30565	6.08571	5.87647	4.97981	6.09357	5.15094	5.14399	6.32356	5.89442	6.0031
SARO_RS00300	Saro_0060	SARO_RS00300	glutamate-5-semialdehyde dehydrogenase	198.438	159.258	229.907	184.072	241.838	174.861	144.229	222.919	232.382	256.915	297.217	183.967	213.035	215.777	288.583	189.04	227.178	236.701	202.197	217.15	376.475	240.516	239.766	233.291		7.63255	7.31523	7.84491	7.52413	7.9179	7.45007	7.17222	7.80037	7.86035	8.00514	8.21537	7.5233	7.73495	7.7534	8.17284	7.56255	7.82768	7.88692	7.65961	7.76255	8.55641
SARO_RS00305	Saro_0061	SARO_RS00305	peptidoglycan DD-metalloendopeptidase family protein	24.7415	30.0499	26.1375	46.5339	31.0458	88.5272	28.9885	63.3832	42.4372	17.6956	20.7154	42.78	32.0269	67.0557	38.1914	27.9957	63.3502	78.9105	26.73	24.3657	35.8193	22.8921	28.3008	41.7479		4.62886	4.90929	4.70805	5.54021	4.95633	6.46805	4.85741	5.98603	5.40726	4.14532	4.37263	5.41886	5.00121	6.06729	5.25517	4.80713	5.98528	6.30215	4.74039	4.60678	5.16267
SARO_RS00310	Saro_0062	SARO_RS00310	polymer-forming cytoskeletal protein	173.894	244.077	160.295	193.742	196.428	206.329	222.397	203.23	237.986	124.352	165.954	160.655	147.322	163.614	164.178	194.485	170.556	131.924	182.884	163.343	140.383	114.608	102.182	136.632		7.44207	7.93119	7.32459	7.59799	7.61786	7.68881	7.79699	7.66697	7.89473	6.95828	7.37464	7.32782	7.20283	7.35415	7.35912	7.60351	7.41411	7.04357	7.51479	7.35176	7.13322
SARO_RS00315	Saro_0063	SARO_RS00315	DUF1013 domain-containing protein	1645.88	1340.31	1470.21	876.26	1463.91	841.764	1119.75	782.351	741.68	724.153	778.971	1124.96	1256.8	974.478	1472.87	1360.38	1298.15	1447.69	1295.18	1490.22	1173.05	762.024	550.764	1216.33		10.6846	10.3883	10.5218	9.77522	10.5156	9.71727	10.129	9.61167	9.53465	9.50015	9.60543	10.1357	10.2955	9.92849	10.5244	10.4098	10.3422	10.4995	10.3389	10.5413	10.1961
SARO_RS00320	Saro_0064	SARO_RS00320	zinc-binding dehydrogenase	147.784	146.463	110.223	105.945	99.8911	84.0479	85.696	106.676	73.3462	81.7368	70.0307	92.1314	80.4105	82.8654	153.09	125.882	89.7469	67.8044	89.2324	110.177	93.6235	82.0102	76.0631	74.3346		7.20734	7.19439	6.78428	6.72717	6.64228	6.39314	6.42116	6.73709	6.19665	6.35291	6.12992	6.52562	6.32931	6.3727	7.25824	6.97593	6.48779	6.08331	6.4795	6.78368	6.5488
SARO_RS00325	N/A	SARO_RS00325	DUF1192 family protein	133.045	172.268	52.3215	199.396	90.5698	197.066	412.053	90.4284	258.172	242.026	184.138	179.147	245.717	234.753	148.491	160.527	153.492	115.838	174.39	175.586	188.696	206.146	242.178	83.5952		7.05577	7.42851	5.70933	7.63949	6.50096	7.62253	8.68669	6.4987	8.01219	7.91902	7.52465	7.485	7.94086	7.875	7.21423	7.32667	7.26202	6.85596	7.44617	7.45603	7.55992
SARO_RS00330	Saro_0066	clpA	ATP-dependent Clp protease ATP-binding subunit ClpA	672.13	666.743	660.977	512.45	763.604	511.774	772.367	456.122	906.767	683.786	937.492	630.333	746.708	649.082	673.515	537.047	304.993	271.064	447.559	515.325	778.998	852.77	1262.62	368.3		9.3926	9.38099	9.36846	9.00127	9.57668	8.99936	9.59314	8.83328	9.82459	9.4174	9.87266	9.29997	9.5444	9.34226	9.39557	9.0689	8.25263	8.08249	8.80593	9.00934	9.60548
SARO_RS00335	Saro_0067	SARO_RS00335	ligase-associated DNA damage response exonuclease	11.3003	15.3386	20.0528	22.9455	19.8121	13.343	18.7359	10.3616	22.5104	22.6236	26.0716	16.0158	18.611	17.9913	8.16702	20.3446	15.5485	9.79006	18.1951	15.4297	43.0079	31.722	43.7032	8.63128		3.49829	3.9391	4.32573	4.52014	4.30831	3.73801	4.22773	3.37317	4.49252	4.49976	4.70441	4.00142	4.21808	4.16923	3.02981	4.34657	3.9587	3.29132	4.18548	3.94764	5.42653
SARO_RS00340	Saro_0068	SARO_RS00340	cisplatin damage response ATP-dependent DNA ligase	11.4462	20.0104	17.757	26.5065	23.3873	14.2613	17.1976	16.5693	34.9765	25.8116	29.1979	23.2222	18.385	26.2908	13.0672	13.7293	14.8107	9.15589	18.0583	15.4775	39.0374	37.9156	44.8227	15.6892		3.51679	4.32268	4.15032	4.72828	4.54765	3.83404	4.10413	4.05044	5.12831	4.68995	4.86779	4.53744	4.20045	4.71648	3.70788	3.77919	3.88856	3.1947	4.17459	3.9521	5.28678
SARO_RS00345	N/A	SARO_RS00345	hypothetical protein	20.4685	32.186	24.2563	24.0568	26.4162	12.0429	7.99398	21.1641	21.2487	22.056	11.4679	24.0612	10.1804	11.2887	13.0672	13.3773	8.15659	0	8.66435	11.295	31.3354	20.9206	14.4388	15.7187		4.35533	5.00836	4.60029	4.58837	4.72335	3.59011	2.99891	4.40355	4.4093	4.4631	3.51953	4.58864	3.34772	3.49681	3.70788	3.74171	3.02797	0	3.11509	3.49761	4.96972
SARO_RS00350	Saro_0069	SARO_RS00350	group II truncated hemoglobin	801.061	956.893	655.146	1042.83	557.742	31.8739	880.701	354.098	123.725	770.927	574.699	945.688	516.249	218.205	548.824	1342.18	495.698	160.543	1336.52	661.526	184.851	374.648	250.054	193.448		9.64577	9.90221	9.35567	10.0263	9.12345	4.9943	9.78251	8.468	6.951	9.59045	9.16666	9.88522	9.01192	7.76954	9.1002	10.3904	8.95332	7.32682	10.3843	9.36965	7.53022
SARO_RS00355	Saro_0070	SARO_RS00355	DUF1275 domain-containing protein	179.604	265.761	161.098	152.826	179.332	29.4673	189.547	51.8173	70.0759	69.8408	58.9346	239.121	177.278	54.5355	79.0169	298.508	78.8088	38.0147	373.128	246.74	77.1116	143.933	91.5136	26.899		7.48867	8.05399	7.33179	7.25575	7.48649	4.88104	7.56642	5.69536	6.13085	6.126	5.88104	7.9016	7.46987	5.76912	6.30409	8.22162	6.30028	5.24849	8.54353	7.94685	6.26888
SARO_RS00360	Saro_0071	SARO_RS00360	DUF167 domain-containing protein	6.71621	13.2013	11.5769	6.17763	9.90607	2.15541	9.61776	3.85804	6.97223	4.25713	2.82218	5.52656	6.68087	2.4694	4.7641	6.82797	8.92127	7.24841	22.7439	12.7069	9.04811	11.9384	11.5059	5.15771		2.74765	3.72261	3.53317	2.62705	3.30831	1.10796	3.2657	1.94787	2.80162	2.08988	1.49681	2.46638	2.74004	1.30416	2.2522	2.77146	3.15725	2.85766	4.50741	3.66753	3.17762
SARO_RS00365	Saro_0072	SARO_RS00365	gamma carbonic anhydrase family protein	166.143	169.875	150.007	189.623	164.82	171.332	144.211	206.857	175.166	144.778	139.788	134.25	143.71	167.079	149.37	199.236	173.111	180.692	206.147	150.86	168.431	139.603	184.21	157.271		7.37628	7.40833	7.22888	7.56699	7.36475	7.42065	7.17203	7.69249	7.45258	7.1777	7.1271	7.06878	7.16702	7.38438	7.22274	7.63833	7.43555	7.49738	7.68753	7.23707	7.39602
SARO_RS00370	Saro_0073	SARO_RS00370	porphobilinogen synthase	281.58	228.45	249.095	232.324	228.408	261.514	204.644	237.888	187.05	226.69	200.81	227.379	235.91	265.173	284.637	230.849	272.199	259.533	233.513	251.834	311.09	228.524	164.89	226.521		8.1374	7.83574	7.96055	7.85999	7.83547	8.03074	7.67697	7.89414	7.54728	7.82458	7.64969	7.82895	7.88209	8.05079	8.15298	7.8508	8.08852	8.01978	7.86736	7.97633	8.28119
SARO_RS00375	Saro_0074	SARO_RS00375	M23 family metallopeptidase	27.0391	31.3954	28.3791	43.7162	38.2367	61.5926	45.2344	58.2219	70.0587	80.3056	72.5641	59.2777	54.7468	66.0685	22.2448	28.9667	45.1548	53.167	28.8857	33.4235	58.8399	71.3515	80.0174	39.6333		4.75697	4.97248	4.82676	5.4501	5.25688	5.94469	5.49935	5.86349	6.13049	6.32743	6.18119	5.88942	5.7747	6.04589	4.4754	4.85632	5.49681	5.73246	4.85228	5.06279	5.87872
SARO_RS00380	Saro_0075	SARO_RS00380	DUF3667 domain-containing protein	99.3375	107.33	47.0479	47.5055	57.363	75.3891	101.749	56.8477	75.8839	45.6205	54.606	71.166	61.9923	48.9286	88.8116	109.973	36.1	28.871	84.0996	98.9952	56.9285	51.3073	35.8872	30.6379		6.63427	6.7459	5.55606	5.57002	5.84205	6.23628	6.66887	5.82903	6.24572	5.51161	5.77099	6.15312	5.95402	5.61261	6.47268	6.78101	5.17393	4.85155	6.39403	6.62929	5.83108
SARO_RS00385	Saro_0076	SARO_RS00385	ATP-dependent metallopeptidase FtsH/Yme1/Tma family protein	632.095	633.465	824.166	539.315	755.871	349.142	676.44	415.505	517.826	392.21	523.517	589.422	720.789	488.091	689.363	557.199	350.411	310.115	478.659	552.246	606.992	654.778	1009.37	406.969		9.304	9.30712	9.68679	9.07499	9.562	8.44767	9.40182	8.69872	9.01632	8.61548	9.03209	9.20316	9.49343	8.93101	9.42912	9.12205	8.4529	8.27666	8.90285	9.10917	9.24553
SARO_RS00390	Saro_0077	tilS	tRNA lysidine(34) synthetase TilS	46.8834	70.7944	27.6146	27.8088	35.6255	37.1231	42.0968	34.4321	22.5158	14.2477	17.123	33.3767	35.0593	30.9921	42.2387	52.4045	35.3577	31.7262	75.7852	87.3547	28.7366	32.7703	27.2218	28.337		5.55101	6.14556	4.78736	4.79747	5.15484	5.21424	5.39564	5.10568	4.49287	3.83266	4.09786	5.06077	5.13172	4.95383	5.40049	5.71162	5.14395	4.9876	6.24384	6.44881	4.84482
SARO_RS00395	Saro_0078	SARO_RS00395	tetratricopeptide repeat protein	241.128	288.754	108.427	138.017	150.766	146.988	284.31	136.857	92.2376	94.9443	93.6139	170.765	111.457	101.547	262.699	338.877	150.922	100.867	351.144	318.601	73.9096	93.8182	81.6145	134.352		7.91366	8.1737	6.76059	7.10871	7.23616	7.19956	8.15132	7.09652	6.52728	6.56901	6.54865	7.41587	6.80034	6.666	8.03727	8.40462	7.23766	6.65631	8.45592	8.31561	6.20769
SARO_RS00400	Saro_0079	SARO_RS00400	helix-turn-helix domain-containing protein	95.2458	125.643	59.7088	106.111	60.4015	68.7753	57.2406	55.3966	84.7696	27.8701	26.6531	84.9141	67.0767	83.8889	96.1883	86.1281	78.2823	71.9592	93.5303	83.3045	42.5372	43.8402	33.8836	67.6942		6.57358	6.97319	5.89987	6.72943	5.91651	6.10382	5.83897	5.79172	6.40547	4.80065	4.73623	6.40793	6.06774	6.39041	6.58779	6.42841	6.29061	6.16911	6.54736	6.38032	5.41065
SARO_RS00405	Saro_0080	ptsP	phosphoenolpyruvate--protein phosphotransferase	153.46	167.42	98.0684	118.524	116.057	150.742	178.145	125.634	130.08	133.145	132.494	138.621	125.53	146.37	147.075	165.473	120.353	109.288	180.275	168.132	149.411	144.316	204.072	113.826		7.26172	7.38733	6.61572	6.88903	6.85869	7.23594	7.47691	6.97308	7.02325	7.05685	7.04978	7.115	6.97189	7.19348	7.20041	7.37045	6.91112	6.77199	7.49406	7.39345	7.22314
SARO_RS00410	Saro_0082	SARO_RS00410	DUF465 domain-containing protein	151.963	308.51	77.8808	146.766	178.91	265.441	385.346	150.393	134.881	97.8365	102.625	214.746	223.506	134.695	153.837	269.572	77.8584	125.559	297.738	243.355	150.752	216.193	115.182	115.747		7.24757	8.26917	6.2832	7.19737	7.48309	8.05225	8.59001	7.2326	7.07554	6.6123	6.68124	7.74649	7.80417	7.07355	7.26526	8.07453	6.28278	6.97222	8.2179	7.92692	7.23603
SARO_RS00415	Saro_0083	SARO_RS00415	DUF1465 family protein	48.6281	61.446	31.1523	33.1471	37.9432	63.9568	73.254	42.1999	27.179	30.2179	25.1773	56.5001	56.8482	33.4043	42.1319	56.1845	41.5245	44.0895	95.938	73.3147	67.0009	49.3163	57.4927	30.8659		5.60372	5.94125	4.96127	5.05081	5.24577	5.99902	6.19483	5.39917	4.76442	4.91733	4.65405	5.82018	5.82904	5.06196	5.39684	5.8121	5.37589	5.46236	6.58403	6.19603	6.06611
SARO_RS00420	Saro_0084	glpK	glycerol kinase GlpK	20.9071	24.1395	14.3175	19.096	21.8338	14.2169	10.4493	11.7914	23.495	13.3448	19.7207	16.2413	12.9254	19.8358	20.3476	17.1993	11.361	6.58408	14.259	11.6177	22.4004	21.2844	41.7694	6.2073		4.38592	4.59332	3.83971	4.2552	4.44849	3.82953	3.38533	3.55967	4.55428	3.7382	4.30164	4.0216	3.69214	4.31004	4.34678	4.10428	3.50601	2.71898	3.83381	3.53825	4.48545
SARO_RS00425	Saro_0085	SARO_RS00425	glycerol-3-phosphate dehydrogenase	20.6147	34.6574	10.4901	20.0374	27.0092	15.906	34.6025	11.7914	26.91	14.012	11.7956	23.9753	17.0158	14.3931	12.1339	29.8122	11.5358	4.38939	26.9585	27.3846	28.2019	35.6689	59.4054	7.21779		4.3656	5.11509	3.39095	4.32462	4.75538	3.9915	5.11281	3.55967	4.75007	3.80859	3.56017	4.58348	4.0888	3.8473	3.60097	4.89783	3.52804	2.13402	4.75267	4.77529	4.81772
SARO_RS00430	Saro_0086	SARO_RS00430	MBL fold metallo-hydrolase	151.398	152.079	114.843	115.535	151.365	108.517	181.863	100.494	112.448	112.252	116.801	153.354	180.651	129.594	107.021	146.392	117.047	106.275	180.496	171.797	160.036	155.485	302.565	95.4914		7.24221	7.24868	6.84351	6.85219	7.24189	6.76178	7.50671	6.65097	6.81312	6.8106	6.86791	7.26072	7.49706	7.01786	6.74175	7.19369	6.87095	6.73166	7.49582	7.42456	7.32226
SARO_RS00435	Saro_0087	SARO_RS00435	DUF4230 domain-containing protein	76.4801	85.2494	73.8417	72.4249	82.4613	63.6913	109.647	59.3929	85.0236	48.2321	53.291	74.4272	89.1987	85.9618	67.9849	78.4558	64.8118	61.2642	84.5828	79.2175	78.6096	73.5662	108.584	60.2198		6.25701	6.41362	6.20636	6.17841	6.36565	5.99302	6.77673	5.89222	6.40979	5.59192	5.73582	6.21776	6.47895	6.42562	6.08714	6.29381	6.01819	5.93697	6.40229	6.30775	6.29663
SARO_RS00440	Saro_0088	SARO_RS00440	hypothetical protein	48.0546	61.5408	33.7302	38.5064	53.1585	32.0739	113.643	37.4944	57.8437	52.8094	57.2334	71.1143	71.2627	38.7787	47.4292	68.2075	16.9174	17.1814	60.2012	51.4549	47.4442	47.164	60.9639	31.7286		5.5866	5.94347	5.07597	5.26703	5.73223	5.00333	6.82836	5.2286	5.85409	5.72272	5.83879	6.15207	6.15507	5.27719	5.5677	6.09186	4.08043	4.10278	5.91172	5.68524	5.56816
SARO_RS00445	Saro_0089	SARO_RS00445	quinolinate synthase NadA	975.417	803.019	755.73	498.069	651.123	403.689	629.904	420.199	343.31	331.365	359.612	509.61	713.59	481.066	1050.13	707.789	395.044	311.545	665.188	947.862	273.177	287.037	231.021	520.63		9.92988	9.64929	9.56173	8.9602	9.34679	8.6571	9.29899	8.71493	8.42337	8.37228	8.4903	8.99325	9.47895	8.91009	10.0363	9.46718	8.62587	8.2833	9.37762	9.88853	8.09369
SARO_RS00450	Saro_0090	SARO_RS00450	DMT family transporter	129.336	140.341	94.6352	112.331	108.501	95.8215	90.1335	89.4858	71.6502	64.7312	76.3694	108.348	117.027	103.615	161.455	120.979	105.187	98.9216	208.45	158.622	91.1546	79.6105	70.8616	94.9455		7.01498	7.13279	6.5643	6.81161	6.76157	6.58228	6.49399	6.48359	6.1629	6.01639	6.25492	6.75953	6.8707	6.69509	7.33499	6.91861	6.71682	6.62821	7.70356	7.30945	6.51024
SARO_RS00455	Saro_0091	SARO_RS00455	alkene reductase	141.333	106.758	545.875	872.031	636.788	280.578	568.626	146.136	898.145	731.633	854.263	406.563	485.816	288.276	144.663	119.087	409.603	153.506	94.9311	90.6054	101.282	119.903	606.842	301.198		7.14295	6.7382	9.09243	9.76824	9.31467	8.13226	9.15134	7.19117	9.8108	9.51498	9.73854	8.66733	8.92427	8.17131	7.17655	6.89587	8.67808	7.26215	6.56881	6.50152	6.66223
SARO_RS00460	Saro_0092	SARO_RS00460	CoA ester lyase	149.615	157.194	160.186	212.701	222.112	145.688	194.996	127.237	275.019	181.545	210.723	184.326	197.699	137.48	134.095	168.49	123.223	70.1442	136.278	143.492	114.419	117.922	322.442	117.409		7.22511	7.2964	7.32361	7.73268	7.79514	7.18674	7.6073	6.99137	8.10339	7.50418	7.7192	7.52612	7.62716	7.10308	7.06711	7.39652	6.94513	6.13225	7.09041	7.16483	6.83818
SARO_RS00465	Saro_0093	SARO_RS00465	hypothetical protein	28.5167	39.3732	22.2546	32.6275	41.5478	43.5266	40.746	24.4517	33.7916	24.6004	21.0431	30.9058	20.2372	21.865	38.1868	40.0019	23.2819	21.4957	45.5762	45.3992	31.4328	28.9303	47.9425	31.5901		4.83374	5.29914	4.47603	5.02802	5.3767	5.44383	5.34859	4.61186	5.07859	4.62061	4.39527	4.94981	4.33894	4.45055	5.255	5.322	4.54114	4.42598	5.51021	5.5046	4.9742
SARO_RS00470	Saro_0094	SARO_RS00470	lipoyl(octanoyl) transferase LipB	65.2145	96.6121	71.0187	68.2587	90.6205	91.5516	97.1108	85.3682	79.8399	66.3424	66.0112	89.388	88.0797	94.0809	75.8837	89.4417	102.543	99.5689	110.15	93.4495	76.8407	75.0351	80.7084	99.5991		6.02712	6.59413	6.15013	6.09294	6.50177	6.51651	6.60156	6.41563	6.31904	6.05186	6.04464	6.48201	6.46074	6.55583	6.24572	6.48288	6.68008	6.63762	6.78332	6.54611	6.2638
SARO_RS00475	Saro_0095	SARO_RS00475	hypothetical protein	173.347	213.071	118.642	153.193	150.688	176.712	186.56	138.416	140.707	114.253	122.281	188.929	144.541	149.894	172.592	215.989	143.157	141.986	235.076	223.344	197.701	211.649	160.777	100.422		7.43752	7.73519	6.89047	7.25921	7.23542	7.46525	7.5435	7.11287	7.13655	6.83608	6.93405	7.5617	7.17533	7.2278	7.43123	7.75481	7.16146	7.14961	7.87698	7.80312	7.62718
SARO_RS00480	Saro_0096	SARO_RS00480	methyltransferase domain-containing protein	635.502	746.245	305.098	330.735	484.971	350.475	519.685	367.891	314.171	278.062	315.004	475.065	445.349	433.575	418.839	656.83	342.167	310.543	675.396	781.137	279.968	357.534	175.027	445.39		9.31175	9.54351	8.25313	8.36953	8.92175	8.45317	9.02149	8.52313	8.29541	8.11926	8.29923	8.89198	8.79879	8.76014	8.71025	9.35938	8.41856	8.27865	9.39959	9.60943	8.12912
SARO_RS00485	Saro_0097	SARO_RS00485	MFS transporter	135.598	183.55	104.111	105.831	147.413	115.277	146.547	104.636	171.312	91.4538	97.4673	146.286	120.91	103.611	136.46	175.495	76.0617	75.0554	138.69	121.559	122.037	135.58	167.662	86.0684		7.08319	7.52003	6.70198	6.72562	7.20372	6.84895	7.19522	6.70924	7.42048	6.51497	6.60685	7.19264	6.91779	6.69504	7.09233	7.45528	6.2491	6.22988	7.11572	6.92552	6.93118
SARO_RS00490	Saro_0098	SARO_RS00490	lipopolysaccharide biosynthesis protein	30.8865	46.0385	47.278	54.3204	62.165	51.7641	28.6491	41.5467	29.1247	29.856	33.8887	55.5209	45.606	61.9864	33.4114	43.3626	60.686	59.7234	62.9748	61.074	47.5998	41.5198	30.8662	51.2507		4.94891	5.52477	5.5631	5.76342	5.95803	5.69388	4.84042	5.37666	4.86417	4.89995	5.08273	5.79496	5.51115	5.95388	5.06227	5.43838	5.92329	5.90022	5.9767	5.93249	5.57288
SARO_RS00495	Saro_0099	SARO_RS00495	CDP-alcohol phosphatidyltransferase family protein	266.796	300.874	136.745	194.173	216.132	193.73	162.611	181.122	150.443	171.673	168.446	197.679	204.573	210.495	312.262	269.474	256.933	267.313	359.682	343.842	178.971	165.985	105.304	264.755		8.05959	8.23301	7.09535	7.6012	7.75577	7.5979	7.34528	7.50082	7.23307	7.42352	7.39614	7.62702	7.67647	7.71764	8.28661	8.074	8.00525	8.06239	8.49058	8.4256	7.48359
SARO_RS00500	Saro_0100	SARO_RS00500	CDP-alcohol phosphatidyltransferase family protein	240.448	305.045	142.185	162.006	226.143	276.273	191.988	252.917	122.773	178.827	153.177	190.738	186.252	244.102	224.381	295.408	182.645	226.124	392.653	386.12	257.401	331.953	189.001	222.168		7.90958	8.25288	7.15162	7.33991	7.82109	8.10995	7.58487	7.98252	6.93985	7.48242	7.25906	7.57545	7.54112	7.93134	7.80981	8.20657	7.5129	7.82097	8.61711	8.5929	8.00787
SARO_RS00505	Saro_0101	SARO_RS00505	inositol-3-phosphate synthase	3987.81	3267.42	3641.89	3923.88	3382.42	2934.08	2446.06	3321.23	2271.91	3091.3	2942.08	2351.85	2868.01	3118.79	4176.99	2829.38	3391.46	2938.52	2397	3128.59	1930.02	1776.12	1165.12	3211.38		11.9614	11.6739	11.8305	11.9381	11.7238	11.5187	11.2562	11.6975	11.1497	11.594	11.5226	11.1996	11.4858	11.6068	12.0282	11.4663	11.7277	11.5209	11.227	11.6113	10.9144
SARO_RS00510	Saro_0102	SARO_RS00510	NTP transferase domain-containing protein	198.585	193.985	195.881	234.322	165.154	115.323	92.6662	186.075	70.6817	122.932	129.685	125.816	140.779	182.775	244.775	183.536	202.12	123.481	189.957	182.979	159.194	154.721	59.7767	183.909		7.63361	7.5998	7.61383	7.87235	7.36767	6.84953	6.53397	7.53974	6.14327	6.94172	7.01887	6.97517	7.13729	7.51393	7.93532	7.51992	7.65907	6.94815	7.56953	7.51553	7.31464
SARO_RS00515	Saro_0103	SARO_RS00515	DUF2141 domain-containing protein	444.166	515.634	291.316	239.218	539.37	323.128	273.685	336.702	129.81	307.132	404.479	221.866	244.399	318.598	374.198	418.83	264.719	255.719	344.715	444.201	415.405	537.27	162.634	459.13		8.79495	9.0102	8.18644	7.90218	9.07513	8.33596	8.09637	8.39533	7.02026	8.26272	8.65992	7.79355	7.93309	8.31559	8.54766	8.71022	8.04832	7.99842	8.42926	8.79507	8.69838
SARO_RS00520	Saro_0104	SARO_RS00520	ribulose-phosphate 3-epimerase	364.385	308.766	201.753	249.801	210.009	274.011	342.996	222.223	199.279	279.391	263.951	293.181	310.843	297.675	355.904	340.086	346.47	288.115	353.813	365.957	230.435	162.796	111.048	224.421		8.50932	8.27037	7.65645	7.96464	7.7143	8.09809	8.42205	7.79586	7.63865	8.12614	8.04413	8.19565	8.28004	8.21759	8.47534	8.40976	8.43659	8.1705	8.46684	8.51553	7.84822
SARO_RS00525	Saro_0105	SARO_RS00525	heparinase	59.1112	85.5628	44.3934	59.9234	46.7428	72.2626	80.7341	50.168	72.2541	67.8325	55.995	91.337	74.3075	69.9127	62.3862	80.54	66.9904	54.8109	101.708	90.6651	35.0259	34.9838	36.4643	41.9458		5.88536	6.41891	5.47227	5.90505	5.54667	6.17518	6.33511	5.6487	6.17501	6.0839	5.80723	6.51313	6.21544	6.12748	5.96315	6.33163	6.06588	5.77639	6.66828	6.50248	5.13035
SARO_RS00530	Saro_0106	SARO_RS00530	bifunctional phosphoribosylaminoimidazolecarboxamide formyltransferase/IMP cyclohydrolase	472.821	395.66	399.599	414.888	336.283	430.365	277.467	437.178	239.192	339.131	330.057	364.378	370.599	412.847	481.343	415.73	595.47	541.4	427.208	456.104	202.926	183.59	136.569	440.955		8.88515	8.62812	8.64241	8.69658	8.39353	8.74942	8.11617	8.77208	7.90203	8.4057	8.36657	8.50929	8.53372	8.68946	8.91092	8.6995	9.21788	9.08055	8.73879	8.83322	7.66481
SARO_RS00535	Saro_0107	SARO_RS00535	chloride channel protein	22.89	28.6005	29.752	40.4018	31.7542	38.358	28.8488	33.0072	28.7849	24.7046	22.7724	32.7258	33.0928	32.9595	28.4365	35.742	42.7482	78.7731	44.1208	35.8162	39.96	37.8069	30.1868	20.524		4.51665	4.83797	4.89491	5.33635	4.98887	5.26146	4.85044	5.04471	4.84724	4.62671	4.50922	5.03235	5.04845	5.04262	4.82967	5.15955	5.41779	6.29963	5.46339	5.16254	5.32048
SARO_RS00540	Saro_0108	SARO_RS00540	cell wall hydrolase	483.738	754.359	612.252	1233.17	892.112	4259.25	890.53	1325.23	1468.39	575.271	370.7	2038.11	2097.03	1924.16	613.725	766.963	2130.5	7003.06	963.822	692.221	1868.85	1233.95	802.592	549.033		8.91808	9.55911	9.25798	10.2682	9.80108	12.0564	9.79852	10.372	10.52	9.1681	8.53411	10.993	11.0341	10.91	9.26145	9.58301	11.057	12.7738	9.91262	9.43509	10.8679
SARO_RS00545	Saro_0109	SARO_RS00545	DUF1491 family protein	50.2734	134.885	42.0424	133.524	104.274	176.668	202.479	124.107	159.114	106.831	92.6864	240.011	215.194	244.341	84.2493	165.104	132.974	165.916	316.021	189.934	79.658	106.063	97.462	86.2463		5.65172	7.07558	5.39377	7.06095	6.70424	7.46489	7.66163	6.95544	7.31391	6.73919	6.53429	7.90695	7.7495	7.93275	6.39659	7.36723	7.055	7.37431	8.30388	7.56935	6.31575
SARO_RS00550	Saro_0110	SARO_RS00550	PaaI family thioesterase	39.602	58.2497	59.9697	101.912	67.9273	80.1115	41.7077	52.4502	69.4279	48.2298	55.5322	102.626	133.451	128.838	58.5185	57.5804	83.5164	110.408	82.0476	89.6583	111.827	92.185	91.6102	73.8098		5.3075	5.86418	5.90616	6.67118	6.08592	6.32394	5.38224	5.71288	6.11744	5.59185	5.79525	6.68126	7.06017	7.00942	5.87082	5.84751	6.38399	6.7867	6.35839	6.48636	6.80512
SARO_RS00555	Saro_0111	SARO_RS00555	PTS transporter subunit EIIA	85.5954	151.969	82.0906	101.837	106.008	135.707	103.013	114.479	116.047	85.9829	65.6799	191.451	186.891	176.642	86.7189	105.802	84.532	111.319	172.263	173.605	139.984	136.935	86.4922	87.2697		6.41946	7.24763	6.35915	6.67012	6.72803	7.08435	6.68669	6.83893	6.85856	6.42598	6.03738	7.58083	7.54605	7.46469	6.43828	6.72522	6.40143	6.79856	7.42847	7.43967	7.12912
SARO_RS00560	Saro_0112	raiA	ribosome-associated translation inhibitor RaiA	1148.08	1008.2	603.311	576.07	658.907	1178.94	878.308	699.506	881.865	721.306	654.048	775.9	573.178	761.899	794.474	936.408	366.857	201.189	563.299	615.169	432.274	555.024	356.356	228.611		10.165	9.97756	9.23676	9.1701	9.36393	10.2033	9.77858	9.45019	9.78441	9.49447	9.35325	9.59973	9.16284	9.57346	9.63386	9.87099	8.51908	7.65241	9.13776	9.26484	8.7558
SARO_RS00570	Saro_0114	SARO_RS00570	dephospho-CoA kinase	69.1571	63.1571	39.2009	68.8307	51.7862	87.0698	78.5349	57.5726	60.3064	46.938	53.2023	58.1579	47.2291	68.9476	67.9238	60.7274	48.7579	48.227	70.2584	63.4084	48.8647	35.1768	47.2835	56.3774		6.1118	5.98087	5.29282	6.10498	5.6945	6.4441	6.29526	5.84731	5.91424	5.55268	5.73342	5.8619	5.56161	6.10743	6.08584	5.92428	5.60756	5.59177	6.1346	5.9866	5.61072
SARO_RS00575	Saro_0115	aroE	shikimate dehydrogenase	113.737	103.36	84.9767	86.7275	94.4991	92.912	46.1508	85.02	66.7034	61.2324	62.379	77.0951	87.3335	87.7783	121.647	93.6408	84.1727	67.8239	85.5359	110.737	57.528	64.9841	45.326	73.1651		6.82956	6.69154	6.409	6.43842	6.56223	6.53779	5.52828	6.40973	6.05969	5.93622	5.96299	6.26857	6.44846	6.45579	6.92655	6.54907	6.39528	6.08372	6.41846	6.791	5.84619
SARO_RS00580	Saro_0116	SARO_RS00580	Maf-like protein	142.183	151.303	98.1672	104.894	95.4217	144.28	130.616	109.6	119.183	86.7411	98.1429	108.662	128.845	95.5507	137.673	137.117	86.5181	98.1158	133.679	131.218	70.5047	92.3884	76.2458	67.8473		7.1516	7.2413	6.61717	6.71278	6.57625	7.17273	7.02919	6.7761	6.89703	6.43864	6.61681	6.76371	7.0095	6.57819	7.1051	7.09926	6.43493	6.61641	7.06262	7.03582	6.13965
SARO_RS00585	Saro_0117	SARO_RS00585	kinase/pyrophosphorylase	73.6792	118.765	30.652	65.6603	60.071	72.1639	104.846	61.1575	85.5128	60.5027	51.422	81.1874	66.4759	60.5311	72.5906	98.9727	53.6419	46.1497	120.049	94.4196	85.4286	94.0115	62.8936	52.6103		6.20319	6.89196	4.93791	6.03695	5.9086	6.17321	6.71213	5.93446	6.41807	5.91893	5.68431	6.34318	6.05476	5.9196	6.18171	6.62896	5.74529	5.52825	6.90748	6.56101	6.41665
SARO_RS00590	Saro_0118	SARO_RS00590	uroporphyrinogen decarboxylase	288.653	326.095	311.357	301.343	325.104	260.565	200.27	251.463	267.734	245.688	204.914	277.907	362.643	361.486	311.856	268.601	295.998	325.728	254.093	319.826	250.057	215.142	161.867	277.353		8.17319	8.34915	8.28243	8.23526	8.34476	8.0255	7.6458	7.9742	8.06466	7.94069	7.67887	8.11846	8.5024	8.49779	8.28474	8.06932	8.20945	8.34752	7.98922	8.32114	7.96611
SARO_RS00595	Saro_0119	SARO_RS00595	CopD family protein	181.519	215.788	215.893	247.996	274.693	194.336	157.665	125.126	240.599	191.087	186.722	228.915	265.429	213.436	145.241	175.26	129.624	139.768	202.113	185.451	181.94	185.464	165.51	170.623		7.50398	7.75347	7.75417	7.95417	8.10167	7.60241	7.30072	6.96723	7.91048	7.57809	7.54475	7.83867	8.05218	7.73766	7.1823	7.45335	7.01819	7.12689	7.65902	7.5349	7.50732
SARO_RS00600	Saro_0120	rho	transcription termination factor Rho	527.124	457.93	527.342	561.128	510.86	471.946	572.734	548.574	342.016	419.608	460.817	434.136	520.247	424.195	521.972	427.753	410.847	367.324	458.048	477.705	547.48	464.314	400.703	269.939		9.042	8.83898	9.0426	9.13219	8.99678	8.88248	9.16172	9.09954	8.41792	8.7129	8.84805	8.762	9.02305	8.72858	9.02783	8.74063	8.68246	8.52091	8.83936	8.89998	9.09666
SARO_RS00605	Saro_0121	SARO_RS00605	helicase	35.1503	54.6805	15.499	29.5603	27.126	27.7181	32.1627	19.9032	26.5075	17.2831	18.3574	27.2713	24.9128	27.2096	31.8438	43.101	27.114	19.7314	61.9825	54.9839	34.3167	33.0035	56.701	23.6332		5.13546	5.77295	3.9541	4.88559	4.7616	4.79276	5.00732	4.31492	4.72833	4.11129	4.19829	4.76931	4.63881	4.76604	4.99294	5.42965	4.76097	4.30242	5.95379	5.78094	5.10084
SARO_RS00610	Saro_0123	SARO_RS00610	ferredoxin family protein	4636.29	5259.21	3059.98	3039.91	3851.62	4295.25	3338.9	3232.39	3306.99	2629.32	2097.91	3953.97	3882.95	3894.75	4062.75	4260.24	3590.24	3536.34	3481.87	4464.72	2234.09	2476.76	1385.74	3320.13		12.1788	12.3606	11.5793	11.5698	11.9112	12.0685	11.7052	11.6584	11.6913	11.3605	11.0347	11.9491	11.9229	11.9273	11.9882	12.0567	11.8099	11.788	11.7656	12.1244	11.1255
SARO_RS00615	Saro_0124	SARO_RS00615	CarD family transcriptional regulator	3078.87	3270.9	5389.01	3788.38	5042.92	4070.19	4559.93	4531.66	4600.81	3284.42	3667.1	4557.1	5871.69	4200.75	2437.82	2857.92	2707.83	3674.8	2261.39	2934.63	5904.35	6139.41	3520.51	2488.64		11.5882	11.6755	12.3958	11.8874	12.3	11.9909	12.1548	12.1458	12.1677	11.6814	11.8404	12.1539	12.5196	12.0364	11.2514	11.4807	11.4029	11.8434	11.143	11.519	12.5276
SARO_RS00620	Saro_0125	SARO_RS00620	DUF2807 domain-containing protein	97.878	93.1805	70.8905	72.9452	67.508	101.615	116.406	88.4015	121.196	119.746	102.203	103.864	106.234	87.0692	71.5203	103.275	53.5717	30.9786	87.1569	94.5432	96.1882	82.5369	42.7817	105.083		6.61291	6.54196	6.14752	6.18874	6.07699	6.66696	6.86302	6.466	6.9212	6.90383	6.67529	6.69856	6.7311	6.44409	6.16028	6.69034	5.7434	4.9532	6.44554	6.5629	6.58779
SARO_RS00625	Saro_0126	SARO_RS00625	threonylcarbamoyl-AMP synthase	54.4098	56.9494	48.1393	46.5017	52.4144	71.1557	50.9996	47.1169	52.9537	49.4042	53.1571	54.4461	60.3816	61.1411	56.4455	51.5617	60.4388	60.4562	70.4773	68.8422	58.7242	53.6774	41.3288	51.26		5.7658	5.83161	5.58914	5.53921	5.71189	6.15291	5.67241	5.55817	5.72666	5.62656	5.73219	5.76676	5.91604	5.93407	5.81879	5.68823	5.9174	5.91782	6.13909	6.10522	5.87588
SARO_RS00630	Saro_0127	SARO_RS00630	acyl-CoA dehydrogenase	188.288	150.25	185.351	165.944	135.124	176.946	140.334	160.43	139.824	145.928	137.908	116.798	122.984	159.49	199.863	157.212	124.655	95.8267	148.609	157.006	108.457	77.9057	66.6756	126.779		7.5568	7.23123	7.53412	7.37456	7.07814	7.46717	7.13272	7.3258	7.12747	7.18911	7.10756	6.86787	6.94233	7.31732	7.64286	7.29657	6.9618	6.58236	7.21538	7.29468	6.76098
SARO_RS00635	Saro_0128	SARO_RS00635	DUF815 domain-containing protein	80.5946	114.618	88.8696	134.939	120.621	145.807	112.944	121.46	104.337	82.3378	84.0015	121.491	92.255	96.9603	100.887	105.69	98.8687	101.168	153.722	126.695	89.7069	91.6446	116.572	90.2383		6.33261	6.84069	6.47362	7.07616	6.91434	7.18791	6.81947	6.92434	6.70511	6.36348	6.39234	6.92471	6.52756	6.59932	6.65659	6.7237	6.62744	6.6606	7.26418	6.98521	6.48715
SARO_RS00640	Saro_0129	SARO_RS00640	sorbosone dehydrogenase family protein	344.783	352.932	255.844	254.522	297.892	352.284	341.767	325.661	320.401	230.394	270.21	297.132	251.85	272.834	338.551	319.722	234.754	193.557	271.405	299.497	234.222	330.013	193.241	144.146		8.42955	8.46325	7.99912	7.99165	8.21865	8.4606	8.41687	8.34723	8.32373	7.84796	8.07794	8.21496	7.97642	8.09188	8.40323	8.32067	7.87501	7.59661	8.0843	8.2264	7.87173
SARO_RS00645	Saro_0130	SARO_RS00645	GAF domain-containing protein	73.4195	71.369	50.0466	67.9412	69.8962	68.1162	74.5526	60.7318	56.1243	86.8136	60.0196	80.0297	65.2319	61.8424	61.3592	78.5187	65.962	47.5424	78.6572	75.1362	94.1698	78.6598	45.1998	43.9344		6.19809	6.15722	5.6452	6.08621	6.12714	6.08993	6.22019	5.92438	5.81055	6.43985	5.90736	6.32246	6.02751	5.95052	5.93921	6.29496	6.04356	5.57114	6.29751	6.23144	6.55719
SARO_RS00650	N/A	SARO_RS00650	glycine zipper 2TM domain-containing protein	33.2063	36.6237	35.7741	37.3309	43.8758	50.6196	55.8378	52.4561	43.6647	41.7454	43.0232	47.4925	57.1172	44.5128	22.3769	34.1608	50.7249	54.0279	59.9736	56.281	119.973	101.819	73.8982	37.0369		5.05339	5.1947	5.16084	5.2223	5.45535	5.66163	5.80317	5.71304	5.4484	5.38355	5.42704	5.56963	5.83585	5.47615	4.48394	5.09427	5.66462	5.75563	5.90626	5.81458	6.90657
SARO_RS00655	Saro_0132	SARO_RS00655	acyl-CoA dehydrogenase	113.321	123.111	52.8627	53.9139	72.8675	65.7483	77.6143	67.1479	169.159	76.2169	89.3716	118.709	94.1222	75.8908	94.0841	118.693	36.0373	37.1338	100.38	93.7337	112.397	127.558	111.216	35.459		6.82427	6.94382	5.72418	5.75259	6.1872	6.03888	6.27825	6.06927	7.40224	6.25204	6.48174	6.89129	6.55646	6.24585	6.55588	6.89109	5.17142	5.21466	6.64933	6.5505	6.81246
SARO_RS00660	Saro_0133	SARO_RS00660	ParB/RepB/Spo0J family partition protein	265.248	243.037	147.056	209.779	154.735	185.965	190.186	158.697	214.992	224.776	198.91	173.892	170.235	178.735	267.175	232.62	217.092	169.157	231.47	237.731	148.935	217.067	148.66	145.722		8.0512	7.92503	7.20022	7.71273	7.27366	7.53889	7.57127	7.31013	7.74814	7.81235	7.63597	7.44205	7.41139	7.48168	8.06164	7.86183	7.76216	7.40222	7.85468	7.89318	7.21853
SARO_RS00665	Saro_0134	SARO_RS00665	ParA family protein	289.878	304.68	139.995	202.773	164.617	174.962	144.54	146.433	198.991	207.34	191.08	180.557	201.819	213.036	293.836	275.138	228.826	230.809	263.021	344.998	236.286	250.678	159.05	218.758		8.1793	8.25115	7.12923	7.66372	7.36297	7.4509	7.17532	7.19409	7.63656	7.69586	7.57804	7.49631	7.65692	7.73495	8.19887	8.10401	7.8381	7.85056	8.03904	8.43045	7.88439
SARO_RS00670	Saro_0135	rsmG	16S rRNA (guanine(527)-N(7))-methyltransferase RsmG	107.925	114.114	98.3283	130.648	127.278	143.32	208.934	108.065	209.783	180.458	172.019	143.055	155.135	183.954	107.706	110.666	155.717	183.204	156.903	140.821	190.405	238.892	188.455	136.876		6.75388	6.83433	6.61954	7.02955	6.99184	7.1631	7.7069	6.75576	7.71275	7.49552	7.42642	7.16043	7.27738	7.5232	6.75095	6.79007	7.28278	7.51731	7.29373	7.13771	7.57293
SARO_RS00675	Saro_0136	SARO_RS00675	tRNA uridine-5-carboxymethylaminomethyl(34) synthesis enzyme MnmG	88.1629	104.384	101.951	111.065	113.249	113.027	96.9335	87.4555	153.191	143.303	140.709	114.789	150.643	138.318	101.798	96.5104	116.587	126.416	104.593	117.723	208.749	196.036	140.639	101.082		6.4621	6.70575	6.67174	6.79525	6.82335	6.82052	6.59892	6.45048	7.25919	7.16293	7.13657	6.84285	7.23499	7.11185	6.66957	6.59261	6.86526	6.98203	6.70864	6.87925	7.70562
SARO_RS00680	Saro_0137	SARO_RS00680	tRNA uridine-5-carboxymethylaminomethyl(34) synthesis GTPase MnmE	37.1283	32.5993	29.8144	35.3545	30.9395	37.9509	54.4248	36.0225	45.5392	35.27	33.1961	34.2625	45.9424	32.6096	36.1288	41.9032	29.5258	28.3076	52.8407	51.5237	44.3504	41.3428	28.6304	25.1931		5.21445	5.02677	4.89794	5.14382	4.95138	5.24606	5.76619	5.17082	5.50904	5.14037	5.05294	5.09856	5.52176	5.02723	5.17508	5.38899	4.8839	4.82312	5.72358	5.68716	5.47087
SARO_RS00685	Saro_0138	SARO_RS00685	hypothetical protein	212.449	283.57	56.6868	98.4634	70.1395	119.712	246.022	107.28	130.79	105.224	62.2827	103.671	101.365	63.3529	165.068	272.312	50.2052	24.7218	136.777	172.93	63.5353	81.675	53.7721	30.0824		7.73097	8.14756	5.82494	6.62152	6.13216	6.90342	7.94264	6.74524	7.0311	6.71733	5.96076	6.69586	6.66342	5.98534	7.36691	8.08912	5.64977	4.62771	7.09568	7.43404	5.98949
SARO_RS00690	Saro_0139	SARO_RS00690	dienelactone hydrolase family protein	621.389	667.929	370.56	367.088	387.059	299.278	488.491	276.904	425.157	261.347	261.24	418.975	359.907	263.77	524.484	602.838	147.764	111.857	454.956	495.622	153.186	252.335	165.644	138.433		9.27935	9.38355	8.53356	8.51998	8.59641	8.22534	8.93219	8.11324	8.73185	8.02982	8.02923	8.71072	8.49148	8.04314	9.03476	9.23563	7.20715	6.80551	8.82958	8.9531	7.25914
SARO_RS00695	Saro_0140	SARO_RS00695	nuclear transport factor 2 family protein	141.04	194.059	80.8573	125.097	91.6311	58.1959	137.053	63.6576	43.9251	100.255	82.5489	116.65	112.113	52.7834	112.194	182.161	66.2405	47.4441	176.55	138.981	52.4379	96.2532	75.1269	33.1567		7.13997	7.60035	6.33731	6.9669	6.51777	5.86285	7.09859	5.99226	5.45697	6.64753	6.36718	6.86604	6.80882	5.72201	6.80986	7.50907	6.04964	5.56816	7.46393	7.11875	5.71254
SARO_RS00700	Saro_0141	SARO_RS00700	DNA-directed RNA polymerase subunit omega	263.509	276.975	138.319	148.406	166.767	375.453	194.15	236.394	110.004	197.59	131.146	333.489	198.683	213.872	156.693	272.78	158.628	147.421	358.84	384.52	254.062	306.951	132.774	127.937		8.04171	8.11361	7.11185	7.21341	7.38169	8.55249	7.60102	7.88505	6.78141	7.62637	7.03503	8.38149	7.63433	7.7406	7.2918	8.09159	7.3095	7.20379	8.4872	8.58692	7.98904
SARO_RS00705	Saro_0142	SARO_RS00705	replicative DNA helicase	408.842	409.893	174.822	167.803	189.255	146.414	389.101	202.274	168.725	142.918	167.923	195.26	201.776	170.638	439.965	420.92	206.903	145.182	508.455	557.793	142.763	163.969	106.147	311.792		8.6754	8.67911	7.44975	7.39063	7.56419	7.19391	8.604	7.66017	7.39853	7.15904	7.39165	7.60926	7.65661	7.4148	8.78124	8.7174	7.69281	7.18172	8.98998	9.12359	7.15748
SARO_RS00710	Saro_0143	SARO_RS00710	UPF0262 family protein	36.0369	90.1208	24.4167	43.1311	41.3053	59.3586	98.1806	44.4446	58.8203	29.7225	33.9346	68.9026	40.8141	49.5676	41.0232	87.3981	44.1198	40.2556	105.863	77.0112	61.7365	77.7948	48.8294	27.8651		5.1714	6.49379	4.6098	5.43066	5.36826	5.89138	6.61737	5.47394	5.87824	4.89348	5.08469	6.10649	5.35099	5.63133	5.35837	6.44953	5.46335	5.33112	6.72605	6.267	5.94805
SARO_RS00715	Saro_0144	SARO_RS00715	glycoside hydrolase family 25 protein	121.355	147.854	87.126	90.8893	102.477	68.6757	52.0987	89.7193	60.2978	51.0855	53.3295	76.1195	83.9717	88.643	138.389	124.72	114.808	125.972	143.992	163.436	99.047	100.035	81.2183	138.115		6.92309	7.20803	6.44503	6.50604	6.67915	6.10173	5.70318	6.48735	5.91403	5.67484	5.73686	6.2502	6.39183	6.46993	7.11258	6.96255	6.84307	6.97696	7.16985	7.35259	6.63004
SARO_RS00720	Saro_0145	SARO_RS00720	cytidine deaminase	22.5714	42.2441	11.8941	17.1507	21.1691	25.0381	17.8222	19.2796	13.295	11.7567	9.89697	14.5356	11.5314	17.8609	25.687	28.8619	29.3302	16.0314	29.1621	27.8506	24.3386	22.3722	21.8066	15.5034		4.49642	5.40068	3.57217	4.10019	4.40389	4.64606	4.1556	4.269	3.73281	3.55541	3.30699	3.86152	3.52749	4.15873	4.68296	4.85109	4.87432	4.00282	4.86602	4.79964	4.60518
SARO_RS00725	Saro_0146	SARO_RS00725	dCTP deaminase	748.15	987.371	275.217	335.529	348.265	236.745	730.477	295.096	206.227	128.128	131.315	384.29	334.116	263.011	546.352	918.692	310.171	239.7	920.575	934.675	161.345	191.427	150.671	273.761		9.54718	9.94745	8.10443	8.39029	8.44404	7.88719	9.5127	8.20504	7.68809	7.00144	7.03689	8.58605	8.3842	8.03898	9.09369	9.84344	8.27692	7.90508	9.84639	9.86832	7.33401
SARO_RS00730	Saro_0147	SARO_RS00730	saccharopine dehydrogenase	55.3329	56.6136	16.6991	23.9311	28.3754	20.4626	24.0433	20.0815	35.2642	18.187	18.7087	44.1963	27.4753	16.2185	47.7238	39.037	20.3706	11.0015	66.4518	91.7753	35.7464	34.2946	31.5734	12.1207		5.79007	5.82308	4.0617	4.58081	4.82657	4.35492	4.58756	4.3278	5.14013	4.18483	4.22564	5.46586	4.78006	4.01957	5.57664	5.28677	4.34842	3.45963	6.05424	6.52003	5.15973
SARO_RS00735	Saro_0148	SARO_RS00735	bacitracin resistance protein BacA	219.727	165.574	71.7922	99.9478	93.609	123.596	72.1068	100.423	40.8788	65.8283	66.6717	97.666	129.134	86.313	163.911	119.408	125.88	90.4304	668.213	1586.91	87.4448	58.458	37.5021	191.315		7.77957	7.37133	6.16576	6.6431	6.54858	6.94949	6.17206	6.64994	5.35328	6.04064	6.059	6.60978	7.01272	6.43151	7.35676	6.89975	6.9759	6.49874	9.38416	10.632	6.4503
SARO_RS00740	Saro_0149	SARO_RS00740	Rrf2 family transcriptional regulator	30.5662	41.1176	10.6507	17.5719	19.0197	25.2901	25.181	18.7655	17.8489	13.6228	9.03099	25.2643	28.3269	13.4335	18.9039	41.202	23.4094	12.23	114.265	107.754	25.7953	31.3263	21.2251	13.6753		4.93387	5.36168	3.41288	4.1352	4.24942	4.6605	4.65427	4.23001	4.15776	3.76795	3.17488	4.65903	4.8241	3.74777	4.24061	5.36464	4.54902	3.61236	6.83625	6.7516	4.68904
SARO_RS00745	Saro_0150	SARO_RS00745	hypothetical protein	66.2934	82.5967	62.7225	95.8916	76.2915	89.0472	74.5409	59.1489	88.9116	46.3582	47.1768	96.7207	78.3756	99.0709	49.831	67.7848	84.366	70.3401	87.1737	97.1031	84.2689	67.9953	71.2782	81.8196		6.05079	6.36801	5.97091	6.58333	6.25345	6.4765	6.21996	5.88628	6.4743	5.53475	5.56001	6.59575	6.29233	6.63039	5.63897	6.08289	6.39859	6.13627	6.44582	6.60145	6.39693
SARO_RS00750	Saro_0151	SARO_RS00750	adenosine kinase	173.489	174.575	164.448	154.615	161.123	144.178	87.2235	132.531	111.085	116.45	118.6	127.615	152.614	148.521	179.635	140.743	156.842	138.903	137.45	156.463	171.012	134.976	72.4115	146.795		7.4387	7.4477	7.36148	7.27253	7.33202	7.17171	6.44664	7.05018	6.79552	6.86357	6.88996	6.99565	7.25374	7.21452	7.48893	7.13692	7.29317	7.11793	7.10276	7.28967	7.41796
SARO_RS00755	Saro_0152	SARO_RS00755	aminopeptidase P family protein	115.077	132.467	73.7044	58.8879	74.5869	55.3968	102.927	44.5787	67.2363	41.978	38.821	75.2784	77.087	47.4661	101.818	107.623	37.3967	25.0459	107.442	127.413	48.9513	53.8037	29.9883	24.485		6.84646	7.04949	6.20368	5.8799	6.22085	5.79173	6.68548	5.47828	6.07117	5.39156	5.27876	6.23416	6.26842	5.56883	6.66985	6.74985	5.22484	4.6465	6.74741	6.99337	5.61328
SARO_RS00760	Saro_0153	SARO_RS00760	CBS domain-containing protein	1635.19	1989.9	509.059	669.546	767.547	472.682	2475.84	685.317	2576.7	968.838	903.099	1249.26	1062.4	605.918	1302.34	2071.88	117.386	56.6233	1626.87	1477.9	345.68	514.936	620.667	261.668		10.6752	10.9585	8.99169	9.38704	9.58411	8.88473	11.2737	9.42063	11.3313	9.92011	9.81874	10.2869	10.0531	9.24298	10.3469	11.0167	6.87512	5.82332	10.6679	10.5293	8.43329
SARO_RS00765	Saro_0154	SARO_RS00765	hypothetical protein	194.45	258.637	170.109	164.065	226.424	130.908	251.81	108.844	69.6654	76.7325	69.1147	196.443	269.962	141.512	163.34	233.146	143.323	151.047	367.616	362.016	91.8576	146.184	95.473	122.702		7.60326	8.01479	7.41032	7.35812	7.82289	7.03241	7.97619	6.76612	6.12237	6.26177	6.11092	7.61796	8.07661	7.14478	7.35174	7.86509	7.16313	7.23885	8.52206	8.49991	6.52133
SARO_RS00770	Saro_0155	SARO_RS00770	iron-sulfur cluster assembly accessory protein	302.132	346.034	251.873	250.973	373.502	178.13	399.977	179.067	150.164	81.0261	106.016	342.056	314.408	174.189	305.432	363.978	181.715	157.872	396.812	396.896	273.975	277.552	465.557	173.453		8.23904	8.43477	7.97655	7.97139	8.54497	7.47679	8.64377	7.48435	7.23039	6.34031	6.72814	8.41809	8.29649	7.44451	8.25471	8.50771	7.50553	7.30261	8.63231	8.63262	8.0979
SARO_RS00775	Saro_0156	xth	exodeoxyribonuclease III	236.686	316.506	213.193	140.913	216.105	105.316	204.677	100	72.8545	64.4463	58.0067	191.523	183.775	97.3324	215.66	253.19	123.855	118.732	286.783	308.874	124.218	140.395	121.952	83.521		7.88683	8.30609	7.73601	7.13867	7.75559	6.71859	7.6772	6.64386	6.18695	6.01003	5.85815	7.58137	7.5218	6.60485	7.75261	7.98408	6.95251	6.89156	8.16382	8.27088	6.95674
SARO_RS00780	Saro_0158	msrA	peptide-methionine (S)-S-oxide reductase MsrA	46.2805	94.2081	47.9467	76.6828	69.0795	122.992	50.1392	72.7633	70.7836	72.6951	88.7115	75.1221	71.6568	142.395	57.8774	59.2506	118.613	159.267	60.8651	57.5744	68.8326	70.7428	71.2996	120.499		5.53233	6.55778	5.58336	6.26083	6.11019	6.94242	5.64787	6.18514	6.14534	6.18379	6.47105	6.23117	6.16303	7.15375	5.85493	5.88876	6.89012	7.3153	5.92754	5.84736	6.10502
SARO_RS00785	Saro_0159	SARO_RS00785	transcriptional repressor	42.8925	66.7296	31.8549	56.6611	58.5531	75.5627	80.729	42.9348	47.7487	37.4844	45.4425	77.7239	109.277	50.2059	53.018	69.7833	43.6404	54.7975	98.0451	73.1656	68.906	82.1239	61.25	30.6365		5.42265	6.06025	4.99344	5.82429	5.87167	6.2396	6.33502	5.42408	5.57739	5.22822	5.50597	6.28029	6.77185	5.64979	5.72841	6.12481	5.44759	5.77604	6.61537	6.19309	6.10656
SARO_RS00790	Saro_0160	SARO_RS00790	MFS transporter	38.3423	56.1272	36.0351	31.7099	35.3456	36.7532	45.318	29.7341	44.4652	32.618	26.0754	46.0806	40.2734	32.9717	36.9318	39.7863	23.723	17.9679	45.1034	48.2025	37.0729	35.2434	36.6054	16.9364		5.26087	5.81063	5.17133	4.98686	5.14346	5.1998	5.50201	4.89404	5.4746	5.0276	4.70462	5.52609	5.33176	5.04316	5.20679	5.3142	4.56822	4.16735	5.49516	5.59104	5.21229
SARO_RS00795	Saro_0161	SARO_RS00795	1-deoxy-D-xylulose-5-phosphate synthase	194.019	227.367	252.055	237.982	300.18	192.177	171.933	189.75	197.459	214.734	213.87	241.213	235.759	232.809	199.923	209.925	206.294	193.132	197.563	210.922	370.558	318.436	229.591	128.447		7.60006	7.82888	7.97759	7.89471	8.22968	7.5863	7.4257	7.56796	7.62541	7.74641	7.74059	7.91416	7.88117	7.86301	7.6433	7.71373	7.68856	7.59344	7.62617	7.72056	8.53356
SARO_RS00800	Saro_0162	SARO_RS00800	NnrU family protein	392.783	494.183	157.785	180.927	215.542	192.946	260.855	137.293	240.614	111.331	86.0279	462.924	237.747	208.707	356.42	360.84	126.621	128.426	373.157	418.45	171.886	208.716	237.774	208.849		8.61759	8.9489	7.30182	7.49926	7.75183	7.59205	8.02711	7.10111	7.91058	6.79871	6.42673	8.85463	7.89328	7.70533	8.47744	8.49522	6.98437	7.0048	8.54364	8.70891	7.42531
SARO_RS00805	Saro_0163	SARO_RS00805	NA	190.634	210.743	131.466	110.011	131.521	83.0988	123.534	83.3859	113.447	64.6506	65.6915	107.801	118.331	75.3377	215.886	172.997	69.0718	81.486	121.198	155.21	99.8219	103.358	72.1329	60.4439		7.57466	7.71934	7.03855	6.7815	7.03915	6.37676	6.94877	6.38173	6.82587	6.01459	6.03763	6.75223	6.88668	6.2353	7.75413	7.43461	6.11003	6.34848	6.92122	7.27808	6.64129
SARO_RS00810	Saro_0164	SARO_RS00810	GntR family transcriptional regulator	40.7795	63.6911	28.3188	47.1401	40.8435	72.1563	76.1888	41.0258	68.4781	47.1559	46.5443	86.8703	75.2369	47.8684	29.5521	60.5064	34.2577	38.9285	70.5411	58.647	139.708	119.898	86.9661	36.4554		5.34977	5.99302	4.82369	5.55888	5.35203	6.17305	6.25151	5.35846	6.09757	5.55936	5.54053	6.44079	6.23337	5.581	4.88519	5.91901	5.09836	5.28276	6.14039	5.87399	7.12627
SARO_RS00815	Saro_0165	SARO_RS00815	integration host factor subunit beta	191.293	301.102	72.4171	111.46	165.242	220.86	407.183	155.241	174.454	126.953	150.837	275.757	226.865	116.009	144.018	276.938	66.5109	52.4914	291.509	327.675	210.854	301.152	179.026	63.9619		7.57964	8.23411	6.17826	6.80039	7.36843	7.78699	8.66953	7.27836	7.4467	6.98815	7.23684	8.10725	7.82569	6.8581	7.1701	8.11342	6.05552	5.71401	8.1874	8.35612	7.7201
SARO_RS00825	Saro_0166	SARO_RS00825	PilZ domain-containing protein	128.559	180.164	137.337	189.861	209.158	344.235	439.231	323.695	373.483	351.207	342.27	308.017	318.485	273.867	96.9004	118.013	128.271	173.89	176.468	161.998	258.17	324.2	185.133	145.991		7.00628	7.49317	7.10157	7.5688	7.70845	8.42725	8.77884	8.33849	8.5449	8.45618	8.41899	8.26686	8.31508	8.09733	6.59843	6.8828	7.00305	7.44203	7.46326	7.33983	8.01218
SARO_RS00830	Saro_0167	SARO_RS00830	sulfotransferase family protein	144.012	152.044	154.69	167.499	157.525	141.19	112.087	129.365	121.411	129.709	140.728	144.146	159.521	156.587	156.753	146.685	140.113	141.395	173.914	188.55	117.075	127.499	81.1851	123.677		7.17004	7.24835	7.27323	7.38801	7.29943	7.14149	6.80848	7.0153	6.92376	7.01914	7.13677	7.17139	7.3176	7.29082	7.29235	7.19658	7.13045	7.14358	7.44223	7.5588	6.87129
SARO_RS00835	Saro_0168	SARO_RS00835	TonB-dependent receptor	8460.59	6759.61	12743.3	12860.7	10346	7496.66	6687.88	5275.59	13209.1	13655.9	13504.1	6606.98	7953.33	7121.32	9436.57	6788.3	4261.66	5440.08	5468.98	6165.31	6614.66	6283.91	4614.84	1538.85		13.0465	12.7227	13.6375	13.6507	13.3368	12.872	12.7073	12.3651	13.6892	13.7372	13.7211	12.6898	12.9573	12.7979	13.204	12.7288	12.0572	12.4094	12.4171	12.59	12.6915
SARO_RS00840	Saro_0169	SARO_RS00840	peptidoglycan DD-metalloendopeptidase family protein	44.492	63.7367	52.8881	56.8776	65.3453	49.1281	60.9646	42.6252	47.2057	43.0194	53.2353	57.9749	57.1039	49.9079	44.2911	52.8988	54.0911	42.8384	72.3975	65.6298	130.778	106.566	132.913	28.5419		5.47547	5.99405	5.72487	5.82979	6.03001	5.61848	5.9299	5.41364	5.56089	5.42691	5.73431	5.85736	5.83552	5.6412	5.46894	5.72516	5.75732	5.42083	6.17787	6.03628	7.03097
SARO_RS00845	Saro_0170	SARO_RS00845	DUF2093 domain-containing protein	424.57	600.115	458.649	475.799	685.267	373.265	812.212	326.799	532.515	359.402	274.914	545.04	701.492	513.345	458.698	630.698	447.113	555.375	518.561	608.434	435.47	661.526	475.844	352.632		8.72986	9.2291	8.84125	8.89421	9.42052	8.54406	9.66571	8.35226	9.05668	8.48945	8.10284	9.09022	9.45428	9.00378	8.8414	9.30081	8.8045	9.11732	9.01837	9.24896	8.76643
SARO_RS00850	Saro_0171	SARO_RS00850	exodeoxyribonuclease VII large subunit	49.0166	60.3732	30.9342	41.4844	37.3784	37.2789	54.5419	41.0858	45.5256	30.6099	37.6596	44.1869	39.5984	31.3124	61.4742	57.8147	33.4602	27.4036	64.7511	61.1164	53.869	57.7682	37.3538	32.5034		5.6152	5.91584	4.95113	5.3745	5.22413	5.22029	5.76929	5.36057	5.50861	4.93593	5.23494	5.46555	5.30737	4.96866	5.94191	5.85336	5.06437	4.7763	6.01683	5.93349	5.75138
SARO_RS00855	Saro_0172	SARO_RS00855	phosphoribosylamine--glycine ligase	218.084	193.537	231.968	196.152	185.958	218.468	133.323	183.98	119.235	116.142	99.9709	148.237	191.85	199.298	239.738	179.66	250.758	224.642	168.834	208.274	137.547	111.543	84.6181	204.143		7.76874	7.59647	7.85778	7.61583	7.53883	7.77128	7.05878	7.5234	6.89766	6.85975	6.64344	7.21176	7.58383	7.63878	7.90532	7.48912	7.97015	7.81149	7.39946	7.70234	7.10378
SARO_RS00860	Saro_0173	SARO_RS00860	isochorismatase family protein	28.6558	37.4162	41.0152	62.1293	61.512	36.1287	32.3756	30.6879	50.0407	58.7727	55.046	33.2045	32.0682	31.8905	28.3123	28.5381	28.9559	28.0146	43.6683	34.8531	42.8669	33.5639	33.7249	22.5676		4.84076	5.22559	5.35809	5.9572	5.9428	5.17507	5.01684	4.9396	5.64503	5.87707	5.78257	5.05331	5.00307	4.99506	4.82336	4.83482	4.85579	4.80811	5.44851	5.12321	5.42179
SARO_RS00865	Saro_0174	SARO_RS00865	CoA transferase	36.8024	37.5035	81.4135	82.656	94.4658	11.1802	25.5369	26.2308	63.2613	79.6985	93.688	27.9734	18.7931	15.814	52.6926	28.4892	18.154	16.7218	18.785	13.4357	40.1719	27.2945	15.393	4.58627		5.20173	5.22895	6.3472	6.36905	6.56172	3.48287	4.67451	4.71319	5.98325	6.31648	6.54979	4.80598	4.23213	3.98313	5.71953	4.83234	4.18222	4.06366	4.23151	3.748	5.32811
SARO_RS00870	Saro_0175	SARO_RS00870	hydantoinase B/oxoprolinase family protein	143.393	65.9519	178.567	141.532	184.199	19.5186	43.6365	33.6809	184.519	116.563	137.547	51.6934	37.09	60.2078	113.575	58.358	20.8324	22.6284	22.0424	27.151	80.5973	75.4338	34.8115	7.5345		7.16383	6.04334	7.48033	7.14499	7.52512	4.28678	5.44746	5.07386	7.52763	6.86496	7.10378	5.69191	5.21296	5.91188	6.8275	5.86686	4.38076	4.50006	4.46221	4.76294	6.33266
SARO_RS00875	Saro_0176	SARO_RS00875	hydantoinase/oxoprolinase family protein	200.339	203.366	164.449	96.7679	213.959	18.4803	64.8882	31.1264	109.367	75.7531	101.813	80.5646	54.2295	41.2169	183.745	146.014	19.4361	19.6353	50.8291	88.2596	63.5884	81.0481	34.7229	4.45326		7.6463	7.66793	7.3615	6.59646	7.74119	4.20792	6.01988	4.96007	6.77304	6.24323	6.66978	6.33207	5.76101	5.36517	7.52156	7.18996	4.28067	4.29537	5.66758	6.46368	5.99069
SARO_RS00880	Saro_0177	SARO_RS00880	hydroxymethylglutaryl-CoA lyase	113.684	82.8262	38.7161	61.3577	73.0126	13.5685	67.1495	13.8434	80.9785	39.1265	67.5103	43.2392	18.9255	21.1802	72.5767	121.58	15.444	13.0666	47.9636	43.6616	35.4697	55.2375	26.2029	3.71066		6.82888	6.37201	5.27486	5.93917	6.19007	3.76218	6.0693	3.79113	6.33947	5.29007	6.07704	5.43427	4.24226	4.40464	6.18143	6.92576	3.94898	3.70781	5.58387	5.44829	5.14851
SARO_RS00885	Saro_0178	SARO_RS00885	TonB-dependent receptor	653.18	483.349	413.963	195.728	332.43	71.2666	231.973	56.4795	361.695	225.31	257.094	190.472	154.628	100.442	601.186	387.797	33.3626	43.1242	139.381	198.843	129.702	168.714	62.7368	8.82079		9.35134	8.91692	8.69336	7.6127	8.37691	6.15515	7.85781	5.81965	8.49863	7.81577	8.00615	7.57344	7.27266	6.65022	9.23167	8.59916	5.06016	5.43043	7.12289	7.63548	7.01906
SARO_RS00890	Saro_0179	SARO_RS00890	GntR family transcriptional regulator	36.986	40.0828	74.3074	97.1565	87.7263	47.7999	26.5475	36.8649	87.1691	54.7447	48.7253	51.1161	39.8988	59.8169	50.2025	42.2472	56.1667	59.1397	38.5906	39.7163	161.603	101.548	143.549	115.478		5.20891	5.32491	6.21543	6.60224	6.45494	5.57893	4.7305	5.20418	6.44575	5.77465	5.6066	5.67571	5.31827	5.90248	5.64969	5.40079	5.81164	5.88605	5.27018	5.31166	7.33631
SARO_RS00895	Saro_0180	SARO_RS00895	hemerythrin	181.029	145.198	365.192	355.516	356.381	116.056	52.272	78.0664	243.285	240.316	196.843	115.732	183.864	203.703	126.525	106.537	147.698	251.899	86.9444	88.8719	381.587	286.178	244.725	563.334		7.50008	7.18188	8.51251	8.47377	8.47728	6.85868	5.70797	6.28663	7.9265	7.90879	7.6209	6.85464	7.5225	7.67033	6.98328	6.73522	7.2065	7.9767	6.44202	6.47365	8.57587
SARO_RS00900	Saro_0181	SARO_RS00900	histidine phosphatase family protein	7.32678	10.561	15.7867	13.4785	18.9116	4.44144	6.35885	7.85637	13.6909	12.3844	10.9466	11.4838	8.50293	11.6735	6.58312	9.2222	10.0567	9.82429	9.09757	11.9367	58.0275	30.3886	60.7907	18.4874		2.87318	3.40068	3.98063	3.75259	4.2412	2.15103	2.66877	2.97386	3.77515	3.63045	3.45242	3.52152	3.08796	3.54517	2.71877	3.20511	3.33009	3.29635	3.18548	3.57734	5.85867
SARO_RS00905	Saro_0182	SARO_RS00905	NAD(P)H-hydrate dehydratase	10.4779	15.5182	18.6648	25.7752	13.7472	13.1377	11.7055	8.31447	10.2449	11.3987	11.0584	10.5698	10.6349	15.5219	7.15587	10.8292	14.8567	16.9981	13.7392	10.0272	38.4083	27.2877	46.1895	11.7891		3.38928	3.95589	4.22225	4.68791	3.78107	3.71564	3.54911	3.05562	3.35684	3.51079	3.46706	3.40187	3.41073	3.95624	2.83913	3.43686	3.89304	4.0873	3.78022	3.32584	5.26335
SARO_RS00910	Saro_0183	SARO_RS00910	ferredoxin	29.9887	29.4726	23.1538	37.2893	22.7302	39.5659	34.4857	30.4336	25.9432	21.543	27.303	28.7895	21.1302	25.7277	9.92705	21.7769	27.8842	25.0093	43.1605	34.673	45.2979	25.3205	35.2576	23.0298		4.90635	4.8813	4.53317	5.22069	4.50654	5.30619	5.10793	4.9276	4.69728	4.42915	4.77099	4.84747	4.40123	4.68525	3.31136	4.44473	4.80137	4.64439	5.43164	5.11574	5.50137
SARO_RS00915	Saro_0184	SARO_RS00915	S9 family peptidase	233.572	224.093	239.587	233.224	207.135	188.763	201.016	178.669	189.501	128.978	140.051	160.043	168.484	164.485	253.213	194.918	186.481	204.799	203.192	203.891	220.063	189.21	182.096	94.3125		7.86772	7.80796	7.9044	7.86557	7.69442	7.56043	7.65117	7.48114	7.56606	7.01098	7.12981	7.32232	7.39647	7.36182	7.98421	7.60672	7.54289	7.67807	7.6667	7.67166	7.78178
SARO_RS00920	Saro_0185	SARO_RS00920	DUF2497 domain-containing protein	349.856	503.457	206.481	291.562	280.627	413.365	814.072	301.371	401.142	264.805	190.517	423.609	256.436	285.368	311.376	493.859	198.859	191.076	443.413	433.077	247.713	279.456	305.292	202.998		8.45062	8.97573	7.68986	8.18766	8.13251	8.69127	9.66901	8.2354	8.64797	8.04879	7.57377	8.72659	8.00245	8.15668	8.28251	8.94796	7.6356	7.57801	8.79251	8.75848	7.95253
SARO_RS00925	Saro_0186	SARO_RS00925	TolC family outer membrane protein	244.105	243.903	314.148	360.93	356.618	263.971	178.236	221.461	284.949	283.892	251.232	242.818	295.608	349.862	300.95	233.331	364.781	359.378	275.173	255.183	210.737	174.978	192.116	274.787		7.93136	7.93017	8.2953	8.49557	8.47824	8.04423	7.47765	7.79091	8.15456	8.1492	7.97288	7.92373	8.20754	8.45064	8.23338	7.86624	8.51089	8.48936	8.1042	7.99539	7.7193
SARO_RS00930	Saro_0187	SARO_RS00930	protein-L-isoaspartate O-methyltransferase	342.64	366.116	369.759	367.413	537.129	396.769	411.63	385.71	334.667	282.364	262.72	483.849	476.164	409.472	318.299	389.224	331.331	397.125	389.817	426.642	365.314	309.095	288.776	424.049		8.42055	8.51616	8.53044	8.52126	9.06912	8.63215	8.6852	8.59137	8.38658	8.14141	8.03738	8.91841	8.89532	8.67762	8.31424	8.60446	8.37213	8.63345	8.60665	8.73688	8.51299
SARO_RS00935	Saro_0188	SARO_RS00935	fumarate hydratase	394.159	290.719	316.404	278.107	267.23	516.347	348.966	401.43	274.585	342.715	318.751	237.673	254.873	372.043	403.695	305.439	385.905	325.011	316.552	369.999	187.465	155.33	127.135	442.229		8.62263	8.18348	8.30563	8.1195	8.06194	9.0122	8.44694	8.64901	8.10111	8.42087	8.31629	7.89284	7.99363	8.53933	8.65712	8.25474	8.5921	8.34434	8.3063	8.53138	7.55048
SARO_RS00945	N/A	SARO_RS00945	hypothetical protein	35.0937	53.0906	33.5573	36.7319	46.3176	63.1476	35.1627	48.799	51.783	50.5332	44.5447	45.5781	40.0852	50.8563	40.1729	49.6676	33.5633	35.2625	46.8402	53.5748	37.3484	68.5327	32.0483	39.9076		5.13314	5.73038	5.06856	5.19896	5.53349	5.98065	5.13597	5.60878	5.69441	5.65916	5.47718	5.51027	5.325	5.66835	5.32815	5.63423	5.06881	5.14006	5.54967	5.74348	5.22298
SARO_RS00950	Saro_0190	SARO_RS00950	response regulator transcription factor	34.504	41.382	30.3362	41.4196	39.786	53.7708	46.9361	51.0962	51.6344	37.0318	48.6567	41.4541	40.9033	44.5097	42.5619	47.7759	28.6646	18.074	33.8652	34.0232	46.7346	45.8434	36.0676	34.068		5.10869	5.37093	4.92297	5.37224	5.31419	5.74875	5.55263	5.67514	5.69026	5.21069	5.60457	5.37344	5.35415	5.47605	5.41149	5.57821	4.8412	4.17584	5.08173	5.08845	5.54642
SARO_RS00955	Saro_0191	SARO_RS00955	long-chain fatty acid--CoA ligase	164.913	174.414	90.3226	91.883	99.6492	103.915	182.833	115.512	136.849	69.8674	81.9644	115.815	97.6334	84.3019	140.225	152.514	37.0277	24.9486	133.671	148.121	84.5684	87.9421	95.1032	41.787		7.36556	7.44637	6.49702	6.52173	6.63879	6.69926	7.51438	6.8519	7.09644	6.12655	6.35693	6.85568	6.6093	6.39749	7.1316	7.2528	5.21053	4.64089	7.06254	7.21063	6.40205
SARO_RS00960	Saro_0192	ggt	gamma-glutamyltransferase	82.8026	73.2039	77.6682	76.1626	77.2131	63.4221	84.9429	73.4401	90.8874	60.3229	65.4128	53.8596	55.0486	63.5279	109.639	75.2013	76.5519	62.284	76.4569	67.8859	85.1852	69.3734	65.3084	62.6193		6.3716	6.19385	6.27925	6.25101	6.27077	5.98691	6.40842	6.1985	6.50601	5.91463	6.0315	5.75113	5.78263	5.98932	6.77662	6.23268	6.25837	5.96079	6.25658	6.08504	6.41253
SARO_RS00965	Saro_0193	SARO_RS00965	quinone-dependent dihydroorotate dehydrogenase	84.3301	75.0738	69.6597	69.8484	70.6444	60.6962	92.0907	41.9049	45.8972	46.0061	38.7042	66.2646	63.2202	45.7192	67.6883	80.5311	55.3017	56.0293	99.1895	85.0996	59.5624	52.3924	45.2966	37.7924		6.39798	6.23024	6.12225	6.12616	6.1425	5.92353	6.52498	5.38905	5.52033	5.52375	5.27442	6.05017	5.98231	5.51473	6.08083	6.33147	5.78925	5.80811	6.63211	6.41108	5.89633
SARO_RS00970	Saro_0194	SARO_RS00970	SUF system Fe-S cluster assembly regulator	50.1965	71.269	73.714	77.5496	113.751	188.151	195.853	130.008	73.3081	70.0601	90.9242	151.07	155.978	124.579	32.357	83.4486	87.9747	112.317	150.017	98.8887	273.961	218.692	507.421	139.544		5.64951	6.1552	6.20387	6.27705	6.82974	7.55575	7.61362	7.02246	6.1959	6.13052	6.50659	7.23907	7.2852	6.96091	5.016	6.38282	6.45902	6.81143	7.22898	6.62773	8.09783
SARO_RS00975	Saro_0195	SARO_RS00975	Fe-S cluster assembly protein SufB	151.98	159.057	217.102	172.073	184.806	263.884	228.193	217.125	161.914	187.962	190.126	177.361	223.147	215.108	155.537	148.991	206.656	218.333	137.458	162.565	261.992	201.957	419.836	212.203		7.24774	7.3134	7.76223	7.42688	7.52987	8.04376	7.83411	7.76238	7.33908	7.55429	7.57081	7.47055	7.80185	7.74892	7.28112	7.21908	7.69109	7.77038	7.10285	7.34488	8.03338
SARO_RS00980	Saro_0196	SARO_RS00980	endonuclease domain-containing protein	76.5803	88.3728	91.8166	98.8421	88.3576	202.559	185.722	133.674	91.5527	90.1923	77.3343	101.057	125.785	150.208	78.854	92.0263	118.622	130.153	107.289	75.3648	121.625	89.2496	190.816	126.428		6.2589	6.46553	6.52068	6.62705	6.46528	7.6622	7.537	7.06258	6.51653	6.49493	6.27304	6.65903	6.97481	7.23081	6.30111	6.52397	6.89023	7.02407	6.74535	6.23582	6.92629
SARO_RS00985	Saro_0197	sufC	Fe-S cluster assembly ATPase SufC	74.5283	78.356	85.4262	84.7598	73.1771	131.827	89.6906	86.6192	74.4905	79.4297	62.9984	67.5412	82.7566	83.402	70.4472	66.4548	86.3349	89.0215	59.4276	67.2233	85.015	83.8767	147.765	79.0057		6.21972	6.29197	6.41661	6.40531	6.19332	7.04251	6.48688	6.43661	6.21898	6.31161	5.97724	6.0777	6.3708	6.38201	6.13847	6.0543	6.43187	6.47608	5.89306	6.07089	6.40965
SARO_RS00990	Saro_0198	SARO_RS00990	SufBD	53.5104	55.176	84.2041	66.4327	57.5765	102.193	79.8256	95.5408	67.4798	60.0515	77.7771	65.2747	49.4112	62.8941	52.2689	55.4201	81.799	81.0746	72.1864	60.9929	100.238	91.9206	332.299	86.6135		5.74175	5.78597	6.39582	6.05382	5.84741	6.67515	6.31878	6.57804	6.07638	5.90813	6.28127	6.02845	5.62677	5.97485	5.70788	5.79234	6.35401	6.34118	6.17366	5.93057	6.64728
SARO_RS00995	Saro_0199	SARO_RS00995	cysteine desulfurase	58.6948	64.4118	68.6016	95.2538	68.4598	164.238	86.8455	113.678	73.2292	104.397	101.71	96.8047	80.5674	99.4606	62.9427	68.3763	121.471	105.692	83.7697	75.2346	112.584	110.069	286.596	104.176		5.87516	6.00925	6.10017	6.5737	6.09718	7.35964	6.44038	6.82881	6.19435	6.70593	6.66832	6.59701	6.33212	6.63605	5.97597	6.09542	6.92446	6.72373	6.38836	6.23332	6.81486
SARO_RS01000	Saro_0200	SARO_RS01000	SUF system Fe-S cluster assembly protein	143.279	189.443	188.538	226.743	176.217	315.305	240.862	293.077	167.126	165.504	164.914	226.908	235.532	259.149	140.899	189.026	257.465	249.892	227.835	198.258	191.773	197.539	552.89	264.485		7.16269	7.56562	7.55871	7.82492	7.46121	8.3006	7.91206	8.19513	7.38479	7.37073	7.36557	7.82596	7.87978	8.01764	7.13852	7.56244	8.00823	7.96516	7.83184	7.63124	7.58325
SARO_RS01005	Saro_0201	SARO_RS01005	iron-sulfur cluster assembly accessory protein	97.0983	99.8497	92.9978	95.3023	104.137	130.536	138.739	83.8693	38.7218	49.3123	43.289	108.991	80.1705	76.8984	79.3754	130.014	104.755	67.9641	144.358	115.097	69.8288	106.557	189.554	60.2119		6.60137	6.64169	6.53912	6.57444	6.70233	7.0283	7.11622	6.39007	5.27508	5.62388	5.43593	6.76807	6.325	6.26488	6.31062	7.02252	6.71087	6.0867	7.17351	6.8467	6.12575
SARO_RS01010	N/A	SARO_RS01010	DUF2236 domain-containing protein	53.1278	65.1172	66.1413	70.5699	65.1625	61.6584	65.0683	59.5803	56.2361	44.1342	48.7633	67.7551	74.3628	62.4082	51.2345	56.8558	54.6869	41.9521	91.723	68.7821	82.4447	76.7765	128.397	43.8986		5.7314	6.02497	6.04748	6.14098	6.02597	5.94623	6.02388	5.89676	5.81342	5.46383	5.60772	6.08226	6.21651	5.96366	5.67904	5.82924	5.77312	5.39067	6.51921	6.10396	6.36536
SARO_RS01015	Saro_0203	SARO_RS01015	sulfite exporter TauE/SafE family protein	56.9363	69.7305	54.2951	73.0885	64.7139	68.0694	69.2754	55.9601	47.3503	51.0409	46.9296	61.561	51.1131	54.866	54.3232	69.1061	64.3267	62.1539	89.1482	65.6983	52.4136	61.8085	55.8952	43.2437		5.83128	6.12372	5.76275	6.19157	6.016	6.08893	6.11427	5.80633	5.5653	5.67358	5.55243	5.94394	5.67562	5.77784	5.7635	6.11074	6.00735	5.95777	6.47813	6.03778	5.71187
SARO_RS01020	Saro_0204	SARO_RS01020	threonine--tRNA ligase	150.389	145.091	141.847	136.249	112.14	150.703	121.677	111.501	94.0088	125.494	100.224	123.092	108.381	119.422	140.989	144.474	170.645	126.518	133.632	134.826	98.2019	88.326	77.0902	118.174		7.23256	7.18082	7.14819	7.0901	6.80915	7.23557	6.92691	6.80092	6.55472	6.97147	6.64708	6.94359	6.75997	6.89993	7.13943	7.17467	7.41485	6.9832	7.06212	7.07496	6.61768
SARO_RS01025	Saro_0205	SARO_RS01025	SDR family NAD(P)-dependent oxidoreductase	14.4679	13.4851	35.7488	27.6887	45.6905	12.3567	10.3896	14.2358	1358.95	890.053	748.072	208.122	208.391	138.415	14.3016	9.7606	17.2962	10.0967	16.0022	15.2317	505.687	505.845	328.894	84.3283		3.85479	3.75329	5.15982	4.79122	5.51382	3.62722	3.37706	3.83145	10.4083	9.79775	9.54703	7.70128	7.70315	7.11286	3.8381	3.28697	4.11239	3.33581	4.0002	3.929	8.9821
SARO_RS01030	Saro_0206	SARO_RS01030	hypothetical protein	40.2006	20.6662	18.4897	21.3328	20.5248	18.8559	26.5699	14.9214	101.122	73.5043	81.8636	46.8934	42.6807	35.8152	50.6708	20.2102	22.7974	11.8326	32.9869	27.7905	112.483	77.505	46.7444	23.9174		5.32915	4.3692	4.20865	4.415	4.3593	4.23695	4.73172	3.89932	6.65996	6.19976	6.35515	5.55131	5.41551	5.1625	5.66308	4.33701	4.5108	3.56469	5.04382	4.79652	6.81356
SARO_RS01035	Saro_0207	SARO_RS01035	helix-turn-helix transcriptional regulator	2.23874	9.2409	1.08533	0	3.71478	1.0777	5.24605	5.78706	6.27501	3.83141	2.82218	3.55279	1.25266	0.926025	2.85846	2.92627	0	0	3.41159	1.58836	11.1045	6.26765	1.01523	1.10522		1.16269	3.20803	0.118137	0	1.89328	0.107959	2.39123	2.53283	2.64962	1.93788	1.49681	1.82895	0.324999	-0.110876	1.51524	1.54907	0	0	1.77044	0.667535	3.47307
SARO_RS01040	Saro_0208	SARO_RS01040	alpha/beta hydrolase	65.31	73.291	51.8867	51.869	59.8342	67.588	51.5756	64.8522	54.837	52.5216	44.6109	56.6163	50.8712	54.0293	62.4498	51.1452	69.1345	54.8751	72.3421	63.2791	124.949	81.6988	61.3215	54.8262		6.02923	6.19556	5.69729	5.6968	5.9029	6.07869	5.68862	6.01908	5.77708	5.71484	5.47932	5.82315	5.66878	5.75567	5.96463	5.67653	6.11133	5.77808	6.17676	5.98366	6.9652
SARO_RS01045	Saro_0209	SARO_RS01045	tetratricopeptide repeat protein	132.487	147.854	83.0419	85.5365	144.781	45.982	45.7348	82.384	39.0445	80.9509	99.283	36.1959	42.1409	69.7131	92.6434	115.85	59.5667	48.6607	86.077	131.956	92.8855	106.527	44.7742	117.664		7.04971	7.20803	6.37577	6.41847	7.17773	5.523	5.51522	6.36429	5.28705	6.33897	6.63347	5.17776	5.39715	6.12336	6.53362	6.85612	5.89643	5.60468	6.42756	7.04391	6.53738
SARO_RS01050	Saro_0210	SARO_RS01050	LLM class flavin-dependent oxidoreductase	149.123	191.183	89.1875	83.4136	130.724	62.7216	152.659	53.0381	67.3379	92.1082	111.591	116.781	120.377	76.4544	137.344	166.347	54.0775	38.0318	158.314	175.669	86.1223	77.5598	81.4637	96.8057		7.22036	7.57881	6.47877	6.38221	7.03038	5.97089	7.25416	5.72896	6.07335	6.52526	6.80208	6.86766	6.91141	6.25653	7.10165	7.37805	5.75696	5.24913	7.30665	7.45672	6.42831
SARO_RS01055	Saro_0211	SARO_RS01055	glutamate dehydrogenase	164.671	141.333	129.876	93.9859	77.587	35.3191	112.147	33.2252	87.3877	72.753	83.5969	100.977	97.4372	75.607	167.018	131.359	18.8809	13.4636	66.1683	73.1734	120.354	108.055	76.9871	46.3773		7.36344	7.14295	7.02099	6.55437	6.27774	5.14238	6.80925	5.05421	6.44936	6.18494	6.38538	6.65788	6.6064	6.24045	7.38386	7.03737	4.23886	3.75099	6.04807	6.19325	6.91114
SARO_RS01060	Saro_0212	modA	molybdate ABC transporter substrate-binding protein	21.8277	43.5643	38.5293	41.1842	56.9599	46.3412	80.0023	31.8288	23.2698	23.3078	29.2802	81.7142	70.4623	41.6711	20.7238	42.0652	12.7128	16.8031	47.3358	37.7235	62.9255	58.8711	72.3351	26.2491		4.44809	5.44507	5.26788	5.36402	5.83187	5.53422	6.32197	4.99226	4.54039	4.54274	4.87185	6.35251	6.13878	5.38098	4.37322	5.39456	3.66821	4.07066	5.56486	5.23739	5.97557
SARO_RS01065	Saro_0213	SARO_RS01065	molybdate ABC transporter permease subunit	8.65645	12.3212	24.6009	14.0026	16.8403	23.5658	16.7874	20.9877	8.64557	12.6011	12.0413	17.685	25.3873	20.743	7.62255	10.5346	9.63498	8.69809	10.0073	11.8597	30.599	26.742	40.3384	7.36816		3.11378	3.62307	4.62064	3.80763	4.07385	4.55862	4.0693	4.39147	3.11196	3.65548	3.58992	4.14445	4.66604	4.37455	2.93027	3.39706	3.26828	3.1207	3.32298	3.568	4.93541
SARO_RS01070	Saro_0214	SARO_RS01070	ATP-binding cassette domain-containing protein	3.52905	4.57818	21.8991	21.7485	27.3271	14.2703	7.44267	11.3118	5.27554	4.02644	7.56289	11.5743	9.87321	15.1813	4.50594	5.9967	7.17218	2.80458	8.60459	2.00305	11.2808	6.77488	25.9258	7.31735		1.81928	2.19477	4.4528	4.44285	4.77226	3.83494	2.89582	3.49976	2.39932	2.00951	2.91894	3.53285	3.30352	3.92423	2.17183	2.58417	2.84241	1.48778	3.10511	1.0022	3.49579
SARO_RS01075	Saro_0215	SARO_RS01075	serine hydrolase	14.3279	19.1104	484.906	515.391	689.462	8.86795	12.7904	10.4057	11.3149	7.39524	8.81596	14.4367	18.5156	7.61987	13.9384	20.7347	168.23	64.0119	30.1519	18.1526	10.3407	8.86851	11.912	5.38929		3.84076	4.25629	8.92156	9.00952	9.42933	3.1486	3.67699	3.3793	3.50016	2.8866	3.14012	3.85167	4.21067	2.92977	3.80099	4.37398	7.39429	6.00027	4.91418	4.18211	3.37026
SARO_RS01080	Saro_0216	SARO_RS01080	pyridine nucleotide-disulfide oxidoreductase	333.4	297.334	337.455	338.819	279.465	291.975	347.046	302.173	183.745	261.322	228.597	290.053	253.616	268.547	327.843	353.854	261.256	208.785	371.076	304.231	174.065	146.567	138.54	270.015		8.38111	8.21594	8.39855	8.40437	8.12653	8.1897	8.43899	8.23923	7.52156	8.02968	7.83666	8.18017	7.9865	8.06903	8.35686	8.46701	8.02932	7.70587	8.53557	8.24902	7.44348
SARO_RS01085	Saro_0217	queG	tRNA epoxyqueuosine(34) reductase QueG	58.1304	67.5906	44.2568	53.8454	54.5683	64.0463	81.2988	56.7198	35.7616	46.7067	42.0586	73.4108	62.3039	46.2272	49.3942	79.1934	53.3441	44.6427	111.666	93.5224	44.8974	47.6444	39.3561	45.27		5.86122	6.07875	5.46783	5.75075	5.76999	6.00104	6.34516	5.82578	5.16034	5.54556	5.39433	6.19792	5.96125	5.53067	5.62627	6.30731	5.73726	5.48035	6.80305	6.54724	5.48856
SARO_RS01090	Saro_0218	SARO_RS01090	ATP-binding cassette domain-containing protein	45.1547	52.9972	58.7264	62.8995	72.5244	99.0703	58.7558	84.8488	78.6975	77.7738	73.6162	62.931	65.594	90.6944	49.6159	50.2255	75.2631	68.4346	64.1792	55.4481	61.9758	71.7171	69.1094	48.228		5.4968	5.72784	5.87594	5.97498	6.1804	6.63038	5.87666	6.40682	6.29825	6.28121	6.20195	5.9757	6.03549	6.50294	5.63273	5.65035	6.23387	6.09665	6.00403	5.79307	5.95363
SARO_RS01095	Saro_0219	SARO_RS01095	ABC transporter permease	21.7508	26.059	19.4157	28.2633	25.2068	41.2176	28.1138	38.0189	35.8054	40.9669	35.2535	30.3171	28.0114	34.5597	20.7187	24.8205	24.7646	22.5598	27.6215	27.1896	23.5944	30.102	26.1464	16.5331		4.443	4.70371	4.27915	4.82086	4.65574	5.36519	4.81321	5.24864	5.1621	5.35639	5.13969	4.92206	4.80794	5.11102	4.37286	4.63346	4.63021	4.49568	4.78772	4.76498	4.56038
SARO_RS01100	Saro_0220	SARO_RS01100	cytochrome P450	210.743	235.468	111.356	60.2804	157.964	11.1347	188.576	19.4321	193.747	49.8485	53.2545	210.385	205.639	28.4369	114.851	245.86	11.3296	7.23364	238.413	258.012	50.1058	85.3139	107.077	12.212		7.71934	7.87939	6.79904	5.91362	7.30345	3.47698	7.559	4.28037	7.59803	5.63948	5.73483	7.71689	7.68397	4.82969	6.84362	7.94169	3.50203	2.85472	7.89732	8.01129	5.64691
SARO_RS01105	Saro_0221	msrB	peptide-methionine (R)-S-oxide reductase MsrB	60.7189	92.2158	50.4018	55.0462	63.3022	94.6276	102.874	56.9108	95.9107	66.2866	65.5297	95.2032	83.5924	76.2503	92.5861	81.6502	53.7888	50.1442	83.2094	75.0014	112.188	81.4139	130.742	55.6386		5.92407	6.52694	5.6554	5.78257	5.98418	6.56419	6.68473	5.83063	6.58362	6.05064	6.03408	6.57294	6.3853	6.25267	6.53272	6.35138	5.74923	5.64801	6.37868	6.22885	6.80978
SARO_RS01110	Saro_0222	SARO_RS01110	50S ribosomal protein L28	2899.52	3005.11	2892.51	1976.15	3119.89	3209.06	1526.77	2847.57	2193.3	1582.25	1789.09	3156.17	4003.46	4194.76	2189.52	2489.86	2732.5	5519.5	2421.29	2827.07	2347.35	2278.9	1605.9	3721.37		11.5016	11.5532	11.4981	10.9485	11.6073	11.6479	10.5763	11.4755	11.0989	10.6278	10.805	11.624	11.967	12.0344	11.0964	11.2818	11.416	12.4303	11.2416	11.4651	11.1968
SARO_RS01115	Saro_0223	SARO_RS01115	nucleoside deaminase	21.2091	30.0156	22.8491	38.1496	30.7609	47.6458	37.5507	36.0625	30.3843	31.189	33.8662	42.8828	35.3383	37.041	19.257	33.8832	28.1724	29.9647	42.3755	38.7893	41.0412	37.3231	50.0134	20.4757		4.40661	4.90764	4.51407	5.2536	4.94303	5.57428	5.23077	5.17243	4.92525	4.96297	5.08177	5.42233	5.14316	5.21105	4.26731	5.0825	4.81621	4.90519	5.40516	5.27759	5.359
SARO_RS01120	Saro_0224	SARO_RS01120	ribonuclease T2	39.7998	49.8264	33.5433	42.2402	42.6723	33.6022	59.9036	40.2027	53.4896	23.4033	31.2611	39.8398	33.9183	40.7768	34.7901	50.422	36.2341	45.1463	82.5779	66.901	45.2194	47.7535	32.765	27.2055		5.31469	5.63884	5.06795	5.40055	5.41523	5.07048	5.90457	5.32922	5.74119	4.54864	4.9663	5.31614	5.08399	5.34968	5.12061	5.65598	5.17928	5.49653	6.36768	6.06396	5.49887
SARO_RS01125	Saro_0225	SARO_RS01125	hypothetical protein	211.87	239.084	104.438	143.006	130.395	110.552	278.599	101.918	208.396	119.997	116.57	113.421	129.637	119.792	188.78	179.312	109.333	87.9343	167.24	147.075	124.328	131.678	88.4761	91.3025		7.72704	7.90137	6.70651	7.15993	7.02674	6.78859	8.12205	6.67126	7.70318	6.90685	6.86505	6.82554	7.01834	6.90439	7.56056	7.48633	6.77259	6.45835	7.38578	7.20041	6.95801
SARO_RS01130	Saro_0226	nadC	carboxylating nicotinate-nucleotide diphosphorylase	76.3495	65.778	79.556	73.4191	69.1025	78.5194	36.3049	65.8723	46.3207	40.4442	40.6238	65.5648	45.2173	66.4431	64.884	69.6636	99.2762	74.6411	79.3283	76.329	62.5711	52.7437	50.361	72.2029		6.25455	6.03953	6.3139	6.19808	6.11067	6.29498	5.18209	6.0416	5.53359	5.33786	5.34425	6.03485	5.4988	6.05405	6.01979	6.12233	6.63338	6.2219	6.30976	6.25416	5.96742
SARO_RS01135	Saro_0227	SARO_RS01135	response regulator transcription factor	445.458	448.804	510.514	662.416	515.413	407.096	295.357	308.272	633.603	373.039	345.622	361.868	374.933	502.198	434.658	385.828	410.191	380.742	385.791	382.543	333.673	313.665	260.876	615.336		8.79915	8.80994	8.99581	9.37159	9.00959	8.66923	8.20631	8.26806	9.30744	8.54318	8.43305	8.49932	8.55049	8.97211	8.76374	8.59181	8.68015	8.57267	8.59168	8.57948	8.38229
SARO_RS01140	Saro_0228	SARO_RS01140	sensor histidine kinase	93.019	129.829	80.5533	146.107	134.64	167.557	195.12	103.355	244.079	182.731	147.995	162.697	160.761	189.433	104.88	132.372	123.534	162.784	172.616	126.403	175.295	196.364	157.504	94.8063		6.53945	7.02047	6.33187	7.19088	7.07296	7.38851	7.60822	6.69146	7.93121	7.51358	7.2094	7.34604	7.32877	7.56554	6.7126	7.04845	6.94876	7.34681	7.43142	6.98189	7.45364
SARO_RS01145	Saro_0229	SARO_RS01145	DsbA family protein	78.9113	86.394	56.4047	76.0515	85.8029	62.4905	71.9458	56.5304	55.1069	49.4723	52.2847	68.6695	67.512	71.9654	85.9687	90.4725	83.0685	68.9664	80.0312	74.9035	75.1061	82.0786	60.3336	68.0752		6.30216	6.43286	5.81774	6.2489	6.42296	5.96557	6.16884	5.82096	5.78416	5.62855	5.70832	6.1016	6.07707	6.16923	6.42574	6.49941	6.37623	6.10782	6.32249	6.22696	6.23086
SARO_RS01150	Saro_0230	SARO_RS01150	M48 family metalloprotease	95.5723	155.518	64.39	81.2022	130.445	61.3432	56.0817	102.426	57.0119	87.8852	92.7075	55.3355	65.6263	108.042	78.3167	136.732	75.0334	75.2948	154.337	185.318	100.803	145.796	61.5247	123.472		6.57852	7.28094	6.00876	6.34345	7.02729	5.93883	5.80946	6.67844	5.83319	6.45755	6.53461	5.79013	6.0362	6.75545	6.29125	7.09521	6.22946	6.23448	7.26994	7.53386	6.6554
SARO_RS01155	Saro_0231	SARO_RS01155	alpha/beta hydrolase fold domain-containing protein	29.1107	40.7689	28.6666	41.4196	35.4732	33.7201	41.0358	27.9836	37.6102	44.3714	36.1239	40.1822	26.7235	37.4408	28.4575	38.3481	27.7324	20.4838	34.6574	36.4666	39.3573	42.9327	38.366	19.5362		4.86348	5.3494	4.8413	5.37224	5.14866	5.07554	5.35881	4.80651	5.23305	5.47156	5.17488	5.32849	4.74004	5.22654	4.83074	5.26108	4.7935	4.35641	5.11509	5.18851	5.29856
SARO_RS01160	Saro_0232	SARO_RS01160	hypothetical protein	132.27	130.778	123.607	126.946	134.846	166.518	184.325	144.849	216.155	198.972	205.359	96.3869	133.379	143.61	136.493	112.828	103.002	124.545	108.441	108.673	196.27	231.259	159.325	68.6864		7.04734	7.03098	6.94962	6.98808	7.07517	7.37954	7.5261	7.17841	7.75592	7.63642	7.68201	6.59077	7.05939	7.16601	7.09268	6.81798	6.68653	6.96053	6.76077	6.76385	7.6167
SARO_RS01165	Saro_0233	SARO_RS01165	CoA ester lyase	40.4609	47.4369	36.2306	41.5947	37.9129	40.788	25.0974	48.9727	29.7976	36.1163	31.2034	34.7489	34.0924	29.9282	48.9262	39.5096	37.5583	26.9008	40.6217	37.4873	44.0736	42.2642	35.8332	43.2396		5.33846	5.56794	5.17914	5.37833	5.24462	5.35007	4.64947	5.61391	4.89712	5.17458	4.96363	5.11889	5.09138	4.90343	5.61253	5.30413	5.23106	4.74958	5.34418	5.22833	5.46184
SARO_RS01170	Saro_0234	SARO_RS01170	MFS transporter	29.6793	40.6348	27.9499	30.1233	42.2659	23.9763	19.1856	29.8061	25.3391	27.6348	43.6498	18.0459	20.8062	35.5594	28.0946	35.2268	26.305	22.4418	22.6139	25.6557	56.2158	44.0697	44.2446	32.841		4.89138	5.34464	4.80477	4.91281	5.40142	4.58354	4.26195	4.89754	4.66329	4.78842	5.4479	4.1736	4.37894	5.15216	4.81222	5.1386	4.71727	4.48812	4.49914	4.68121	5.8129
SARO_RS01175	Saro_0235	SARO_RS01175	DUF2141 domain-containing protein	67.7142	104.742	41.8671	41.5227	85.2193	33.5417	57.491	48.1991	33.4667	44.7873	66.186	38.9347	47.7728	61.2953	48.8679	82.096	29.9168	41.1616	68.7925	99.566	78.4244	75.7514	47.1734	73.1568		6.08139	6.7107	5.38774	5.37583	6.41311	5.06788	5.84526	5.59093	5.06466	5.48502	6.04845	5.28298	5.57812	5.9377	5.61081	6.35924	4.90288	5.36323	6.10418	6.63758	6.29323
SARO_RS01180	Saro_0236	SARO_RS01180	sterol desaturase family protein	32.0413	60.2469	36.0495	58.6658	61.8607	48.8922	60.562	59.0719	49.9883	50.3526	81.9267	52.7672	50.4025	57.2651	29.3324	53.3397	54.5666	57.3867	76.4656	69.9145	193.915	150.635	166.412	50.7377		5.00186	5.91281	5.17191	5.87445	5.95095	5.61153	5.92034	5.8844	5.64352	5.654	6.35626	5.72157	5.65542	5.83958	4.87442	5.73714	5.76995	5.84265	6.25674	6.12752	7.59928
SARO_RS01185	Saro_0237	SARO_RS01185	DEAD/DEAH box helicase	176.299	176.596	421.918	427.193	449.763	482.534	329.692	613.377	240.638	501.396	596.154	346.764	388.963	504.292	210.254	256.527	429.766	552.596	358.579	262.184	788.545	559.606	536.073	257.989		7.46188	7.46431	8.72082	8.73875	8.81302	8.91449	8.36497	9.26063	7.91072	8.96981	9.21954	8.43781	8.60349	8.97812	7.71599	8.00297	8.74741	9.11008	8.48615	8.03443	9.62305
SARO_RS01190	Saro_0238	SARO_RS01190	M20/M25/M40 family metallo-hydrolase	64.0986	62.4478	24.0015	33.9275	29.9222	34.5654	62.8086	37.6304	43.0396	31.984	34.3053	35.2081	29.9034	28.8869	61.3293	50.7846	21.1661	13.6072	46.9659	59.318	24.2136	32.3893	25.4249	23.3084		6.00222	5.96458	4.58505	5.08438	4.90315	5.11126	5.97289	5.23383	5.42759	4.99928	5.10036	5.13784	4.90224	4.85234	5.9385	5.66632	4.40368	3.76629	5.55354	5.8904	4.59775
SARO_RS01195	Saro_0240	SARO_RS01195	hypothetical protein	24.3672	22.2237	20.0036	22.2638	23.9004	26.7446	17.8913	26.0352	12.1421	12.6034	15.154	27.8423	28.1778	21.9054	22.8158	18.0487	25.8292	25.8199	34.6574	24.434	18.9803	19.1014	20.1849	19.5682		4.60687	4.47402	4.32219	4.47663	4.57896	4.74118	4.16119	4.70239	3.60195	3.65574	3.92163	4.79921	4.81649	4.45322	4.51196	4.17382	4.69093	4.69041	5.11509	4.61082	4.24643
SARO_RS01200	Saro_0241	SARO_RS01200	TMEM165/GDT1 family protein	117.534	136.413	112.875	142.086	180.373	202.608	138.583	253.087	87.8502	191.145	177.798	219.089	276.839	275.338	122.437	148.752	202.513	292.902	336.041	254.666	265.685	251.303	190.863	323.462		6.87693	7.09184	6.81858	7.15062	7.49484	7.66255	7.11461	7.98349	6.45697	7.57852	7.47409	7.77537	8.1129	8.10506	6.9359	7.21677	7.66187	8.19427	8.39249	7.99247	8.05357
SARO_RS01205	Saro_0242	SARO_RS01205	MmcB family DNA repair protein	43.0691	53.811	36.3845	50.5978	76.4182	71.4363	91.9308	86.4201	48.6064	49.1394	72.5704	58.1981	47.7205	44.4492	36.4794	60.1977	37.7242	34.2652	97.4739	69.5851	109.987	78.7933	82.3786	74.9448		5.42858	5.74983	5.18525	5.661	6.25585	6.15859	6.52248	6.43329	5.60308	5.61881	6.18131	5.8629	5.57654	5.47409	5.18901	5.91164	5.23742	5.09867	6.60694	6.12071	6.78119
SARO_RS01210	N/A	SARO_RS01210	hypothetical protein	11.8576	13.9843	11.018	24.0857	30.6063	32.3459	55.572	36.7817	42.0065	32.6947	30.5185	27.1809	31.5153	31.4721	11.9858	20.0198	13.5849	22.6859	39.9038	22.4342	62.0831	66.789	68.5595	26.8303		3.56774	3.80573	3.46179	4.5901	4.93576	5.01551	5.79629	5.20092	5.39254	5.03099	4.93161	4.76452	4.97798	4.976	3.58326	4.32335	3.76394	4.50373	5.31845	4.48763	5.95613
SARO_RS01220	Saro_0244	SARO_RS01220	type I secretion system permease/ATPase	5.31559	8.26361	4.09974	5.66717	5.21196	7.90921	10.1913	4.49692	7.44959	5.92695	8.07154	6.77407	8.24688	6.39629	5.55302	9.00089	3.17736	3.52031	9.02086	10.2855	17.3111	11.4995	9.97081	3.69775		2.41023	3.04677	2.03553	2.50263	2.38183	2.98353	3.34927	2.16894	2.89716	2.56729	3.01284	2.76002	3.04385	2.67724	2.47327	3.17007	1.66783	1.8157	3.17326	3.36254	4.11363
SARO_RS01225	Saro_0245	SARO_RS01225	HlyD family type I secretion periplasmic adaptor subunit	4.16696	4.53628	4.81723	5.74921	4.78682	4.93766	6.19668	3.31429	4.9414	4.38855	6.66717	5.08677	4.84251	6.09892	6.3436	3.3518	2.87397	3.821	6.34998	4.3209	11.6593	10.8968	5.81429	3.63958		2.05899	2.18151	2.2682	2.52336	2.25907	2.30383	2.63149	1.7287	2.30492	2.13375	2.73707	2.34675	2.27576	2.60855	2.6653	1.74493	1.52304	1.93395	2.66675	2.11133	3.54341
SARO_RS01230	Saro_0246	SARO_RS01230	TolC family outer membrane protein	2.65824	2.1945	5.02596	4.27888	4.55789	5.75841	3.42599	3.16087	4.59469	4.09442	4.18877	4.49976	3.56974	2.30905	3.22438	3.47461	4.44905	2.93408	2.63306	5.46937	9.37621	6.27263	5.06296	2.49342		1.41047	1.13389	2.3294	2.09723	2.18837	2.52567	1.77652	1.66032	2.19997	2.03366	2.06653	2.16985	1.83582	1.2073	1.68902	1.79685	2.1535	1.55291	1.39674	2.45137	3.22901
SARO_RS01235	Saro_0247	SARO_RS01235	bile acid:sodium symporter	28.4354	29.3759	38.4709	45.6195	49.0122	42.6571	28.6677	28.7181	46.9564	30.6827	47.239	55.7369	59.2028	82.9719	25.8932	29.1007	41.1092	27.25	39.3015	34.0935	66.8168	66.6492	53.1793	25.8997		4.82962	4.87656	5.26569	5.51158	5.61507	5.41471	4.84135	4.84389	5.55325	4.93936	5.56191	5.80056	5.88759	6.37455	4.6945	4.86298	5.36139	4.76818	5.29651	5.09142	6.06214
SARO_RS01240	Saro_0248	SARO_RS01240	aminotransferase class III-fold pyridoxal phosphate-dependent enzyme	130.34	160.044	669.827	257.193	810.465	96.1672	136.444	72.2796	578.96	272.936	576.869	695.992	813.713	383.268	145.467	127.054	146.765	100.88	150.771	163.454	497.62	616.714	517.794	84.2892		7.02614	7.32232	9.38765	8.00671	9.66261	6.58747	7.09216	6.17552	9.17732	8.09242	9.1721	9.44293	9.66838	8.58221	7.18454	6.9893	7.19736	6.65649	7.23622	7.35274	8.9589
SARO_RS01245	Saro_0249	SARO_RS01245	TetR/AcrR family transcriptional regulator	52.4558	61.8638	117.416	136.477	213.54	45.5972	72.3472	31.6133	122.945	95.0746	154.925	337.738	234.138	75.6319	40.1859	63.8638	104.636	61.9354	137.948	78.2614	277.535	256.55	277.298	36.995		5.71303	5.95102	6.87548	7.09251	7.73836	5.51087	6.17687	4.98246	6.94187	6.57099	7.27542	8.39976	7.87122	6.24092	5.32862	5.99693	6.70924	5.95269	7.10798	6.29023	8.11653
SARO_RS01250	Saro_0250	SARO_RS01250	TonB-dependent receptor	75.6717	74.646	414.222	159.303	398.11	34.3962	88.661	23.8512	300.5	138.011	297.762	468.547	443.771	169.962	74.5893	61.4058	65.8026	32.5402	76.0194	91.5425	209.506	309.098	231.578	15.2764		6.24168	6.22199	8.69426	7.31563	8.63702	5.10418	6.47023	4.57599	8.23122	7.10864	8.21802	8.87205	8.79367	7.40907	6.2209	5.9403	6.04007	5.02415	6.2483	6.51637	7.71085
SARO_RS01255	Saro_0251	SARO_RS01255	NAD(P)/FAD-dependent oxidoreductase	32.2004	16.9271	134.929	62.4508	93.0549	21.3888	15.9392	18.196	135.849	66.3578	116.113	68.9266	61.1754	112.543	32.5087	12.7247	25.5142	14.2167	22.8232	21.0748	129.316	87.2541	47.2028	10.1049		5.00901	4.08126	7.07606	5.96465	6.54001	4.41879	3.99451	4.18555	7.08586	6.05219	6.85938	6.10699	5.93488	6.81433	5.02276	3.66956	4.67323	3.82952	4.51243	4.39745	7.01476
SARO_RS01260	Saro_0252	SARO_RS01260	SDR family oxidoreductase	7.11315	9.88692	51.9728	30.377	36.814	8.07131	7.73886	8.14292	49.132	25.7964	35.8677	25.8018	14.4989	29.0023	11.0284	11.9541	11.237	7.17831	7.35548	9.37243	59.084	38.2028	28.1096	4.76579		2.83049	3.30552	5.69969	4.92491	5.20218	3.0128	2.95212	3.02555	5.61859	4.6891	5.16462	4.6894	3.85787	4.8581	3.46315	3.57944	3.49019	2.84364	2.87882	3.22842	5.88469
SARO_RS01265	Saro_0253	SARO_RS01265	hypothetical protein	13.0756	17.8099	70.8898	37.4364	66.2102	9.75196	7.55216	6.09352	45.7694	12.6072	32.5023	40.3319	48.0199	36.5649	16.2249	10.5918	11.2284	6.99262	11.7871	9.14632	49.7339	44.7827	41.2564	4.36407		3.70881	4.1546	6.14751	5.22637	6.04898	3.28569	2.91689	2.60728	5.51631	3.65618	5.02247	5.33385	5.58556	5.19239	4.02014	3.40487	3.48908	2.80583	3.55913	3.19319	5.63616
SARO_RS01270	Saro_0254	SARO_RS01270	FAD-dependent oxidoreductase	11.6172	23.9764	50.0622	36.064	80.6764	3.41758	34.4065	2.50251	10.7033	13.6228	19.1197	105.325	59.7667	5.73969	5.15037	25.5192	9.45173	2.70702	55.323	65.4803	28.1003	31.6206	29.9996	1.75243		3.53819	4.58354	5.64565	5.17249	6.33408	1.77297	5.10461	1.32338	3.41999	3.76795	4.25698	6.7187	5.90127	2.52097	2.36468	4.67351	3.24058	1.43671	5.78981	6.03299	4.81251
SARO_RS01275	Saro_0255	SARO_RS01275	tyrosine-type recombinase/integrase	43.5489	77.0392	42.3859	53.9695	65.8259	139.706	110.812	86.6206	67.5546	54.8073	52.3839	86.1682	81.4726	66.5535	39.2623	71.0453	41.3318	52.6912	91.9466	70.7574	119.822	116.47	97.8389	43.6551		5.44456	6.26752	5.40551	5.75407	6.04058	7.12625	6.79197	6.43664	6.07798	5.7763	5.71105	6.42908	6.34824	6.05644	5.29507	6.15067	5.36918	5.71949	6.52272	6.14481	6.90475
SARO_RS01280	N/A	SARO_RS01280	helix-turn-helix domain-containing protein	31.0889	70.1412	20.9694	32.3257	38.8766	67.6716	50.6788	68.4838	39.1498	50.8927	39.1911	41.4716	34.791	54.7927	20.7103	38.8698	27.4708	41.7747	53.5555	63.2945	119.193	122.177	79.6859	41.3729		4.95833	6.13219	4.39022	5.01461	5.28083	6.08048	5.66331	6.09769	5.29093	5.66939	5.29245	5.37405	5.12064	5.77591	4.37228	5.28058	4.77983	5.38456	5.74296	5.98401	6.89715
SARO_RS01285	Saro_0257	SARO_RS01285	hypothetical protein	175.384	197.452	100.59	105.432	128.265	107.547	116.89	95.7479	138.577	107.771	102.686	111.163	119.365	106.898	181.247	163.004	91.671	78.0192	155.265	167.919	92.7111	95.507	53.9049	108.197		7.45438	7.62536	6.65235	6.72016	7.00299	6.74882	6.86901	6.58117	7.11454	6.75183	6.68209	6.79653	6.89924	6.74009	7.50182	7.34877	6.51839	6.28576	7.27859	7.39162	6.53467
SARO_RS01290	Saro_0258	SARO_RS01290	hypothetical protein	241.221	362.442	126.171	152.799	211.329	174.598	268.841	164.967	180.753	138.992	125.649	247.883	216.886	163.482	148.474	346.516	72.4045	72.4268	262.643	294.161	75.1505	134.263	99.8161	86.7948		7.91421	8.50161	6.97924	7.2555	7.72335	7.4479	8.07061	7.36604	7.49787	7.11886	6.97325	7.95351	7.7608	7.35298	7.21407	8.43678	6.17801	6.17845	8.03696	8.20046	6.23171
SARO_RS01295	Saro_0259	SARO_RS01295	hypothetical protein	32.5369	46.2879	35.5087	34.3565	29.2138	30.202	54.8752	25.6469	29.8542	22.4735	20.4163	45.3831	47.0246	24.9857	31.6701	47.4879	17.2684	21.5157	55.5859	49.6887	28.7878	33.3788	23.952	20.6008		5.02401	5.53256	5.1501	5.10251	4.86858	4.91657	5.77808	4.68071	4.89986	4.49015	4.35165	5.50408	5.55535	4.64303	4.98505	5.56949	4.11006	4.42732	5.79665	5.63485	4.84738
SARO_RS01300	Saro_0260	SARO_RS01300	DUF262 domain-containing protein	258.438	308.737	184.797	200.969	187.135	224.108	347.383	190.378	258.038	184.481	169.929	233.163	247.13	180.843	253.61	286.173	100.052	85.5275	257.283	294.514	119.309	152.365	115.173	97.1771		8.01368	8.27024	7.5298	7.65083	7.54794	7.80805	8.44038	7.57272	8.01144	7.52733	7.40879	7.8652	7.94913	7.4986	7.98647	8.16075	6.6446	6.41832	8.00721	8.20219	6.89856
SARO_RS01305	Saro_0261	SARO_RS01305	class I SAM-dependent DNA methyltransferase	109.27	141.866	117.245	154.02	153.62	229.43	222.017	170.697	163.068	119.282	104.7	179.737	177.608	192.516	115.595	149.311	94.3969	95.5834	196.028	181.973	77.2298	103.462	86.5377	103.77		6.77175	7.14838	6.87338	7.26697	7.26322	7.84191	7.79453	7.41529	7.34933	6.89823	6.71012	7.48975	7.47256	7.58883	6.85293	7.22217	6.56067	6.57869	7.61491	7.50758	6.27109
SARO_RS01310	Saro_0262	SARO_RS01310	hypothetical protein	87.7012	109.745	107.529	138.121	142.14	172.555	125.158	150.785	117.193	110.825	99.6301	131.626	132.381	141.52	93.0982	107.637	103.626	63.0337	133.258	125.169	57.0461	66.481	85.3226	82.8171		6.45452	6.77801	6.74858	7.10979	7.15117	7.43091	6.96761	7.23635	6.87274	6.79213	6.63851	7.0403	7.04855	7.14487	6.54068	6.75003	6.69525	5.97805	7.05808	6.96774	5.83406
SARO_RS01315	N/A	SARO_RS01315	hypothetical protein	99.2341	137.372	102.906	130.569	138.832	182.906	221.655	153.91	137.338	92.6351	95.3271	193.412	167.467	143.994	79.6133	138.38	61.2198	40.5325	156.478	163.024	85.9844	72.7976	72.916	52.1339		6.63276	7.10194	6.68518	7.02867	7.11719	7.51496	7.79217	7.26594	7.10158	6.53349	6.57481	7.59553	7.38774	7.16986	6.31494	7.11249	5.93593	5.34101	7.28982	7.34894	6.426
SARO_RS01320	Saro_0264	SARO_RS01320	DEAD/DEAH box helicase	206.301	268.771	158.956	189.376	194.216	286.088	245.606	259.368	203.322	161.578	156.406	204.091	207.281	197.123	192.619	229.624	159.993	153.105	212.013	238.373	186.885	184.619	116.107	136.651		7.68861	8.07023	7.31248	7.56511	7.60152	8.16031	7.9402	8.01885	7.66763	7.33609	7.28915	7.67307	7.69545	7.62295	7.5896	7.84313	7.32187	7.25838	7.72801	7.89708	7.546
SARO_RS01325	Saro_0265	SARO_RS01325	GIY-YIG nuclease family protein	174.165	212.729	216.712	241.054	314.77	323.047	249.455	292.14	204.557	209.346	176.012	288.864	310.047	258.682	168.941	196.598	190.078	177.512	385.997	296.666	225.011	210.651	181.332	117.65		7.44431	7.73288	7.75964	7.91321	8.29816	8.3356	7.96264	8.19052	7.67636	7.70975	7.45953	8.17424	8.27634	8.01504	7.40037	7.6191	7.57045	7.47177	8.59244	8.2127	7.81385
SARO_RS01335	Saro_0266	SARO_RS01335	tetratricopeptide repeat protein	255.89	255.16	186.547	122.974	197.194	105.19	141.766	107.272	86.4091	59.5941	54.9712	125.223	151.761	94.1511	256.974	176.947	112.856	92.0321	192.418	280.146	80.2858	98.5096	82.1419	111.898		7.99938	7.99526	7.54339	6.94221	7.62347	6.71685	7.14737	6.74512	6.43311	5.8971	5.7806	6.96836	7.24566	6.55691	8.00548	7.46717	6.81833	6.52407	7.5881	8.13003	6.32707
SARO_RS01340	Saro_0267	SARO_RS01340	ATP-dependent protease	55.2648	51.4976	46.9691	35.4577	41.5111	51.8939	19.5853	31.7461	29.9607	15.9581	21.9324	23.0988	39.3217	32.455	57.9314	53.9549	33.0342	21.6887	40.0293	46.9548	46.2511	29.1979	39.913	25.2623		5.78829	5.68643	5.55364	5.14803	5.37543	5.69749	4.2917	4.98851	4.905	3.99622	4.45499	4.52974	5.29725	5.02037	5.85627	5.75368	5.04589	4.43887	5.32298	5.5532	5.53142
SARO_RS01345	Saro_0268	SARO_RS01345	MarC family protein	65.064	75.1007	51.341	68.7598	68.9118	61.3093	47.848	54.7506	89.568	64.7577	62.388	55.2885	59.2564	71.0042	79.9816	70.5699	46.7526	53.1741	94.9311	66.7877	77.4394	74.4678	35.4693	53.6488		6.02379	6.23075	5.68204	6.10349	6.10668	5.93803	5.58039	5.7748	6.48491	6.01698	5.9632	5.78891	5.8889	6.14983	6.3216	6.14098	5.54698	5.73265	6.56881	6.06151	6.275
SARO_RS01350	Saro_0269	SARO_RS01350	hypothetical protein	76.5893	100.771	55.0639	65.4155	67.7215	85.7773	100.724	77.0373	66.4467	55.581	44.9907	66.6977	72.5907	64.6534	61.8674	88.5331	71.9412	59.8084	105.995	82.4328	84.9954	80.851	51.0346	49.3855		6.25907	6.65494	5.78303	6.03156	6.08154	6.42252	6.65427	6.26749	6.05412	5.79652	5.49156	6.05957	6.18171	6.01465	5.95111	6.46815	6.16875	5.90228	6.72785	6.36515	6.40931
SARO_RS01355	Saro_0270	SARO_RS01355	hypothetical protein	260.508	274.587	163.392	170.727	187.315	118.351	239.411	147.307	127.021	137.466	159.069	181.731	188.583	138.062	183.981	289.435	122.627	70.4474	421.796	429.723	89.7333	134.795	104.845	107.709		8.02518	8.10112	7.35219	7.41555	7.54932	6.88693	7.90334	7.20268	6.98893	7.10294	7.3135	7.50566	7.55905	7.10917	7.52341	8.1771	6.93813	6.13847	8.7204	8.74726	6.48757
SARO_RS01360	Saro_0271	SARO_RS01360	ribonucleotide-diphosphate reductase subunit beta	1686.18	1587.27	900.431	847.272	925.092	477.324	1324.87	721.804	725.049	852.431	1029.84	807.022	819.698	721.458	1727.29	1529.38	724.326	382.249	1504.51	1626.77	419.279	396.897	389.479	862.276		10.7195	10.6323	9.81447	9.72668	9.85345	8.89883	10.3716	9.49546	9.50193	9.73544	10.0082	9.65646	9.67895	9.49477	10.7543	10.5787	9.5005	8.57837	10.5551	10.6678	8.71177
SARO_RS01365	Saro_0272	SARO_RS01365	DUF2171 domain-containing protein	279.473	231.182	428.981	561.916	411.047	291.809	200.157	161.987	451.617	358.384	335.437	280.683	232.583	314.564	206.06	227.413	237.169	222.449	206.345	183.202	396.562	320.526	327.729	554.993		8.12657	7.85289	8.74477	9.13421	8.68316	8.18888	7.64499	7.33973	8.81896	8.48536	8.3899	8.1328	7.8616	8.29721	7.68692	7.82917	7.88977	7.79733	7.68891	7.51729	8.6314
SARO_RS01370	Saro_0273	SARO_RS01370	PepSY domain-containing protein	744.256	687.38	661.169	726.469	1120.73	355.509	737.297	427.528	394.99	425.334	464.929	470.196	556.739	510.709	680.948	593.058	633.344	432.659	794.521	657.619	370.942	279.093	230.219	617.398		9.53966	9.42496	9.36887	9.50476	10.1302	8.47374	9.5261	8.73987	8.62567	8.73245	8.86087	8.87712	9.12086	8.99636	9.4114	9.21203	9.30685	8.75709	9.63394	9.36111	8.53505
SARO_RS01375	Saro_0274	SARO_RS01375	ribonucleoside-diphosphate reductase subunit alpha	1273.75	1251.43	428.468	486.461	560.993	445.132	854.907	688.588	888.417	813.275	886.791	531.125	557.057	692.751	1505.45	1007.03	561.561	396.544	1033.4	1337.09	617.343	507.912	301.21	496.429		10.3149	10.2894	8.74304	8.92618	9.13184	8.79809	9.73962	9.4275	9.79509	9.6676	9.79245	9.05291	9.12168	9.43619	10.556	9.97589	9.1333	8.63134	10.0132	10.3849	9.26993
SARO_RS01380	Saro_0275	SARO_RS01380	GlsB/YeaQ/YmgE family stress response membrane protein	31.0726	27.4841	21.759	30.9626	30.5537	28.254	51.5756	26.7739	35.4828	35.4521	35.9063	39.2662	24.1477	21.4213	28.6535	23.6922	15.4779	13.7188	24.9909	23.2704	24.7361	35.9014	25.0505	14.4878		4.95757	4.78053	4.44354	4.95245	4.93327	4.82038	5.68862	4.74275	5.14905	5.1478	5.16617	5.29522	4.59382	4.42097	4.84064	4.56634	3.95214	3.77808	4.64333	4.54042	4.62855
SARO_RS01385	Saro_0276	SARO_RS01385	YifB family Mg chelatase-like AAA ATPase	10.9667	15.6211	13.257	16.2444	13.707	8.77588	13.3498	12.5175	10.7785	11.2124	14.1839	9.19158	11.6351	10.1329	10.3655	9.30823	8.00254	4.15018	7.37934	7.67969	23.7053	23.0128	21.0554	7.03125		3.45506	3.96542	3.72869	4.02187	3.77684	3.13354	3.73875	3.64588	3.43009	3.48702	3.82618	3.20031	3.54041	3.34097	3.37371	3.21851	3.00046	2.05317	2.88349	2.94105	4.56714
SARO_RS01390	Saro_0277	SARO_RS01390	hypothetical protein	26.5219	26.2453	18.6215	39.5369	37.0951	54.8849	31.0745	51.064	51.553	41.3901	48.0372	43.8631	39.2324	48.4213	20.6296	18.3297	47.0132	50.8763	39.0227	28.5499	38.3066	55.8411	40.6437	16.5549		4.72911	4.71399	4.2189	5.30513	5.21316	5.77834	4.95766	5.67423	5.68798	5.37121	5.58608	5.45494	5.29397	5.59757	4.36664	4.19611	5.55499	5.66892	5.28624	4.83541	5.25952
SARO_RS01395	Saro_0278	SARO_RS01395	DNA polymerase I	179.553	161.028	126.514	164.807	147.607	146.476	137.706	162.087	150.353	146.452	158.758	132.597	128.646	156.684	199.282	166.692	168.301	147.247	185.913	186.439	165.276	140.716	118.96	165.994		7.48827	7.33117	6.98315	7.36463	7.20561	7.19452	7.10545	7.34062	7.23221	7.19429	7.31069	7.05091	7.00726	7.29172	7.63867	7.38105	7.3949	7.2021	7.53849	7.54256	7.36874
SARO_RS01400	Saro_0279	SARO_RS01400	hypothetical protein	9722.52	10087.6	6208.52	7031.91	5517.21	18560.3	9706.03	15662.6	14987.8	9354.32	7614.7	10058.8	10130.7	12489.1	8149.6	9762.42	11684.3	12360.6	8709.4	8343.76	5586.48	5323.83	3753.06	12953.4		13.2471	13.3003	12.6	12.7797	12.4297	14.1799	13.2447	13.935	13.8715	13.1914	12.8946	13.2962	13.3065	13.6084	12.9925	13.253	13.5123	13.5935	13.0884	13.0265	12.4477
SARO_RS01405	Saro_0280	SARO_RS01405	serine hydrolase	345.853	429.84	302.765	397.416	342.291	449.104	510.971	298.599	622.443	311.246	275.522	417.075	331.1	343.875	325.057	434.874	281.126	247.853	400.293	318.174	355.567	313.716	449.133	287.733		8.43402	8.74766	8.24205	8.63451	8.41908	8.8109	8.9971	8.22207	9.2818	8.28191	8.10602	8.70416	8.37112	8.42574	8.34455	8.76445	8.13507	7.95334	8.64491	8.31367	8.47398
SARO_RS01410	Saro_0281	SARO_RS01410	phosphotransferase family protein	1.6135	2.66404	2.65955	2.523	2.14185	3.57292	3.02475	4.67135	4.52253	3.12956	2.84761	3.5848	3.61128	3.60399	3.91428	5.27257	1.35025	1.42475	2.21292	1.83162	27.7446	20.0048	9.65839	2.23036		0.690198	1.41362	1.41118	1.33514	1.09886	1.83711	1.59682	2.22384	2.17713	1.64596	1.50975	1.84189	1.85251	1.8496	1.96875	2.39851	0.433223	0.510708	1.14595	0.873119	4.79413
SARO_RS01415	Saro_0282	SARO_RS01415	acyl-CoA dehydrogenase	5.28218	5.06151	2.40074	6.37691	4.74761	3.01955	5.99549	7.16848	11.8753	4.89668	3.95366	7.33479	5.17229	5.0526	6.53362	9.49354	3.15739	2.18637	4.77937	6.32415	11.2808	6.60187	3.29365	3.25965		2.40113	2.33957	1.26348	2.67286	2.2472	1.59434	2.58388	2.84167	3.56989	2.2918	1.98319	2.87476	2.3708	2.33703	2.70788	3.24695	1.65873	1.12853	2.25682	2.66087	3.49579
SARO_RS01420	Saro_0283	SARO_RS01420	hypothetical protein	9.52842	12.0697	4.44826	3.57065	5.07503	10.193	9.51008	9.12246	6.92415	5.63702	7.56289	8.58737	6.31886	7.88262	11.2649	11.9934	3.79703	5.92078	14.5203	17.5267	17.1156	14.3966	6.40144	7.66579		3.25224	3.59332	2.15324	1.83619	2.34342	3.34951	3.24946	3.18942	2.79164	2.49493	2.91894	3.10222	2.65966	2.97868	3.49376	3.58417	1.92487	2.56579	3.85999	4.13148	4.09724
SARO_RS01425	Saro_0284	SARO_RS01425	methionine adenosyltransferase	1478.24	1339.2	631.026	443.888	418.519	2119.29	1783.55	1083.48	489.014	1838.06	1456.19	667.618	705.58	997.343	1568.88	1485.21	992.365	984.918	1295.38	1352.87	1197.64	1076.66	407.142	1401.84		10.5297	10.3872	9.30156	8.79405	8.70915	11.0494	10.8005	10.0815	8.93373	10.844	10.508	9.38288	9.46267	9.96195	10.6155	10.5364	9.95473	9.94386	10.3392	10.4018	10.226
SARO_RS01430	Saro_0285	lnt	apolipoprotein N-acyltransferase	85.8854	102.097	80.7504	96.8892	112.584	71.083	93.4058	81.0144	71.2848	67.6712	69.0706	81.01	99.485	87.2553	101.964	95.4313	81.2228	70.637	113.346	126.728	99.9522	91.5991	92.9274	75.0623		6.42434	6.67379	6.3354	6.59826	6.81486	6.15143	6.54544	6.34011	6.15552	6.08047	6.11	6.34003	6.63641	6.44717	6.67192	6.57639	6.34381	6.14235	6.82458	6.9856	6.64317
SARO_RS01435	Saro_0286	SARO_RS01435	DUF4167 domain-containing protein	773.943	875.354	766.124	570.8	802.619	423.562	882.575	521.435	423.327	455.85	500.998	924.424	968.88	503.078	660.688	843.381	486.628	404.857	927.415	1052.54	740.979	782.343	751.576	347.41		9.59608	9.77372	9.58143	9.15684	9.64857	8.72643	9.78558	9.02634	8.72563	8.83242	8.96866	9.85241	9.92017	8.97464	9.36783	9.72004	8.92667	8.66127	9.85707	10.0397	9.53329
SARO_RS01440	Saro_0287	prmC	peptide chain release factor N(5)-glutamine methyltransferase	16.6085	30.1117	23.314	39.2176	17.8241	33.6512	38.3379	30.2449	23.6236	26.5857	21.2494	30.422	30.2373	28.0948	18.3574	30.7816	40.0068	52.5333	44.1972	33.7677	21.5857	30.7341	28.328	32.7973		4.05385	4.91225	4.54312	5.29343	4.15575	5.07258	5.2607	4.91862	4.56216	4.73258	4.40935	4.92705	4.91826	4.81223	4.19829	4.944	5.32217	5.71516	5.46588	5.07757	4.432
SARO_RS01445	Saro_0288	SARO_RS01445	peptide chain release factor 1	68.6126	71.1605	66.722	84.8279	74.5606	84.3219	76.1342	71.9877	75.6065	72.9875	65.1249	67.0393	63.6847	92.4878	62.87	94.1684	122.797	135.427	124.239	114.827	75.8512	65.5366	86.0228	98.4304		6.1004	6.15301	6.06009	6.40647	6.22034	6.39784	6.25047	6.16968	6.24044	6.18958	6.02514	6.06694	5.99288	6.53119	5.9743	6.55717	6.94013	7.08138	6.95698	6.84332	6.2451
SARO_RS01450	Saro_0289	SARO_RS01450	histidine--tRNA ligase	91.0847	82.0743	121.226	98.5284	102.834	115.283	78.7407	99.6476	69.0052	88.7428	79.1286	101.057	96.2046	121.495	109.547	91.4113	160.889	150.616	107.351	98.2663	94.5703	82.136	84.0029	114.185		6.50914	6.35886	6.92156	6.62247	6.68418	6.84904	6.29904	6.63876	6.10863	6.47156	6.30613	6.65903	6.58803	6.92475	6.77541	6.5143	7.32992	7.23473	6.7462	6.61863	6.56332
SARO_RS01455	Saro_0290	SARO_RS01455	M61 family metallopeptidase	434.35	435.809	241.674	211.147	222.894	237.22	330.977	242.591	268.454	184.19	238.052	221.79	197.286	195.64	437.542	361.33	149.055	158.39	270.495	321.517	251.452	252.455	217.48	146.141		8.76271	8.76755	7.91692	7.7221	7.80021	7.89008	8.37059	7.92238	8.06853	7.52505	7.89513	7.79305	7.62414	7.61206	8.77328	8.49717	7.2197	7.30734	8.07946	8.32875	7.97414
SARO_RS01460	Saro_0291	SARO_RS01460	DUF1345 domain-containing protein	26.7943	20.6231	26.2531	31.3908	30.2642	36.3873	31.3937	31.7878	41.6358	33.1452	29.1552	20.5894	24.9349	36.866	24.1281	24.3319	26.3002	14.694	23.2095	18.4099	55.3379	53.9201	71.8814	13.9241		4.74386	4.36619	4.71442	4.97227	4.91954	5.18536	4.9724	4.9904	5.37975	5.05073	4.86568	4.36383	4.6401	5.20422	4.59264	4.60477	4.717	3.87715	4.53665	4.20241	5.7902
SARO_RS01465	Saro_0292	SARO_RS01465	inorganic diphosphatase	694.108	545.419	382.037	434.539	388.758	649.112	396.835	520.166	304.919	381.438	302.538	420.65	592.371	598.583	613.87	619.59	704.662	715.528	704.152	797.99	408.865	324.405	231.743	672.37		9.43902	9.09122	8.57757	8.76334	8.60273	9.34232	8.63239	9.02283	8.25228	8.57531	8.24097	8.71648	9.21036	9.22541	9.26179	9.27517	9.46079	9.48286	9.45974	9.64023	8.67548
SARO_RS01470	Saro_0293	SARO_RS01470	mechanosensitive ion channel	35.3401	34.8891	57.6777	62.953	59.6133	49.2664	36.1603	43.3203	31.8233	31.746	29.8345	27.7456	37.401	47.095	44.5103	39.5047	59.2627	67.0713	64.8202	49.0121	79.4941	61.3974	52.0667	65.3661		5.14323	5.12471	5.84994	5.9762	5.89756	5.62253	5.17633	5.43697	4.99201	4.9885	4.89891	4.79419	5.225	5.5575	5.47607	5.30395	5.88905	6.06762	6.01837	5.61507	6.31278
SARO_RS01475	Saro_0294	SARO_RS01475	TldD/PmbA family protein	162.585	161.826	130.105	126.946	157.262	89.7109	115.53	122.907	98.0896	92.1132	82.6667	125.252	120.881	111.272	161.958	142.025	145.347	144.692	175.792	152.595	178.859	136.56	106.94	156.435		7.34505	7.3383	7.02353	6.98808	7.29702	6.48721	6.85212	6.94143	6.61603	6.52534	6.36923	6.96869	6.91744	6.79794	7.33948	7.15	7.18336	7.17684	7.45772	7.25357	7.48268
SARO_RS01480	Saro_0295	SARO_RS01480	hypothetical protein	460.029	650.559	112.627	235.809	230.387	243.376	696.076	186.244	410.206	224.192	174.814	351.895	218.178	160.864	361.962	478.906	107.667	50.1552	439.802	382.658	210.95	291.023	232.052	95.4914		8.84558	9.34554	6.8154	7.88148	7.84791	7.92704	9.4431	7.54105	8.68021	7.80859	7.44968	8.459	7.76936	7.3297	8.4997	8.9036	6.75043	5.64833	8.78071	8.57991	7.72076
SARO_RS01485	Saro_0296	lptB	LPS export ABC transporter ATP-binding protein	408.816	433.206	274.359	312.428	327.091	342.202	508.806	295.153	405.219	303.909	289.41	339.751	387.542	357.653	442.167	408.187	334.641	366.608	476.305	411.329	426.535	412.856	278.965	338.924		8.67531	8.75891	8.09992	8.28738	8.35355	8.4187	8.99097	8.20532	8.66256	8.2475	8.17697	8.40833	8.59821	8.48242	8.78845	8.67309	8.38647	8.5181	8.89574	8.68415	8.73652
SARO_RS01490	Saro_0297	rpoN	RNA polymerase factor sigma-54	22.9706	28.4449	18.6529	27.203	21.7576	37.7347	28.7639	32.3611	28.1684	22.9322	27.8712	27.492	24.9027	34.2054	26.763	26.272	29.5207	22.4385	37.1925	34.0207	39.72	38.5856	42.5786	17.4355		4.52172	4.8301	4.22133	4.7657	4.44345	5.23782	4.84619	5.01619	4.816	4.5193	4.8007	4.78094	4.63823	5.09615	4.74217	4.71545	4.88365	4.4879	5.21694	5.08834	5.31179
SARO_RS01495	Saro_0298	SARO_RS01495	phosphodiesterase	33.3323	54.272	41.9662	52.1667	53.3827	131.24	108.71	59.9282	68.0955	68.6816	63.0288	101.057	79.6137	50.0054	32.3959	55.9244	20.2216	15.3754	72.4015	52.5922	51.5468	50.5391	45.3469	14.2451		5.05885	5.76214	5.39116	5.70506	5.7383	7.03607	6.76434	5.90516	6.08949	6.10185	5.97794	6.65903	6.31495	5.64401	5.01774	5.80541	4.33782	3.94255	6.17795	5.71678	5.68781
SARO_RS01500	Saro_0299	SARO_RS01500	hypothetical protein	27.8345	24.3509	40.9246	47.2176	39.4981	146.183	91.1543	58.9764	49.6672	63.3851	52.0576	68.7929	63.83	49.1678	28.1112	25.1995	10.9101	7.85699	32.6817	28.4892	22.0047	20.3485	21.5203	8.33494		4.7988	4.6059	5.3549	5.56125	5.30371	7.19163	6.51024	5.88207	5.63422	5.98607	5.70204	6.10419	5.99616	5.61964	4.81307	4.65532	3.44759	2.97398	5.03041	4.83235	4.45974
SARO_RS01505	Saro_0300	SARO_RS01505	hypothetical protein	16.2926	10.4551	20.6758	21.5976	13.5173	69.8957	46.0389	28.9856	37.1604	45.9257	31.4121	38.0232	29.4942	30.723	8.56581	13.7799	5.44228	4.86607	8.03263	14.2793	15.0536	11.8825	8.69226	5.20454		4.02615	3.38613	4.36987	4.4328	3.75674	6.12713	5.52478	4.85726	5.21569	5.52123	4.97325	5.24881	4.88236	4.94125	3.09859	3.7845	2.44421	2.28276	3.00587	3.83585	3.91204
SARO_RS01510	Saro_0301	SARO_RS01510	cyclic nucleotide-binding domain-containing protein	46.9536	68.0627	52.8844	69.8837	59.5979	184.918	248.39	88.1304	130.516	103.717	90.415	148.145	127.022	74.0993	48.5572	57.449	16.5506	13.182	69.6456	69.3478	48.4455	41.8941	49.9223	11.446		5.55316	6.08879	5.72477	6.12688	5.89719	7.53074	7.95647	6.46157	7.02809	6.69651	6.49849	7.21086	6.98894	6.21139	5.60161	5.84421	4.04881	3.7205	6.12196	6.11578	5.59829
SARO_RS01515	Saro_0302	SARO_RS01515	tetratricopeptide repeat protein	129.29	155.228	138.306	159.863	142.788	183.248	166.632	148.587	159.611	148.239	150.695	140.598	151.328	141.15	137.477	153.205	149.751	148.789	156.973	147.369	151.856	138.344	127.45	140.632		7.01447	7.27825	7.11172	7.32069	7.15773	7.51765	7.38052	7.21516	7.31841	7.21178	7.23548	7.13543	7.24153	7.14109	7.10304	7.25932	7.22642	7.21713	7.29438	7.20329	7.24656
SARO_RS01520	Saro_0303	SARO_RS01520	response regulator transcription factor	607.712	640.522	628.12	609.949	618.071	904.018	1333.3	908.519	1387.87	1279.15	1211.46	766.35	901.404	760.829	538.27	529.03	388.327	423.348	425.02	505.233	1100.11	1103.96	1015.71	469.749		9.24724	9.3231	9.2949	9.25254	9.27163	9.82021	10.3808	9.82737	10.4387	10.321	10.2425	9.58186	9.81603	9.57143	9.07219	9.04721	8.60113	8.7257	8.73139	8.98081	10.1034
SARO_RS01530	Saro_0305	SARO_RS01530	tRNA (guanosine(46)-N7)-methyltransferase TrmB	163.063	162.613	160.139	125.724	180.382	173.731	68.1328	136.991	66.6534	69.767	68.7715	160.465	158.999	183.5	159.213	166.908	225.398	239.537	223.823	275.191	89.538	89.1932	60.8967	208.948		7.34928	7.3453	7.32318	6.97412	7.49491	7.44071	6.09028	7.09794	6.05861	6.12447	6.10374	7.32612	7.31288	7.51964	7.31481	7.38291	7.81633	7.9041	7.80621	8.10429	6.48443
SARO_RS01535	Saro_0306	SARO_RS01535	site-specific integrase	24.5083	27.489	20.2734	20.4936	20.2861	78.7084	29.1168	38.4549	15.5324	10.1682	13.1792	26.2918	18.2206	32.6103	28.229	39.2037	53.4764	68.4043	64.51	44.5044	59.6962	38.3856	36.0625	58.8889		4.6152	4.78078	4.34152	4.3571	4.34242	6.29845	4.86378	5.26509	3.95721	3.34599	3.72019	4.71654	4.1875	5.02725	4.81911	5.29292	5.74083	6.09602	6.01145	5.47588	5.89957
SARO_RS01540	Saro_0307	SARO_RS01540	LysR family transcriptional regulator	19.4074	25.9964	13.0095	26.0053	20.1434	21.4531	68.4969	15.6076	27.3106	18.0422	15.7061	32.193	25.2041	18.632	14.0724	39.7739	9.16594	10.5784	44.9097	29.9185	41.4634	31.2394	28.9018	8.04337		4.27853	4.70024	3.70149	4.70073	4.33224	4.42312	6.09797	3.96418	4.77139	4.17331	3.97325	5.00867	4.65559	4.21971	3.8148	5.31375	3.19628	3.40305	5.48896	4.90296	5.37377
SARO_RS01545	Saro_0308	SARO_RS01545	DUF2274 domain-containing protein	4.77597	1.12651	4.63075	3.51439	2.11329	1.83928	3.35747	0	2.67734	0	1.20413	3.03171	1.06894	0	0	4.99418	1.14192	0	10.1893	0	2.10574	1.52811	4.33164	0		2.2558	0.17186	2.21125	1.81327	1.07949	0.879141	1.74738	0	1.4208	0	0.267993	1.60013	0.0961806	0	0	2.32025	0.191465	0	3.34898	0	1.07433
SARO_RS01550	Saro_0309	SARO_RS01550	TrbI/VirB10 family protein	0.89774	2.541	1.74088	2.14695	0.595854	1.21005	2.10368	0.7426	0.838765	0.614562	1.1317	0.949785	2.21021	1.18828	0.687749	1.17344	1.50253	2.37815	1.64167	1.0191	7.12469	2.58515	2.76834	1.24095		-0.155631	1.3454	0.79982	1.10229	-0.74697	0.275069	1.07292	-0.429343	-0.253661	-0.702368	0.178495	-0.0743269	1.14419	0.248879	-0.540045	0.230748	0.587394	1.24984	0.715161	0.0272897	2.83283
SARO_RS01555	Saro_0310	trbG	P-type conjugative transfer protein TrbG	0.416509	0.491211	1.00961	0.383109	1.84299	0.601508	0.732007	0.86133	0.583722	1.18804	1.05011	1.76262	0.699161	2.58426	0.265903	1.08885	0.995863	0.551676	0.952071	1.77305	2.98415	2.66531	2.8332	0.822493		-1.26358	-1.02559	0.0138006	-1.38417	0.882048	-0.733343	-0.45007	-0.215363	-0.776647	0.248577	0.0705469	0.817725	-0.516303	1.36975	-1.91103	0.122801	-0.00598063	-0.858107	-0.0708593	0.826232	1.57732
SARO_RS01560	Saro_0311	SARO_RS01560	conjugal transfer protein TrbF	3.4563	3.70562	1.52327	4.04617	2.08549	3.93267	3.68144	5.1982	3.52281	4.66043	7.12973	1.99455	2.813	2.59937	4.81424	4.92846	2.62943	3.05196	3.83055	3.12098	3.46339	8.29403	8.83427	4.65358		1.78923	1.88972	0.607175	2.01656	1.06039	1.97551	1.88027	2.37801	1.81673	2.22046	2.83385	0.996062	1.49211	1.37816	2.26731	2.30114	1.39475	1.60974	1.93755	1.642	1.79218
SARO_RS01565	Saro_0312	trbL	P-type conjugative transfer protein TrbL	1.31148	1.5467	0.953702	1.65868	1.26943	1.4205	0.7683	2.03408	1.07216	0.748163	0.826635	1.73439	0.550369	1.22057	1.4652	1.07141	0.195982	1.0133	0.749456	0.23262	5.60166	3.8028	2.37893	0.161864		0.391196	0.629189	-0.0683897	0.730034	0.344178	0.506395	-0.380258	1.02437	0.100521	-0.418575	-0.274678	0.794429	-0.861528	0.287559	0.551103	0.0995039	-2.35121	0.0190609	-0.416084	-2.10395	2.48585
SARO_RS01570	N/A	SARO_RS01570	putative entry exclusion protein TrbK-alt	0.669529	0	0	0	2.96256	0.644607	0.784456	1.38457	1.25109	0	0	0.708344	0	0.553884	0.854866	0	0.800413	0	1.02029	0.950045	5.90395	1.60666	4.25068	0		-0.578781	0	0	0	1.56685	-0.633508	-0.350235	0.469435	0.323188	0	0	-0.497477	0	-0.852343	-0.22623	0	-0.321183	0	0.028976	-0.0739323	2.56168
SARO_RS01575	Saro_0314	trbJ	P-type conjugative transfer protein TrbJ	2.76601	1.95726	2.6819	2.28978	3.36577	2.66305	2.59264	2.57401	2.32587	2.2091	4.18424	2.04846	1.85723	3.6612	1.76584	1.08464	1.65336	2.68667	2.52905	2.35494	2.43908	3.98253	4.76648	1.36553		1.46781	0.968833	1.42326	1.19521	1.75094	1.41308	1.37442	1.36402	1.21777	1.14346	2.06497	1.03454	0.893154	1.87232	0.820357	0.11722	0.725404	1.42582	1.3386	1.23569	1.28634
SARO_RS01580	Saro_0315	SARO_RS01580	conjugal transfer protein TrbE	1.04583	1.33619	0.676022	1.52311	2.21742	2.51726	2.75705	1.71218	1.13999	0.894929	1.20853	2.12072	1.85309	1.29779	1.89173	0.341755	1.45866	1.23132	1.72655	2.84436	4.70718	3.90394	4.58459	0.688412		0.0646536	0.418124	-0.564857	0.607025	1.14888	1.33186	1.46312	0.775835	0.189016	-0.160156	0.273249	1.08456	0.889932	0.376054	0.919705	-1.54897	0.544644	0.300201	0.787888	1.5081	2.23486
SARO_RS01585	Saro_0316	SARO_RS01585	conjugal transfer protein	0	0.91835	0	0.716247	0	0	1.82471	0.805156	0	0.888444	0	1.64767	1.74284	0	0	0	0	0.687596	1.18664	0	3.43327	2.49149	2.11874	3.84426		0	-0.122883	0	-0.48147	0	0	0.86767	-0.31266	0	-0.170648	0	0.720428	0.801437	0	0	0	0	-0.540367	0.246881	0	1.77958
SARO_RS01590	Saro_0317	SARO_RS01590	conjugal transfer protein TrbC	0	0	0.614702	0	2.80526	1.83114	0	0.655525	0.592331	0	0	1.34147	1.41895	1.04895	0	3.31472	3.03165	0	0.966113	0	2.79523	1.01423	0	0		0	0	-0.702042	0	1.48813	0.872743	0	-0.609277	-0.755523	0	0	0.423811	0.50482	0.0689446	0	1.72889	1.60011	0	-0.049736	0	1.48297
SARO_RS01595	Saro_0318	trbB	P-type conjugative transfer ATPase TrbB	0.218413	1.54552	0.847089	1.00449	1.20806	1.2617	0.767715	1.12918	1.63252	0.498395	1.92734	1.38645	0.488844	0.722752	0	0.856471	0.522221	0.964312	0.998513	2.16946	8.42617	5.94007	5.15043	0.215654		-2.19487	0.628089	-0.239415	0.00646798	0.272689	0.33537	-0.381358	0.175278	0.707103	-1.00464	0.946615	0.4714	-1.03255	-0.468428	0	-0.223524	-0.937268	-0.0524285	-0.00214652	1.11734	3.07488
SARO_RS01600	Saro_0319	SARO_RS01600	hypothetical protein	1.11937	10.561	3.256	7.20724	5.57216	6.46622	5.90181	4.05094	5.75209	5.10855	4.23327	5.92132	5.63699	6.01916	5.0023	5.85255	2.67638	3.95368	8.52897	9.53014	8.63683	10.7445	6.09137	4.4209		0.162686	3.40068	1.7031	2.84945	2.47824	2.69292	2.56116	2.01826	2.52409	2.35291	2.08177	2.56592	2.49492	2.58956	2.32259	2.54907	1.42028	1.9832	3.09237	3.2525	3.1105
SARO_RS01605	Saro_0320	SARO_RS01605	conjugal transfer protein TraG	3.67938	4.4669	3.25272	5.3751	3.47161	5.73038	6.84681	4.58769	4.85318	3.08674	4.36543	6.41148	6.9029	3.76005	3.86885	3.96064	3.36367	3.44006	7.25606	6.75651	9.90048	6.57873	8.44082	4.27398		1.87946	2.15927	1.70165	2.42629	1.79561	2.51863	2.77543	2.19777	2.27893	1.62608	2.12612	2.68066	2.7872	1.91075	1.9519	1.98573	1.75004	1.78243	2.85919	2.75628	3.3075
SARO_RS01610	Saro_0321	SARO_RS01610	hypothetical protein	195.192	253.465	74.4947	86.9047	140.121	155.939	88.8027	138.487	45.5924	26.061	36.6475	92.2696	85.9799	110.801	180.29	215.781	234.591	216.364	251.567	312.331	69.8099	53.9822	50.8497	264.485		7.60875	7.98564	6.21907	6.44136	7.13053	7.28484	6.47253	7.1136	5.51072	4.70382	5.19564	6.52778	6.42593	6.79183	7.49418	7.75342	7.874	7.75731	7.9748	8.28693	6.12536
SARO_RS01615	Saro_0322	SARO_RS01615	bifunctional adenosylcobinamide kinase/adenosylcobinamide-phosphate guanylyltransferase	24.8296	24.0023	8.28799	16.8481	20.2624	63.8784	30.0456	39.1416	14.8318	20.8986	26.1693	87.4202	34.1636	46.4696	19.2296	31.3909	63.2599	43.131	58.9274	47.3619	29.1633	28.0009	34.3332	45.8166		4.63399	4.5851	3.05102	4.07451	4.34073	5.99726	4.90908	5.29063	3.89063	4.38534	4.70981	6.44989	5.09439	5.53822	4.26526	4.97228	5.98322	5.43065	5.88087	5.56566	4.86608
SARO_RS01620	Saro_0323	SARO_RS01620	cobyric acid synthase	8.08834	16.0119	10.9233	15.0123	16.7764	61.6029	31.8148	39.8747	25.1	22.9061	38.054	76.4041	36.3677	45.5246	11.6182	19.2568	52.319	35.073	22.6705	20.29	92.4976	76.2516	73.7515	35.3672		3.01584	4.00107	3.44934	3.90807	4.06836	5.94493	4.99162	5.3174	4.64962	4.51766	5.24997	6.25558	5.18458	5.50857	3.53832	4.26729	5.70926	5.13229	4.50275	4.34269	6.53134
SARO_RS01625	Saro_0324	cobD	cobalamin biosynthesis protein CobD	7.90974	13.3262	7.01187	8.10693	8.24985	41.7754	12.1801	30.3775	10.5573	15.2128	15.6689	54.9917	19.2207	39.2611	5.19392	12.9975	47.2799	31.5296	5.16581	14.1098	20.9246	17.354	21.3166	30.5697		2.98363	3.7362	2.8098	3.01916	3.04437	5.38458	3.60645	4.92493	3.40017	3.92722	3.96983	5.78114	4.26459	5.29503	2.37682	3.70016	5.56316	4.97864	2.36899	3.81863	4.38713
SARO_RS01630	Saro_0325	SARO_RS01630	threonine-phosphate decarboxylase	13.1048	17.2583	11.0122	11.853	16.4296	63.9262	16.6338	61.8792	24.0797	21.9294	29.4608	117.386	39.5964	65.2283	9.20284	20.8408	123.244	70.5876	12.6478	20.145	58.7425	34.2428	39.4206	80.4388		3.71202	4.10922	3.46102	3.56718	4.03822	5.99833	4.05605	5.95138	4.58975	4.45479	4.88073	6.87512	5.3073	6.02743	3.20208	4.38134	6.94538	6.14134	3.66082	4.33235	5.87633
SARO_RS01635	Saro_0326	SARO_RS01635	adenosylcobinamide-GDP ribazoletransferase	7.25097	11.63	9.56147	4.80205	14.7588	44.3996	13.9328	29.9896	12.1944	14.8913	21.572	60.757	13.9568	36.4712	4.07359	14.7854	65.1867	38.6724	7.51378	15.2276	26.8546	24.5921	29.1991	48.97		2.85817	3.53977	3.25723	2.26365	3.88351	5.47247	3.80042	4.90639	3.60814	3.8964	4.43109	5.92498	3.8029	5.18868	2.0263	3.8861	6.02651	5.27323	2.90954	3.92862	4.7471
SARO_RS01640	Saro_0327	SARO_RS01640	phosphoglycerate mutase	10.5574	8.8935	8.77406	9.71081	8.34195	62.4387	8.83545	35.8676	14.0913	17.2077	23.7658	72.2027	20.2536	57.0822	9.62849	12.3212	91.5041	49.9412	10.3425	17.1208	39.8983	25.6361	29.0676	66.6392		3.40019	3.15275	3.13324	3.27959	3.06039	5.96437	3.1433	5.16461	3.81673	4.10499	4.57081	6.17398	4.34011	5.83497	3.26731	3.62307	6.51576	5.64216	3.37051	4.09768	5.31825
SARO_RS01645	Saro_0328	cobT	nicotinate-nucleotide--dimethylbenzimidazole phosphoribosyltransferase	11.4116	12.7106	12.9087	13.0234	10.2859	78.1287	17.0845	45.6682	15.0057	20.0123	26.3737	74.8985	21.7572	53.3216	15.6498	15.7449	100.55	41.4261	14.4917	9.8956	31.2134	24.1726	30.6665	52.3726		3.51243	3.66796	3.69028	3.70304	3.3626	6.28778	4.09461	5.51312	3.90744	4.32281	4.72103	6.22687	4.44342	5.73665	3.96808	3.97681	6.65177	5.37247	3.85715	3.30679	4.96409
SARO_RS01650	Saro_0329	SARO_RS01650	DUF1636 domain-containing protein	16.3296	17.3946	11.2364	11.144	5.24439	41.5866	14.1952	43.0285	18.702	15.6262	19.2572	45.6986	18.2742	51.8574	7.39836	15.1478	54.1574	35.8157	5.61908	9.717	22.6445	21.9104	20.5435	54.091		4.02942	4.12057	3.49011	3.47819	2.39077	5.37805	3.82733	5.42722	4.22512	3.96589	4.26733	5.51408	4.19173	5.69648	2.88721	3.92103	5.75909	5.16252	2.49034	3.28051	4.50109
SARO_RS01655	Saro_0330	bluB	5,6-dimethylbenzimidazole synthase	32.5032	46.5468	26.048	26.5409	46.9621	195.743	48.186	145.062	64.4544	54.1128	79.0211	281.065	109.121	249.135	35.9954	52.0227	256.536	159.611	39.4228	39.5324	107.846	88.6093	79.7143	184.695		5.02251	5.54061	4.7031	4.73015	5.55343	7.61281	5.59054	7.18053	6.01021	5.7579	6.30417	8.13476	6.76978	7.96078	5.16974	5.70107	8.00302	7.31842	5.30096	5.30496	6.75283
SARO_RS01660	Saro_0331	cobO	cob(I)yrinic acid a,c-diamide adenosyltransferase	103.175	139.466	86.0788	60.2196	115.65	490.401	160.243	346.625	139.311	147.048	194.879	732.906	292.68	421.665	81.8422	139.789	469.609	296.318	84.6204	131.811	179.089	151.075	150.157	469.419		6.68895	7.12377	6.42759	5.91216	6.85362	8.93782	7.32412	8.43723	7.12217	7.20014	7.60644	9.51748	8.19318	8.71995	6.35477	7.12711	8.87532	8.211	6.40293	7.04232	7.48453
SARO_RS01665	Saro_0332	SARO_RS01665	precorrin-6A synthase (deacetylating)	28.6558	31.8073	19.0678	37.2112	28.9024	145.79	59.9078	97.6038	53.2843	62.5046	70.123	181.606	56.5909	86.2257	19.729	47.004	108.483	64.9954	52.2307	34.2836	70.6043	99.552	88.9261	79.8882		4.84076	4.99129	4.25307	5.21766	4.85312	7.18775	5.90467	6.60887	5.73564	5.96589	6.13181	7.50467	5.8225	6.43005	4.30224	5.55471	6.76132	6.02226	5.70683	5.09945	6.14168
SARO_RS01670	Saro_0333	SARO_RS01670	cobyrinate a,c-diamide synthase	3.70272	7.02487	4.99497	4.44234	5.87686	63.0831	10.7515	40.616	13.5371	11.0207	18.8737	74.26	19.9976	47.812	5.34435	7.78586	81.0252	42.6464	5.39721	8.90907	18.9872	16.3542	15.4771	53.7263		1.88859	2.81247	2.32048	2.15132	2.55505	5.97918	3.42646	5.34398	3.75885	3.46214	4.23831	6.21451	4.32175	5.5793	2.41802	2.96086	6.3403	5.41435	2.43221	3.15528	4.24695
SARO_RS01675	Saro_0334	cobM	precorrin-4 C(11)-methyltransferase	10.117	17.4136	11.6653	6.53917	15.1238	98.9841	19.8629	64.4616	21.4596	24.3339	31.7119	140.304	40.0852	81.6599	8.37899	13.2241	107.873	76.7798	8.33365	15.1318	32.852	30.6206	21.0796	96.3823		3.33872	4.12214	3.54415	2.70911	3.91875	6.62913	4.31201	6.01037	4.42355	4.60489	4.98695	7.13241	5.325	6.35156	3.06678	3.7251	6.75318	6.26266	3.05895	3.91951	5.03791
SARO_RS01680	Saro_0335	SARO_RS01680	cobalamin biosynthesis protein	6.20501	8.6484	6.01633	7.78285	10.6081	82.5503	20.4885	69.9915	9.48663	24.4567	38.3995	100.858	38.5071	62.9989	4.32145	8.84795	110.596	91.1525	10.3153	20.8112	40.4153	28.8777	31.2083	98.0256		2.63343	3.11243	2.58888	2.9603	3.40709	6.3672	4.35674	6.12911	3.2459	4.61216	5.26301	6.65618	5.26705	5.97725	2.11151	3.14534	6.78915	6.51021	3.36672	4.37929	5.33683
SARO_RS01685	Saro_0336	SARO_RS01685	bifunctional cobalt-precorrin-7 (C(5))-methyltransferase/cobalt-precorrin-6B (C(15))-methyltransferase	10.4882	12.3692	12.41	11.9363	16.715	116.552	24.577	61.5754	21.5914	20.6877	35.4068	110.774	33.4209	67.9422	9.53292	15.3357	82.0314	66.8692	16.5246	19.4229	49.5737	41.5207	46.4335	74.2448		3.39069	3.62869	3.63343	3.57728	4.06307	6.86483	4.61924	5.94428	4.43239	4.3707	5.14596	6.79148	5.06268	6.08624	3.25292	3.93882	6.35811	6.06327	4.04654	4.27969	5.6315
SARO_RS01690	Saro_0337	SARO_RS01690	cobalt-precorrin-6A reductase	44.5632	49.8946	60.4368	52.6639	76.7525	180.036	66.4224	127.151	73.2579	67.8995	79.2878	171.877	125.937	141.398	49.3365	49.0324	166.905	146.193	70.0584	61.233	77.1	77.3832	75.4627	152.608		5.47778	5.64081	5.91736	5.71874	6.26214	7.49214	6.0536	6.9904	6.19491	6.08533	6.30903	7.42523	6.97656	7.14361	5.62458	5.61566	7.38288	7.19173	6.13049	5.93624	6.26866
SARO_RS01695	Saro_0338	cobJ	precorrin-3B C(17)-methyltransferase	8.60786	14.4088	8.88458	11.7487	18.4299	129.926	22.1229	61.4415	15.5659	19.6422	25.9028	118.39	37.5993	70.2918	5.6726	12.3403	93.2792	71.5953	17.772	20.4886	29.6885	23.0994	23.4211	77.8626		3.10565	3.84888	3.1513	3.55443	4.20398	7.02154	4.46747	5.94114	3.96032	4.29588	4.69504	6.8874	5.23264	6.13528	2.50401	3.6253	6.54348	6.16179	4.15153	4.35675	4.89183
SARO_RS01700	Saro_0339	cobI	precorrin-2 C(20)-methyltransferase	11.3575	13.7379	7.05907	12.8575	12.5638	169.068	33.7795	93.9479	26.1204	29.9037	29.0019	183.32	49.8621	101.426	5.20565	25.8844	145.177	88.4595	15.9762	11.5705	51.0385	35.4075	29.582	118.466		3.50557	3.78009	2.81948	3.68454	3.6512	7.40146	5.07807	6.55379	4.7071	4.90225	4.85808	7.51822	5.63987	6.66429	2.38008	4.69401	7.18167	6.46695	3.99785	3.53238	5.67352
SARO_RS01705	Saro_0340	cobH	precorrin-8X methylmutase	5.45826	4.42557	2.97691	3.13785	7.17011	53.2077	7.59428	30.3352	7.33081	9.73057	13.7615	68.5745	20.997	45.437	2.61345	5.79681	48.1239	40.9676	6.23833	4.84071	13.9129	14.1896	13.6137	50.5246		2.44844	2.14586	1.57382	1.64977	2.84199	5.73356	2.92491	4.92292	2.87397	3.28252	3.78257	6.0996	4.39211	5.50579	1.38595	2.53526	5.58868	5.35641	2.64116	2.27522	3.79835
SARO_RS01710	Saro_0341	SARO_RS01710	precorrin-3B synthase	1.87538	3.09643	0.909179	3.62249	5.18642	94.0705	13.4035	37.6189	8.06005	11.7684	16.5489	85.3166	26.8634	46.3885	1.67616	7.84426	67.9325	45.7053	2.85787	7.98336	23.7723	19.5014	15.1381	56.8467		0.907185	1.6306	-0.137363	1.85698	2.37474	6.55567	3.74454	5.23339	3.01079	3.55684	4.04867	6.41475	4.74757	5.5357	0.745163	2.97164	6.08603	5.51429	1.51494	2.997	4.57121
SARO_RS01715	Saro_0342	SARO_RS01715	cobaltochelatase subunit CobN	4.318	6.55845	3.29862	6.55939	7.81629	134.356	16.864	64.4007	16.5041	18.96	29.1136	125.145	30.4575	75.3404	3.42493	9.57787	98.3149	79.7813	11.266	10.3047	46.9465	33.8069	28.3634	77.3879		2.11036	2.71335	1.72186	2.71356	2.96648	7.06991	4.07588	6.009	4.04476	4.24488	4.86362	6.96745	4.92872	6.23535	1.77607	3.25971	6.61934	6.31798	3.49391	3.36524	5.55295
SARO_RS01720	Saro_0343	cobW	cobalamin biosynthesis protein CobW	13.0625	24.0707	30.0801	29.662	58.9284	907.26	87.0456	466.183	99.9234	120.859	242.885	751.666	290.761	532.715	13.5512	28.8126	391.377	394.692	41.9888	53.8684	689.315	422.353	339.127	582.198		3.70736	4.58921	4.91074	4.89055	5.88089	9.82537	6.4437	8.86475	6.64275	6.91718	7.92413	9.55395	8.18369	9.05722	3.76035	4.84863	8.61242	8.62458	5.39193	5.75137	9.42902
SARO_RS01725	Saro_0344	SARO_RS01725	HoxN/HupN/NixA family nickel/cobalt transporter	32.0223	41.881	24.0826	27.9439	36.7859	285.773	58.9241	181.472	38.9326	47.7774	67.2796	313.378	99.926	160.985	36.6931	38.1003	168.589	140.656	42.2294	36.9919	156.573	144.164	71.6769	148.968		5.001	5.38822	4.58992	4.80446	5.20108	8.15873	5.88079	7.5036	5.28291	5.57826	6.0721	8.29176	6.64279	7.33078	5.19744	5.25173	7.39737	7.13603	5.40018	5.20914	7.29069
SARO_RS01730	Saro_0345	SARO_RS01730	TonB-dependent receptor	22.2401	36.5028	27.228	37.1424	43.4223	897.339	107.953	430.776	101.118	126.406	190.568	644.077	237.415	453.776	23.293	36.7061	289.524	276.656	39.9824	42.1744	493.674	368.009	154.117	262.598		4.47509	5.18993	4.76702	5.215	5.44036	9.80951	6.75426	8.75079	6.6599	6.98192	7.57416	9.33109	7.89127	8.82584	4.54182	5.19795	8.17754	8.11195	5.32129	5.3983	8.94742
SARO_RS01735	Saro_0346	SARO_RS01735	hypothetical protein	70.1625	108.18	63.8757	58.558	65.3596	89.1671	130.318	65.216	83.6323	56.2889	51.0204	97.0461	100.006	68.3082	60.3518	109.28	40.2616	41.9987	116.824	103.332	66.1029	68.8832	66.4483	41.128		6.13263	6.75729	5.9972	5.8718	6.03033	6.47844	7.0259	6.02715	6.38599	5.81478	5.673	6.6006	6.64395	6.09399	5.91532	6.77188	5.33133	5.39227	6.86819	6.69114	6.04664
SARO_RS01740	Saro_0348	SARO_RS01740	hypothetical protein	55.7874	100.667	43.1547	68.9792	97.1216	104.78	148.943	74.0743	108.518	52.8681	45.7314	99.9821	88.017	83.2241	59.9425	93.2423	53.5732	48.7228	107.777	92.5708	65.8604	98.0268	63.8687	39.4307		5.80187	6.65344	5.43144	6.10809	6.60172	6.71122	7.21862	6.2109	6.76179	5.72432	5.51511	6.6436	6.45971	6.37893	5.90551	6.54291	5.74344	5.60652	6.75191	6.53248	6.04134
SARO_RS01745	Saro_0349	SARO_RS01745	DUF2779 domain-containing protein	26.3935	28.5618	24.3255	35.3484	30.6406	30.1582	36.1914	22.0424	27.9115	19.1933	28.8845	24.088	27.9136	26.6335	25.5525	23.1259	18.3771	14.5982	26.0772	22.4299	28.1334	27.6081	35.1179	14.3187		4.72211	4.83602	4.6044	5.14357	4.93737	4.91448	5.17757	4.46221	4.80279	4.26253	4.85223	4.59024	4.8029	4.73517	4.67539	4.53144	4.19984	3.86772	4.70472	4.48735	4.81421
SARO_RS01755	Saro_0351	SARO_RS01755	WYL domain-containing protein	24.8321	32.9141	22.5856	35.9793	27.4696	48.4503	38.6212	36.8099	25.4593	20.5596	15.5134	29.0617	30.4943	28.542	20.2021	34.469	13.661	11.8368	29.8043	28.9997	30.5203	26.5427	29.2984	13.2356		4.63414	5.04064	4.49733	5.1691	4.77976	5.59843	5.27132	5.20202	4.67012	4.36174	3.95544	4.86105	4.93047	4.83502	4.33643	5.10723	3.772	3.5652	4.89745	4.85797	4.9317
SARO_RS01760	Saro_0352	SARO_RS01760	DEAD/DEAH box helicase	60.7151	69.0276	77.8129	93.644	87.9403	98.868	102.152	89.063	84.3636	76.9908	71.0296	79.3491	74.9512	72.1615	57.994	63.9833	49.8294	36.3228	73.9544	66.0011	50.5748	55.3212	56.0192	39.9514		5.92398	6.1091	6.28194	6.54911	6.45845	6.62743	6.67457	6.47675	6.39855	6.26661	6.15035	6.31014	6.22788	6.17316	5.85783	5.99962	5.63892	5.1828	6.20856	6.04442	5.66035
SARO_RS01765	Saro_0353	SARO_RS01765	helicase	42.5696	50.0236	63.8092	75.137	70.2546	76.1361	60.0319	80.0225	59.3371	58.6335	50.5697	63.4583	55.1065	60.9154	38.6841	49.7279	41.6301	30.2071	48.2736	54.2014	46.669	37.303	58.018	30.7475		5.41175	5.64454	5.99569	6.23145	6.13452	6.25051	5.90766	6.32233	5.89086	5.87365	5.6602	5.98774	5.78415	5.92874	5.27367	5.63598	5.37955	4.91682	5.59316	5.76026	5.54439
SARO_RS01770	Saro_0354	SARO_RS01770	N-6 DNA methylase	46.3487	64.3263	66.0935	85.7131	83.0309	88.3063	89.2147	87.9913	85.543	70.2813	60.2066	83.9463	80.4742	82.029	47.052	61.8597	50.2187	40.3515	80.3894	75.0089	32.8424	34.5562	49.6662	46.8883		5.53446	6.00734	6.04644	6.42144	6.37558	6.46444	6.47921	6.45929	6.41858	6.13507	5.91185	6.3914	6.33045	6.35806	5.55618	5.95093	5.65015	5.33455	6.32893	6.22899	5.03749
SARO_RS01780	Saro_0356	SARO_RS01780	hypothetical protein	38.2836	46.0439	27.9315	49.5082	38.9953	45.2521	42.6346	35.2735	53.1218	36.7599	30.1033	39.701	43.2666	41.3919	29.5223	37.6545	27.6418	18.074	28.8812	36.5742	26.3218	26.9845	27.5025	15.7187		5.25865	5.52494	4.80382	5.6296	5.28523	5.49991	5.41395	5.14051	5.73123	5.20006	4.91185	5.3111	5.43518	5.37128	4.88373	5.23475	4.78878	4.17584	4.85206	5.19276	4.71818
SARO_RS01785	Saro_0357	SARO_RS01785	Abi family protein	72.1109	105.888	66.2624	92.7729	97.2359	139.761	119.003	101.121	90.2721	79.8547	84.6655	108.952	112.344	108.004	83.0457	84.708	81.4184	97.8015	123.894	118.374	114.032	133.27	93.6148	63.9867		6.17215	6.7264	6.05012	6.53563	6.60342	7.12682	6.89485	6.65994	6.49621	6.31931	6.4037	6.76755	6.81178	6.75494	6.37583	6.40443	6.34728	6.61178	6.95297	6.88721	6.8333
SARO_RS01790	Saro_0358	SARO_RS01790	HNH endonuclease	27.2015	34.9387	23.5019	35.6724	31.2823	55.4895	34.3952	49.2901	33.2151	38.1029	32.9325	37.3266	24.1114	38.9905	30.261	24.6423	37.6706	27.3488	36.9375	43.5663	45.123	38.3464	35.1742	21.2735		4.76561	5.12676	4.55471	5.15673	4.96728	5.79414	5.10413	5.62323	5.05377	5.25183	5.04144	5.22213	4.59164	5.28505	4.91939	4.62307	5.23537	4.7734	5.20701	5.44514	5.49579
SARO_RS01795	Saro_0359	SARO_RS01795	DUF3363 domain-containing protein	6.29935	12.6732	3.47306	13.0653	8.60803	17.1243	21.2736	8.81229	10.3862	9.86479	7.31821	16.4653	18.2457	13.488	6.46603	12.1087	9.30274	8.94349	24.0929	14.5472	14.5677	15.4129	14.5633	6.58561		2.6552	3.66371	1.79621	3.70767	3.10568	4.09798	4.411	3.13952	3.3766	3.30229	2.87149	4.04136	4.18948	3.75361	2.69288	3.59797	3.21765	3.16084	4.59053	3.86266	3.8647
SARO_RS01800	Saro_0360	SARO_RS01800	lytic transglycosylase domain-containing protein	3.67383	5.05485	2.96843	5.06883	4.74137	8.54793	3.22834	6.33114	4.00457	6.28745	6.56097	4.21071	6.50957	8.61124	4.6908	7.60331	5.12401	3.24404	6.99813	4.77864	8.43646	4.8978	6.10873	3.92969		1.87728	2.33767	1.5697	2.34165	2.2453	3.09558	1.69079	2.66247	2.00165	2.65247	2.71391	2.07406	2.70256	3.10622	2.22983	2.92663	2.35727	1.69779	2.80697	2.2566	3.07664
SARO_RS01805	Saro_0361	SARO_RS01805	DUF736 domain-containing protein	4.51781	3.04462	1.87733	2.96823	0.713951	4.34965	3.02475	4.00402	3.01502	0	2.44081	0.682819	0	3.73747	1.64812	3.37444	2.31471	2.2796	1.96704	3.66324	4.97979	3.09752	2.34143	2.54899		2.17562	1.60626	0.908684	1.5696	-0.486103	2.1209	1.59682	2.00145	1.59217	0	1.28736	-0.550426	0	1.90206	0.720821	1.75465	1.21083	1.18878	0.976027	1.87312	2.31609
SARO_RS01810	Saro_0362	SARO_RS01810	S26 family signal peptidase	0	1.75105	0	0.341424	0.821228	0	0.434906	0	1.38722	0.847014	0.935853	0.392709	0.415391	0	0.473941	0.970371	0.443752	0	0	0.526709	4.09147	2.07839	3.36656	0		0	0.808222	0	-1.55037	-0.284144	0	-1.20123	0	0.472198	-0.239543	-0.0956454	-1.34847	-1.26746	0	-1.07722	-0.0433917	-1.17217	0	0	-0.924922	2.03262
SARO_RS01815	Saro_0363	SARO_RS01815	DUF2840 domain-containing protein	0	2.81627	0.385896	1.09825	3.08189	1.14955	0.932631	2.05762	0.371853	3.17865	3.01033	4.63179	0.445392	0.329253	0.50817	0.520227	0.951603	0.351438	0.606504	2.259	7.01914	3.82028	4.69261	1.17891		0	1.49379	-1.37372	0.135201	1.62381	0.201069	-0.100621	1.04098	-1.4272	1.66842	1.58992	2.21157	-1.16685	-1.60273	-0.976616	-0.942788	-0.071569	-1.50866	-0.72141	1.17568	2.81129
SARO_RS01820	Saro_0364	SARO_RS01820	replication initiator protein A	0.489008	3.74863	0.474138	1.79917	1.89331	3.53104	3.72416	1.01125	4.34039	2.23172	2.4658	2.06943	3.00981	2.02272	1.24875	3.83512	1.46151	0.863602	2.60818	2.77556	5.39012	4.49828	6.20918	1.20707		-1.03207	1.90636	-1.07662	0.847335	0.920911	1.82009	1.89691	0.0161451	2.11783	1.15816	1.30205	1.04923	1.58967	1.01629	0.32048	1.93927	0.547455	-0.211561	1.38304	1.47278	2.43032
SARO_RS01825	Saro_0365	SARO_RS01825	helix-turn-helix domain-containing protein	0.787249	1.85688	0	0.724118	2.61259	5.30561	0.922383	2.44201	2.94213	2.69462	2.97725	2.49867	0	2.60508	0	2.05804	1.88229	0.695152	0	2.23417	5.2065	1.88915	8.56809	0.777301		-0.345109	0.892884	0	-0.465703	1.38548	2.40752	-0.116563	1.28807	1.55686	1.43008	1.57398	1.32116	0	1.38133	0	1.04127	0.912489	-0.524599	0	1.15974	2.38031
SARO_RS01835	Saro_0367	SARO_RS01835	DUF2285 domain-containing protein	36.6339	54.7253	60.7786	62.8995	74.7458	87	93.4751	61.448	68.4547	52.0143	46.1812	68.0413	62.861	70.0412	54.0508	53.205	40.8757	43.8499	69.4723	68.1549	100.501	91.817	75.3115	59.4812		5.19511	5.77414	5.92549	5.97498	6.22392	6.44294	6.54651	5.94129	6.09708	5.70084	5.52923	6.08834	5.97409	6.13013	5.75625	5.73349	5.35317	5.4545	6.11837	6.09075	6.65107
SARO_RS01840	Saro_0368	SARO_RS01840	helix-turn-helix transcriptional regulator	33.4938	69.1267	20.7482	39.3657	40.1389	99.4286	56.6846	49.0622	66.0642	47.7683	38.7042	75.7929	38.5235	53.1082	19.0069	60.8057	48.9396	64.9019	32.6095	36.9654	58.4548	84.0958	50.6296	42.2569		5.06582	6.11117	4.37491	5.29887	5.32693	6.63559	5.82489	5.61654	6.0458	5.57798	5.27442	6.24399	5.26767	5.73086	4.24845	5.92613	5.61293	6.02019	5.02722	5.2081	5.86925
SARO_RS01845	Saro_0369	SARO_RS01845	DUF736 domain-containing protein	9.94995	16.4283	5.14528	10.3723	5.13648	13.4114	10.8807	3.42937	6.19754	11.3523	3.34481	9.825	8.90783	10.9751	4.23475	19.075	6.34402	9.37168	21.2277	6.58874	18.279	13.2649	30.6825	7.20443		3.31469	4.03811	2.36325	3.37467	2.36078	3.74539	3.4437	1.77794	2.6317	3.50492	1.74192	3.29646	3.15507	3.45616	2.08228	4.25361	2.6654	3.22831	4.40787	2.72	4.19212
SARO_RS01850	N/A	SARO_RS01850	NA	1.05352	8.69732	11.2364	3.87616	2.33084	6.08585	17.2811	6.53597	6.89021	4.80805	6.64043	11.146	3.53693	3.48621	2.69031	2.75414	3.77842	2.79083	11.2382	8.96954	27.8701	16.8542	24.8432	2.08042		0.0752229	3.12057	3.49011	1.95463	1.22085	2.60546	4.11112	2.7084	2.78455	2.26545	2.73128	3.47846	1.8225	1.80166	1.42777	1.4616	1.91778	1.4807	3.49034	3.16503	4.80065
SARO_RS01855	N/A	SARO_RS01855	hypothetical protein	20.1652	33.1695	19.5521	25.3817	24.0681	31.6765	55.3361	22.4967	52.0594	30.2729	39.4688	40.9843	36.2252	35.9984	20.3268	33.9881	12.0536	11.7146	34.7729	28.6139	53.2285	65.3692	45.7229	19.3865		4.3338	5.05178	4.28925	4.66572	4.58905	4.98534	5.79015	4.49164	5.70209	4.91995	5.30264	5.357	5.17892	5.16986	4.34531	5.08696	3.5914	3.55024	5.11989	4.83865	5.73413
SARO_RS01860	N/A	SARO_RS01860	NA	1.83691	1.08318	0	0	4.06403	0	1.07611	0.949671	0.858121	1.04791	1.15782	1.94341	2.05565	4.55889	0	0	0	0	5.5985	2.60653	10.1238	5.14268	3.33203	0		0.877283	0.115277	0	0	2.02291	0	0.10583	-0.0745003	-0.220747	0.0675118	0.211409	0.958588	1.0396	2.18868	0	0	0	0	2.48504	1.38213	3.33967
SARO_RS01865	Saro_0373	SARO_RS01865	Fic family protein	31.1979	49.5119	25.7679	35.4273	33.0202	38.5655	43.5479	30.0678	29.5083	24.8287	20.3925	38.9151	33.6199	32.0226	39.0963	49.5893	29.2388	36.3908	56.0527	57.9323	34.8127	34.6598	21.8329	35.177		4.96338	5.6297	4.6875	5.14679	5.04528	5.26924	5.44453	4.91015	4.88305	4.63393	4.34997	5.28226	5.07124	5.00102	5.28896	5.63196	4.86981	5.1855	5.80871	5.8563	5.12154
SARO_RS01870	Saro_0374	SARO_RS01870	SulP family inorganic anion transporter	75.803	74.668	83.799	159.257	75.1194	52.2481	83.264	100.498	48.6911	109.255	100.807	60.9077	193.277	104.279	78.6391	77.127	81.5251	69.3439	91.6685	85.7649	58.8679	69.8216	47.1359	57.8349		6.24418	6.22242	6.38886	7.31521	6.23111	5.70731	6.37962	6.65102	5.60559	6.77156	6.65545	5.92855	7.59452	6.7043	6.29717	6.26916	6.34917	6.1157	6.51835	6.42232	5.87941
SARO_RS01875	Saro_0375	SARO_RS01875	DUF2493 domain-containing protein	5.54629	9.81154	3.80917	14.2418	4.60153	7.78727	13.5382	8.12428	2.80689	6.59168	8.44834	5.13435	12.6721	4.58831	4.72107	15.1034	6.63052	3.87716	21.8342	8.52589	9.93434	10.7214	6.49746	3.42263		2.47152	3.29448	1.92948	3.83206	2.20211	2.96112	3.75896	3.02224	1.48897	2.72065	3.07867	2.36018	3.66358	2.19796	2.23911	3.9168	2.72912	1.955	4.44851	3.09185	3.31242
SARO_RS01880	Saro_0376	SARO_RS01880	DNA primase	2.48461	3.4186	1.60604	2.85671	3.43563	0.797375	1.21296	2.35496	2.12794	0.944934	2.08809	5.03825	2.31707	2.39803	3.96549	2.70638	2.22774	1.64546	4.10179	5.5822	4.56447	2.64991	3.1924	1.83991		1.31302	1.77341	0.683509	1.51435	1.78057	-0.326669	0.278532	1.23571	1.08946	-0.0817142	1.06218	2.33292	1.2123	1.26185	1.9875	1.43637	1.15558	0.718492	2.03625	2.48083	2.19045
SARO_RS01885	Saro_0377	SARO_RS01885	methylase	1.81552	4.74523	1.66517	2.3018	2.27975	2.83451	3.56444	1.87723	2.42978	2.63125	3.03095	3.84156	3.23977	2.51676	2.19279	2.5655	1.34919	1.34317	3.88827	2.3673	10.3845	8.00689	7.92157	2.18017		0.860386	2.24648	0.735668	1.20276	1.18888	1.5031	1.83368	0.908603	1.28082	1.39575	1.59977	1.94169	1.69589	1.33157	1.13277	1.35924	0.432093	0.425639	1.95913	1.24324	3.37636
SARO_RS01890	Saro_0378	SARO_RS01890	hypothetical protein	8.53468	4.88019	4.26297	4.28197	8.01068	17.181	5.15136	14.7079	6.28256	7.67205	8.15071	7.38775	6.36733	7.27448	2.31153	5.0708	7.42044	6.3944	10.6412	3.66985	14.8238	10.5506	4.69131	5.87325		3.09334	2.28694	2.09186	2.09827	3.00193	4.10274	2.36495	3.87852	2.65135	2.93961	3.02693	2.88514	2.67069	2.86284	1.20885	2.34221	2.8915	2.67681	3.41159	1.87572	3.88984
SARO_RS01895	Saro_0379	SARO_RS01895	hypothetical protein	0	1.06947	0	0.417055	2.50787	0.873076	1.06249	1.40647	0	0.517322	0.571581	0.479702	1.52222	1.1253	0	0	1.62616	0.800745	2.07286	1.93015	3.99824	1.08805	2.46739	0.895372		0	0.096898	0	-1.26169	1.32646	-0.195822	0.0874511	0.492084	0	-0.950867	-0.806969	-1.05979	0.606181	0.170305	0	0	0.701466	-0.320585	1.05162	0.948716	1.99937
SARO_RS01900	Saro_0380	SARO_RS01900	ParB/RepB/Spo0J family partition protein	1.50503	3.31326	0.778278	1.29205	3.21878	2.31842	3.52676	2.17866	1.96863	2.17507	2.02375	2.44151	3.36851	1.74311	0.640551	1.3115	1.1995	0.442989	2.7522	2.42035	7.7417	5.45754	5.18705	1.38695		0.589796	1.72825	-0.361643	0.369667	1.68651	1.21314	1.81834	1.12344	0.977193	1.12106	1.01703	1.28777	1.75211	0.801661	-0.642615	0.391213	0.262432	-1.17466	1.46059	1.27522	2.95265
SARO_RS01905	Saro_0381	SARO_RS01905	DUF1738 domain-containing protein	4.80649	5.93847	2.44113	5.89474	5.82338	9.91624	8.04506	5.67982	9.19533	3.13368	6.92472	11.1389	6.65953	5.11237	4.96805	5.68427	3.83073	2.22315	15.3467	8.44417	19.6783	15.0126	25.5332	2.48587		2.26498	2.57009	1.28755	2.55943	2.54186	3.30979	3.0081	2.50585	3.2009	1.64786	2.79176	3.47753	2.73542	2.35399	2.31268	2.50697	1.93762	1.15261	3.93986	3.07796	4.29853
SARO_RS01910	Saro_0382	SARO_RS01910	TraR/DksA family transcriptional regulator	205.367	257.488	63.5075	108.569	113.212	158.309	274.194	117.108	207.812	94.1919	86.0094	150.142	103.84	93.1317	162.034	181.931	57.9118	33.7381	169.475	149.094	99.2706	129.344	101.484	76.1237		7.68206	8.00836	5.98885	6.76247	6.82289	7.3066	8.09905	6.8717	7.69914	6.55753	6.42642	7.23018	6.69822	6.5412	7.34015	7.50725	5.85579	5.0763	7.40493	7.22008	6.6333
SARO_RS01915	Saro_0383	SARO_RS01915	hypothetical protein	29.1447	47.4553	18.9606	37.7036	31.4082	30.0512	74.4636	25.858	49.3656	28.3183	24.4145	37.2002	27.7756	21.1552	22.8076	43.7482	22.4788	15.1091	50.7171	42.1561	53.2653	50.9872	57.1299	16.7089		4.86516	5.5685	4.24493	5.23663	4.97307	4.90935	6.21846	4.69254	5.62543	4.82366	4.60966	5.21724	4.79575	4.40294	4.51145	5.45115	4.49049	3.91734	5.6644	5.39767	5.73512
SARO_RS01920	Saro_0384	SARO_RS01920	sodium:calcium antiporter	38.9022	63.9303	34.8337	58.4645	63.4929	54.0322	50.3123	41.763	72.8919	46.8107	48.5047	63.8729	69.7031	61.5518	49.9424	57.7961	31.513	34.539	73.5364	78.428	79.4339	84.3409	74.6148	33.5831		5.28178	5.99843	5.12241	5.86949	5.98852	5.75575	5.65284	5.38415	6.18769	5.54877	5.60005	5.99713	6.12315	5.94373	5.64219	5.8529	4.97788	5.11015	6.20039	6.2933	6.31168
SARO_RS01925	Saro_0385	SARO_RS01925	serine hydrolase	34.9408	42.5033	38.1398	42.8518	45.2154	53.105	31.4119	64.3038	38.189	52.6525	51.5265	38.3614	43.7741	69.8098	39.5625	39.9266	65.9408	67.3338	44.8739	35.8598	124.019	103.71	56.2051	89.1774		5.12684	5.4095	5.25322	5.42128	5.49874	5.73077	4.97324	6.00683	5.25509	5.71843	5.68724	5.26158	5.452	6.12536	5.30606	5.31928	6.0431	6.07326	5.4878	5.1643	6.95442
SARO_RS01930	Saro_0386	SARO_RS01930	response regulator transcription factor	64.4757	83.3862	49.2269	84.8037	64.088	87.8656	63.5	93.7201	47.4354	66.1002	69.1067	49.7597	55.4222	68.0266	46.5307	62.6986	113.199	97.0886	79.2675	77.346	71.4121	95.9223	54.8047	119.326		6.01068	6.38174	5.62138	6.40606	6.00198	6.45723	5.98869	6.55029	5.56789	6.04658	6.11075	5.6369	5.79239	6.08803	5.54011	5.97036	6.82272	6.60123	6.30866	6.27326	6.1581
SARO_RS01935	Saro_0387	SARO_RS01935	DUF4118 domain-containing protein	54.9759	65.1718	41.152	72.1829	59.8697	82.1368	90.4448	80.2595	58.6832	74.4244	68.9443	57.259	56.9003	75.2897	61.8291	70.1841	98.925	102.623	83.5601	67.2983	97.6469	115.976	67.5581	142.594		5.78073	6.02618	5.36289	6.17359	5.90375	6.35996	6.49897	6.3266	5.87488	6.2177	6.10736	5.83943	5.83037	6.23438	5.95021	6.13307	6.62826	6.68121	6.38474	6.0725	6.6095
SARO_RS01940	Saro_0388	pal	peptidoglycan-associated lipoprotein Pal	1309.57	1146.63	1050.65	1142.43	1066.46	1909.96	1077.75	2236.2	926.741	1683.31	1495.53	734.108	920.815	1492.48	1422.76	1239.8	2387.27	2351.06	1170.31	1060.7	695.797	854.324	403.585	2956.29		10.3549	10.1632	10.0371	10.1579	10.0586	10.8993	10.0738	11.1268	9.85602	10.7171	10.5464	9.51985	9.84677	10.5435	10.4745	10.2759	11.2211	11.1991	10.1927	10.0508	9.44252
SARO_RS01945	Saro_0389	SARO_RS01945	hypothetical protein	184.323	205.06	162.8	248.478	203.9	519.453	180.989	503.088	186.159	283.525	221.071	186.324	169.527	309.292	187.705	241.905	480.857	459.286	260.418	228.723	415.39	538.421	199.662	571.77		7.52609	7.6799	7.34696	7.95698	7.67172	9.02085	7.49976	8.97467	7.54039	8.14733	7.78837	7.54167	7.40537	8.27283	7.55233	7.9183	8.90946	8.84325	8.02468	7.83746	8.69832
SARO_RS01950	Saro_0390	tolQ	protein TolQ	342.173	364.633	259.566	329.185	317.342	579.01	215.364	700.782	151.187	297.551	319.649	269.597	321.737	446.312	302.896	393.866	803.102	909.762	587.032	497.574	380.627	482.059	194.069	1386.77		8.41858	8.5103	8.01996	8.36275	8.30989	9.17744	7.75063	9.45282	7.24019	8.21699	8.32035	8.07466	8.32974	8.80191	8.24268	8.62156	9.64944	9.82935	9.1973	8.95877	8.57223
SARO_RS01955	Saro_0391	SARO_RS01955	biopolymer transporter ExbD	193.427	196.963	163.668	201.391	163.945	305.205	87.0844	337.038	79.4835	179.31	160.3	111.794	184.893	209.282	253.259	196.646	483.355	427.393	233.353	228.088	231.467	229.933	106.802	588.864		7.59565	7.62178	7.35463	7.65385	7.35707	8.25364	6.44434	8.39677	6.31258	7.48631	7.32463	6.8047	7.53055	7.7093	7.98447	7.61945	8.91694	8.73942	7.86637	7.83345	7.85466
SARO_RS01960	Saro_0392	SARO_RS01960	hypothetical protein	43.1003	52.891	41.225	61.7875	45.3156	151.03	70.7435	121.45	26.8459	63.7946	61.675	47.2422	58.0095	85.9271	56.5185	66.7413	152.256	153.947	77.5142	62.8111	118.769	111.968	47.8946	194.184		5.42962	5.72495	5.36545	5.94924	5.50193	7.23869	6.14453	6.92422	4.74663	5.99536	5.94661	5.562	5.85822	6.42504	5.82065	6.06051	7.25036	7.26629	6.27639	5.97295	6.89201
SARO_RS01965	Saro_0393	tolB	Tol-Pal system protein TolB	88.2816	98.1335	75.1473	86.5962	82.7551	194.559	94.8932	152.737	53.3098	87.8852	78.122	87.363	81.5894	146.984	86.2091	85.1468	209.184	176.201	129.942	105.028	63.5915	78.9834	53.0435	194.363		6.46404	6.61667	6.23165	6.43623	6.37078	7.60406	6.56823	7.25491	5.73633	6.45755	6.28766	6.44895	6.35031	7.19952	6.42977	6.41188	7.70863	7.46108	7.02173	6.71463	5.99076
SARO_RS01970	Saro_0394	SARO_RS01970	DUF2062 domain-containing protein	38.3925	62.0825	24.9447	49.5121	59.108	156.618	76.0532	122.775	80.2462	74.0599	73.8445	88.774	65.1108	117.222	38.9129	48.1138	81.3857	100.305	80.2194	73.5734	166.656	168.747	92.2568	128.182		5.26275	5.95612	4.64066	5.62971	5.88528	7.29111	6.24894	6.93987	6.32636	6.21062	6.20642	6.47206	6.02483	6.87309	5.28218	5.58838	6.3467	6.64826	6.32588	6.20111	7.38073
SARO_RS01975	Saro_0395	SARO_RS01975	hypothetical protein	28.4398	36.0879	25.2481	33.996	36.5048	86.0718	44.5695	71.0965	57.852	65.855	52.6429	46.7199	42.1667	75.5463	22.6761	34.6643	52.7924	46.6229	43.1563	32.5227	27.5122	38.0108	26.8823	58.0567		4.82984	5.17345	4.6581	5.08729	5.19001	6.42747	5.47798	6.15171	5.8543	6.04122	5.71817	5.54596	5.39803	6.23929	4.5031	5.11538	5.72226	5.54297	5.4315	5.02338	4.782
SARO_RS01980	Saro_0396	SARO_RS01980	universal stress protein	168.087	163.304	136.959	154.375	167.738	371.674	214.439	293.942	274.593	267.45	248.591	221.754	204.251	306.59	152.236	146.583	145.565	97.6824	144.275	129.673	80.0814	100.434	107.908	190.708		7.39307	7.35142	7.0976	7.2703	7.39007	8.53789	7.74443	8.19939	8.10115	8.06312	7.95763	7.79282	7.6742	8.26017	7.25016	7.19557	7.18552	6.61003	7.17268	7.01873	6.3234
SARO_RS01985	Saro_0397	SARO_RS01985	ATPase	136.825	213.314	115.769	155.239	190.089	284.436	309.659	199.7	221.152	177.281	153.974	250.424	226.969	278.842	130.201	202.467	109.756	102.297	226.456	208.576	76.4754	114.35	75.0721	153.576		7.09619	7.73683	6.8551	7.27834	7.57053	8.15196	8.27454	7.64169	7.78889	7.46989	7.26655	7.96823	7.82635	8.1233	7.0246	7.66154	6.77815	6.67662	7.82308	7.70443	6.25692
SARO_RS01990	Saro_0398	SARO_RS01990	TrkA family potassium uptake protein	312.986	356.728	282.785	222.871	266.627	483.117	436.845	344.363	346.567	321.498	295.012	352.016	340.635	408.011	275.632	267.605	165.579	116.677	196.507	248.49	139.33	162.489	116.954	207.487		8.28995	8.47868	8.14356	7.80006	8.05868	8.91623	8.77098	8.42779	8.43699	8.32867	8.20463	8.4595	8.41208	8.67246	8.1066	8.06396	7.37137	6.86638	7.61844	7.95704	7.12236
SARO_RS01995	Saro_0399	SARO_RS01995	cation-transporting P-type ATPase	34.7986	47.1541	27.4189	37.4993	36.0616	50.8978	52.1844	33.2197	37.2831	30.2032	29.7072	45.2929	48.6121	44.3842	32.9976	43.6374	20.8476	15.3292	52.1913	44.8084	26.062	31.4796	26.2891	28.3868		5.12096	5.55931	4.7771	5.22879	5.17239	5.66953	5.70555	5.05397	5.22045	4.91663	4.89274	5.50121	5.60324	5.47198	5.04429	5.44749	4.38181	3.93821	5.70574	5.4857	4.70388
SARO_RS02000	Saro_0400	SARO_RS02000	universal stress protein	92.725	123.137	70.4466	84.121	73.9091	78.5118	139.002	57.7885	96.3652	54.7811	57.0041	110.464	112.864	70.8245	84.9834	99.9499	41.3036	16.8242	113.429	88.6776	121.248	110.747	119.581	38.3772		6.53489	6.94412	6.13846	6.39439	6.20768	6.29484	7.11896	5.85271	6.59044	5.77561	5.83299	6.78743	6.81844	6.14618	6.40911	6.64313	5.3682	4.07246	6.82565	6.4705	6.92182
SARO_RS02005	Saro_0401	SARO_RS02005	nodulation protein NfeD	39.6271	75.1414	39.3262	70.4688	80.9676	62.0906	173.7	38.5636	139.094	96.9849	87.9591	120.183	103.996	66.2078	54.3665	103.188	26.3807	24.0137	111.539	82.9115	102.432	120.326	144.185	27.9255		5.30842	6.23154	5.29742	6.13891	6.33927	5.9563	7.44045	5.26917	7.11991	6.59969	6.45876	6.90909	6.70038	6.04893	5.76465	6.68913	4.72141	4.58578	6.8014	6.3735	6.67853
SARO_RS02010	Saro_0402	SARO_RS02010	slipin family protein	166.604	149.001	123.038	79.1759	109.351	94.1027	149.329	65.7482	382.662	183.116	184.47	140.422	166.556	120.369	120.188	90.7372	12.9462	14.9565	48.6614	108.747	70.7015	87.289	64.7228	26.0456		7.38028	7.21917	6.94296	6.30699	6.77282	6.55616	7.22235	6.03888	8.57993	7.51661	7.52724	7.13363	7.37986	6.91132	6.90915	6.50362	3.69446	3.90271	5.60471	6.76483	6.14367
SARO_RS02015	Saro_0403	SARO_RS02015	hypothetical protein	28.086	30.243	24.4693	22.8385	23.4143	50.1622	45.7837	28.1988	79.4835	32.0445	33.8662	39.619	45.5514	42.0921	30.6635	19.1538	11.6788	12.2205	31.6347	27.724	26.92	27.3497	21.0429	15.2722		4.81178	4.91853	4.6129	4.5134	4.54932	5.64853	5.51676	4.81756	6.31258	5.00201	5.08177	5.30812	5.50942	5.39548	4.93845	4.25956	3.54582	3.61123	4.98344	4.79307	4.75061
SARO_RS02020	Saro_0404	SARO_RS02020	DUF302 domain-containing protein	35.8198	27.2962	32.5934	32.4405	27.4322	49.8728	36.8031	30.1995	81.8648	48.4133	34.0399	41.9776	40.7019	52.4273	31.6629	36.0157	13.176	11.192	29.3921	26.5866	26.7267	34.3825	21.9914	21.2203		5.16269	4.77063	5.02651	5.01972	4.7778	5.64018	5.20175	4.91645	6.35517	5.59733	5.08915	5.39155	5.34703	5.71225	4.98472	5.17055	3.71984	3.48439	4.87736	4.73263	4.74021
SARO_RS02025	Saro_0405	SARO_RS02025	SLC13/DASS family transporter	81.8971	111.755	59.6736	96.2962	95.0983	109.259	113.887	80.4717	113.178	86.5667	76.9686	117.479	106.773	123.515	93.1338	108.113	111.727	111.853	141.922	119.906	91.169	87.5191	81.6613	93.08		6.35574	6.80419	5.89902	6.58941	6.57135	6.77161	6.83146	6.33041	6.82245	6.43574	6.2662	6.87626	6.7384	6.94854	6.54123	6.75639	6.80383	6.80546	7.14895	6.90577	6.51047
SARO_RS02030	N/A	SARO_RS02030	hypothetical protein	120.584	165.107	61.5077	100.351	89.2302	122.414	193.824	107.153	123.648	85.4805	82.7266	146.379	115.666	106.769	114.862	157.974	107.873	109.858	187.507	169.942	147.985	150.916	133.173	89.6329		6.9139	7.36726	5.9427	6.64891	6.47946	6.93562	7.5986	6.74353	6.9501	6.41752	6.37028	7.19356	6.85382	6.73834	6.84376	7.30354	6.75318	6.7795	7.5508	7.4089	7.2093
SARO_RS02035	Saro_0407	nhaA	Na+/H+ antiporter NhaA	245.525	264.373	191.752	196.756	207.237	271.197	281.366	233.352	229.553	185.922	201.183	203.182	208.33	243.74	272.909	271.47	239.04	225.861	259.857	259.387	220.028	212.537	131.78	212.369		7.93973	8.04643	7.5831	7.62027	7.69514	8.08319	8.1363	7.86636	7.84269	7.53856	7.65237	7.66663	7.70273	7.9292	8.09228	8.08465	7.90111	7.81929	8.02158	8.01896	7.78154
SARO_RS02040	Saro_0408	SARO_RS02040	sulfite exporter TauE/SafE family protein	94.027	72.9371	90.6253	107.851	82.6538	399.019	489.522	320.603	279.499	730.523	724.948	190.37	215.458	271.557	82.8953	80.1068	114.75	119.846	101.068	83.3887	134.179	104.759	457.361	666.45		6.555	6.18858	6.50184	6.7529	6.36901	8.64032	8.93523	8.32464	8.1267	9.51279	9.50173	7.57266	7.75126	8.08511	6.37322	6.32385	6.84235	6.90504	6.65919	6.38178	7.06802
SARO_RS02045	Saro_0409	SARO_RS02045	hypothetical protein	53.7297	53.2852	41.0453	56.5347	53.5828	94.8378	84.4137	67.3403	121.317	86.3809	76.9686	57.7059	47.3735	66.6738	38.4593	45.7563	43.3087	35.2237	45.2811	41.5861	77.6193	88.561	80.8491	49.4337		5.74765	5.73566	5.35915	5.82107	5.7437	6.56739	6.39941	6.0734	6.92264	6.43264	6.2662	5.85065	5.56601	6.05905	5.26526	5.5159	5.43659	5.13847	5.50084	5.37803	6.27834
SARO_RS02050	Saro_0410	SARO_RS02050	L-aspartate oxidase	88.4407	85.5978	82.1025	84.6865	96.0498	91.1013	65.6691	80.4672	85.7703	89.0977	100.646	91.7193	84.3821	92.401	99.7082	85.3835	85.4835	70.8547	104.05	97.4589	69.6317	71.9259	54.369	62.6391		6.46664	6.4195	6.35935	6.40406	6.58571	6.5094	6.03714	6.33033	6.42241	6.47732	6.65314	6.51915	6.39886	6.52984	6.63964	6.41589	6.41757	6.14679	6.70114	6.60672	6.12167
SARO_RS02055	Saro_0411	SARO_RS02055	ABC transporter ATP-binding protein	172.908	190.359	146.64	164.737	162.9	275.04	259.323	203.933	112.589	165.492	132.12	187.845	151.186	158.773	156.686	190.75	158.072	124.761	234.515	219.311	163.78	192.606	153.613	98.6788		7.43386	7.57258	7.19614	7.36402	7.34784	8.1035	8.01861	7.67195	6.81492	7.37062	7.0457	7.5534	7.24018	7.31082	7.29173	7.57554	7.30444	6.96302	7.87354	7.77683	7.35561
SARO_RS02060	Saro_0412	SARO_RS02060	zinc-finger domain-containing protein	69.5011	94.5764	66.3511	64.9113	108.819	94.7092	155.346	82.919	97.9027	80.5169	75.4829	115.386	129.23	130.915	72.3574	99.2313	90.7573	113.299	94.5061	118.344	70.7152	81.2522	80.491	110.852		6.11896	6.56341	6.05205	6.0204	6.76579	6.56543	7.27934	6.37363	6.61328	6.33122	6.23808	6.85033	7.0138	7.03249	6.17707	6.63272	6.50394	6.824	6.56233	6.88685	6.14395
SARO_RS02065	Saro_0413	SARO_RS02065	metalloprotease TldD	353.124	372.1	343.11	251.636	329.377	198.154	400.623	206.945	195.362	159.046	204.138	259.275	309.157	220.024	346.255	313.111	270.671	223.251	353.213	394.336	304.181	278.642	265.719	222.961		8.46403	8.53955	8.42253	7.97519	8.3636	7.63048	8.6461	7.6931	7.61001	7.3133	7.6734	8.01834	8.2722	7.78151	8.43569	8.29053	8.0804	7.80252	8.46439	8.62328	8.24879
SARO_RS02070	Saro_0414	SARO_RS02070	GFA family protein	70.5623	69.8775	58.4937	84.2264	77.461	59.1197	48.595	62.9353	35.7314	27.6553	47.5315	57.557	50.634	67.2865	77.7157	74.631	66.326	70.8689	89.4708	86.3684	147.244	130.55	271.623	59.034		6.14083	6.12676	5.87021	6.3962	6.2754	5.88557	5.60274	5.9758	5.15912	4.78948	5.57081	5.84692	5.66203	6.07225	6.28013	6.2217	6.0515	6.14708	6.48334	6.43243	7.20206
SARO_RS02075	Saro_0415	SARO_RS02075	hypothetical protein	1165.54	1068.39	485.244	388.358	655.908	196.157	358.369	392.436	194.154	761.138	931.28	267.156	380.952	540.116	1016.56	832.141	261.792	202.339	504.044	700.048	727.489	855.905	565.879	958.677		10.1868	10.0612	8.92257	8.60125	9.35735	7.61587	8.4853	8.61631	7.60106	9.57201	9.86307	8.06154	8.57347	9.07712	9.98948	9.70068	8.03228	7.66063	8.97741	9.45131	9.50678
SARO_RS02080	Saro_0416	SARO_RS02080	GNAT family N-acetyltransferase	184.714	227.89	122.027	137.489	227.465	117.813	131.577	159.36	73.8077	163.474	197.217	127.004	161.641	163.701	171.075	185.763	94.4401	101.556	207.129	224.74	261.226	312.23	197.031	238.585		7.52915	7.83219	6.93105	7.10317	7.8295	6.88036	7.03976	7.31615	6.2057	7.35291	7.62364	6.98873	7.33665	7.35492	7.41848	7.53732	6.56133	6.66613	7.69439	7.81211	8.02915
SARO_RS02085	Saro_0417	SARO_RS02085	flavodoxin-dependent (E)-4-hydroxy-3-methylbut-2-enyl-diphosphate synthase	194.478	201.871	160.78	151.119	185.759	174.548	175.932	154.667	127.441	112.252	122.34	146.533	171.03	177.165	181.966	180.789	142.512	149.966	188.356	221.743	197.94	172.218	162.35	168.253		7.60346	7.65729	7.32894	7.23954	7.53729	7.44748	7.45887	7.27302	6.99369	6.8106	6.93475	7.19508	7.41811	7.46895	7.50752	7.49816	7.15494	7.22849	7.55732	7.79274	7.62892
SARO_RS02090	Saro_0418	SARO_RS02090	CPBP family intramembrane metalloprotease	36.1134	30.1249	31.0298	39.6989	50.6671	46.0762	30.6163	43.1088	33.4667	27.8039	32.2006	33.5477	34.4996	36.4338	37.488	38.3774	27.3781	38.1109	41.6102	39.5787	67.9619	52.3723	65.2409	36.8167		5.17446	4.91288	4.95558	5.31103	5.66298	5.52595	4.93623	5.42991	5.06466	4.79722	5.00902	5.06814	5.10851	5.1872	5.22836	5.26218	4.77495	5.25213	5.37886	5.30665	6.08665
SARO_RS02095	Saro_0419	SARO_RS02095	YebC/PmpR family DNA-binding transcriptional regulator	295.829	234.248	271.58	218.357	226.247	306.186	117.841	254.467	117.593	207.067	151.579	200.925	191.152	249.148	283.738	235.02	376.163	301.41	193.939	286.228	183.014	152.137	101.921	247.154		8.20862	7.87189	8.08523	7.77055	7.82175	8.25826	6.88069	7.99134	6.87766	7.69395	7.24393	7.65052	7.57857	7.96086	8.14842	7.87664	8.55521	8.23558	7.59946	8.16102	7.51581
SARO_RS02100	Saro_0420	SARO_RS02100	DUF3147 family protein	108.378	116.984	121.706	163.892	143.596	181.57	75.3279	137.386	79.5192	60.7787	77.1879	71.2582	93.1896	178.303	133.688	136.86	264.253	272.5	162.357	145.966	108.662	87.6705	82.1902	215.831		6.75993	6.87016	6.92725	7.3566	7.16587	7.50438	6.23511	7.10209	6.31323	5.92549	6.2703	6.15498	6.5421	7.47819	7.06272	7.09655	8.04577	8.09011	7.34302	7.18949	6.7637
SARO_RS02105	Saro_0421	SARO_RS02105	crossover junction endodeoxyribonuclease RuvC	41.0013	46.7608	37.1334	65.0659	41.8672	64.2013	52.2625	48.4511	50.0948	44.2098	34.0792	34.3213	43.3627	77.1571	44.8724	55.9489	114.731	95.8829	105.738	83.114	34.7646	38.2028	35.5522	77.8523		5.3576	5.54723	5.21465	6.02383	5.38775	6.00453	5.70771	5.59846	5.64659	5.4663	5.09082	5.10103	5.43838	6.26973	5.48776	5.80604	6.84211	6.5832	6.72435	6.37702	5.11955
SARO_RS02110	Saro_0422	SARO_RS02110	Holliday junction branch migration protein RuvA	20.6182	26.789	17.6194	17.6791	33.2457	52.1503	45.0393	33.9658	26.4469	27.5114	21.5863	28.8383	27.7664	30.0665	16.9555	26.0367	24.6488	35.7953	42.6032	41.1578	42.3716	46.4024	35.4983	26.5685		4.36585	4.74357	4.1391	4.14397	5.0551	5.7046	5.49311	5.08601	4.72503	4.78196	4.43204	4.84991	4.79527	4.91008	4.08368	4.70248	4.62345	5.1617	5.41289	5.36309	5.40503
SARO_RS02115	Saro_0423	SARO_RS02115	Holliday junction branch migration DNA helicase RuvB	24.8546	37.1945	26.1239	45.915	36.2741	43.837	35.7282	40.6005	37.272	34.0769	35.808	26.2955	32.2552	32.6566	26.6678	44.2268	33.7084	40.5742	42.9681	34.9716	58.4758	46.4448	57.0186	34.233		4.63544	5.21702	4.7073	5.52089	5.18087	5.45408	5.15899	5.34343	5.22002	5.09072	5.16221	4.71674	5.01146	5.0293	4.73703	5.46685	5.07503	5.34249	5.42519	5.12811	5.86977
SARO_RS02125	Saro_0425	acnA	aconitate hydratase AcnA	1413.98	1069.62	1954.97	2042.96	1432.43	3083.19	1993	3032.39	2009.81	2763	2733.82	1720.18	2270.06	1966.34	1601.2	1188.74	1823.04	1430.1	1347.17	1346.5	1024.24	886.382	1025.45	1879.58		10.4655	10.0629	10.9329	10.9964	10.4843	11.5902	10.9607	11.5662	10.9728	11.432	11.4167	10.7483	11.1485	10.9413	10.6449	10.2152	10.8321	10.4819	10.3957	10.395	10.0003
SARO_RS02130	Saro_0426	SARO_RS02130	DMT family transporter	21.2266	24.1801	42.5655	62.3449	58.7026	23.4555	48.3273	22.1974	39.4389	26.9704	37.4011	44.4039	35.6313	26.5398	29.5663	23.3314	41.2361	31.3099	17.2762	25.6704	52.3776	39.7463	38.5035	22.3873		4.4078	4.59575	5.41161	5.9622	5.87535	4.55185	5.59477	4.47232	5.30155	4.7533	5.22501	5.47261	5.15507	4.73009	4.88588	4.5442	5.36584	4.96855	4.11071	4.68203	5.71088
SARO_RS02135	Saro_0427	SARO_RS02135	L,D-transpeptidase family protein	461.359	527.714	323.273	264.106	427.942	210.643	224.279	273.334	164.389	282.319	395.557	192.211	200.426	253.42	388.933	410.521	216.68	191.042	328.822	462.733	291.698	362.277	287.708	427.377		8.84975	9.04361	8.33661	8.04497	8.74127	7.71866	7.80915	8.09452	7.36097	8.14118	8.62774	7.58654	7.64693	7.98539	8.60338	8.68131	7.75942	7.57774	8.36116	8.85404	8.18833
SARO_RS02140	N/A	SARO_RS02140	NA	43.7798	34.03	12.5416	26.5409	28.6175	30.6547	26.8132	24.6914	13.0148	21.5694	26.3404	21.0536	31.1774	24.694	27.9494	23.4102	34.4956	23.7221	54.5854	35.2968	35.0957	32.6316	42.414	31.4375		5.45219	5.08873	3.64865	4.73015	4.83883	4.93803	4.74487	4.62594	3.70209	4.43092	4.7192	4.39599	4.96243	4.62609	4.80474	4.54907	5.10834	4.56816	5.77044	5.14147	5.13322
SARO_RS02145	Saro_0428	SARO_RS02145	twin-arginine translocation pathway signal protein	87.8274	132.825	51.0941	68.746	89.9166	127.003	186.84	91.1684	87.2066	80.5579	106.375	101.664	85.5666	99.7258	56.7294	98.1428	82.762	79.6818	99.1985	110.941	150.717	166.403	163.374	150.311		6.4566	7.05339	5.67509	6.1032	6.49052	6.98872	7.54566	6.51046	6.44636	6.33195	6.73301	6.66767	6.41898	6.6399	5.82602	6.61681	6.3709	6.31618	6.63225	6.79364	7.2357
SARO_RS02150	Saro_0429	SARO_RS02150	GNAT family N-acetyltransferase	102.769	97.0609	42.5864	52.5589	59.4364	96.0695	70.447	100.97	24.7016	45.2472	39.2418	70.3791	51.061	64.91	72.9587	109.248	107.055	77.5674	133.214	142.196	45.5931	54.9165	33.6476	85.8917		6.68326	6.60082	5.41232	5.71586	5.89328	6.58601	6.13847	6.65779	4.62653	5.49976	5.29432	6.13707	5.67415	6.02037	6.18901	6.77146	6.74221	6.27738	7.05761	7.15173	5.51074
SARO_RS02155	Saro_0430	SARO_RS02155	DUF2312 domain-containing protein	1005.68	980.705	452.817	439.576	770.416	823.31	603.495	936.712	405.837	372.472	305.224	631.287	688.045	759.2	684.293	995.674	751.284	814.358	1122.11	1375.56	373.836	348.903	232.757	1548.99		9.97395	9.93768	8.82279	8.77997	9.58949	9.68529	9.2372	9.87146	8.66476	8.54099	8.25373	9.30215	9.42636	9.56834	9.41847	9.95953	9.55321	9.66952	10.132	10.4258	8.54626
SARO_RS02160	Saro_0431	SARO_RS02160	DUF1244 domain-containing protein	132.502	162.247	82.9847	73.4756	76.4433	104.985	162.674	83.2517	52.1252	55.6968	48.7513	101.951	61.7242	70.8041	84.9949	142.533	87.1601	63.2588	122.696	104.354	57.3022	62.8825	43.1248	70.1084		7.04987	7.34205	6.37477	6.19919	6.25632	6.71405	7.34584	6.37941	5.70391	5.79952	5.60737	6.67174	5.94776	6.14576	6.4093	7.15515	6.4456	5.9832	6.93895	6.70534	5.84052
SARO_RS02165	Saro_0432	pyk	pyruvate kinase	388.339	314.427	214.596	218.98	153.826	425.614	421.561	409.216	260.251	505.04	520.567	297.934	309.927	360.773	444.339	317.275	243.181	227.063	326.181	310.336	303.342	256.704	240.75	241.101		8.60117	8.29658	7.74548	7.77465	7.26515	8.7334	8.7196	8.67672	8.02376	8.98026	9.02394	8.21885	8.27579	8.49495	8.79552	8.30959	7.92589	7.82695	8.34953	8.27769	8.2448
SARO_RS02170	Saro_0433	SARO_RS02170	YggS family pyridoxal phosphate-dependent enzyme	107.137	102.756	69.4613	73.6122	84.2462	120.858	86.5835	102.77	54.5719	67.0095	75.665	97.3016	125.673	97.4412	115.368	108.826	99.5325	98.8776	151.462	154.772	94.2604	99.8952	85.4622	119.165		6.74331	6.68308	6.11814	6.20187	6.39654	6.91717	6.43602	6.68327	5.77009	6.06629	6.24155	6.60439	6.97353	6.60646	6.8501	6.76588	6.6371	6.62757	7.24281	7.274	6.55858
SARO_RS02175	Saro_0434	SARO_RS02175	thiamine phosphate synthase	7.20398	15.104	9.7013	13.2526	9.74004	20.8075	15.0055	22.3464	16.8268	14.6122	18.6674	23.2883	14.3322	17.879	6.64312	9.93953	14.8322	16.9633	14.0275	14.1976	21.6162	24.6504	32.6688	7.50812		2.84879	3.91686	3.27818	3.7282	3.28393	4.37903	3.90742	4.48197	4.07269	3.8691	4.22245	4.54153	3.84118	4.1602	2.73186	3.31318	3.89066	4.08434	3.81019	3.82758	4.43404
SARO_RS02180	Saro_0435	SARO_RS02180	DNA translocase FtsK	133.805	187.279	114.515	135.524	148.317	127.001	177.811	102.995	173.656	122.09	133.645	159.413	162.259	115.62	145.846	172.186	107.217	90.1877	172.418	196.396	125.907	138.497	107.691	89.7988		7.06399	7.54904	6.83939	7.08241	7.21254	6.98869	7.4742	6.68643	7.44009	6.93181	7.06226	7.31663	7.34216	6.85325	7.1883	7.42782	6.74439	6.49486	7.42977	7.61762	6.97621
SARO_RS02185	Saro_0436	SARO_RS02185	acyl-CoA thioesterase	10.2342	17.1517	11.4898	13.3771	22.0466	14.002	18.302	16.1515	11.575	10.4476	8.82728	13.107	18.0836	12.9226	12.3795	20.4179	21.2501	12.842	20.5208	13.7578	13.0619	18.9578	11.2362	12.2323		3.35533	4.10028	3.52229	3.7417	4.46248	3.80756	4.19393	4.0136	3.53293	3.38509	3.14197	3.71227	4.17661	3.69182	3.62988	4.35176	4.4094	3.6828	4.35902	3.78218	3.7073
SARO_RS02190	Saro_0437	SARO_RS02190	S9 family peptidase	130.649	127.709	107.103	98.6517	91.6168	84.4221	72.6563	73.0039	57.6479	64.0193	70.212	67.2497	79.9388	87.7851	139.717	117.863	120.422	108.966	115.955	126.628	76.3407	78.4206	63.1907	97.6175		7.02955	6.99672	6.74285	6.62427	6.51754	6.39955	6.18302	6.1899	5.8492	6.00043	6.13365	6.07146	6.32082	6.4559	7.12637	6.88097	6.91195	6.76774	6.85742	6.98445	6.25438
SARO_RS02195	Saro_0438	SARO_RS02195	aminopeptidase P family protein	65.0727	54.2133	62.0521	70.727	74.6257	62.1906	55.1185	62.099	56.2241	50.5406	59.454	54.4445	54.5159	55.4134	78.9697	59.9301	67.8017	50.2908	75.8737	63.7037	65.8044	67.0459	69.5229	53.6402		6.02398	5.76057	5.95541	6.14419	6.2216	5.95863	5.78446	5.9565	5.81312	5.65937	5.8937	5.76672	5.76861	5.79216	6.30323	5.90521	6.08325	5.65222	6.24553	5.9933	6.04011
SARO_RS02200	Saro_0439	SARO_RS02200	VOC family protein	132.795	149.743	132.711	128.039	141.745	160.937	221.102	156.58	161.62	198.694	223.939	125.705	134.921	137.323	127.167	145.41	72.4146	92.0596	140.236	127.275	109.781	114.143	55.4662	232.906		7.05306	7.22635	7.05214	7.00044	7.14716	7.33035	7.78857	7.29076	7.33646	7.6344	7.80696	6.9739	7.07597	7.10143	6.99058	7.18398	6.17821	6.5245	7.13171	6.99181	6.77848
SARO_RS02205	Saro_0440	SARO_RS02205	calcium-binding EF-hand protein	605.939	498.741	3503.36	2461.04	6093.06	219.68	824.578	285.855	163.943	418.406	614.266	2440.4	3481.94	550.1	625.385	420.765	278.438	175.007	398.209	441.997	196.891	379.924	958.305	889.944		9.24303	8.96215	11.7745	11.2651	12.573	7.77926	9.68751	8.15914	7.35705	8.70876	9.26272	11.2529	11.7657	9.10355	9.2886	8.71687	8.12121	7.45127	8.63738	8.78789	7.62126
SARO_RS02210	Saro_0441	SARO_RS02210	response regulator	48.051	61.4772	189.183	150.54	241.934	30.5612	66.8765	31.6171	29.1133	34.8877	35.61	139.57	184.131	52.279	49.0818	44.1558	27.8518	21.6006	33.7276	38.0172	27.6058	37.504	71.8419	54.0572		5.58649	5.94198	7.56364	7.234	7.91847	4.93363	6.06343	4.98263	4.86361	5.12465	5.15421	7.12484	7.52459	5.70816	5.61712	5.46453	4.7997	4.433	5.07586	5.24858	4.7869
SARO_RS02215	Saro_0442	SARO_RS02215	two-component sensor histidine kinase	36.281	37.3489	82.5784	82.0149	91.1528	24.1257	27.1984	27.6587	27.2905	34.9048	37.0154	47.6552	66.7514	63.081	37.2949	32.7542	34.7355	32.5797	37.4835	34.9029	28.2987	36.0303	65.1141	40.5281		5.18114	5.22299	6.36769	6.35781	6.51022	4.5925	4.76545	4.78966	4.77032	5.12535	5.21005	5.57456	6.06073	5.97913	5.22091	5.03361	5.11834	5.0259	5.22818	5.12528	4.82266
SARO_RS02220	Saro_0443	SARO_RS02220	M1 family metallopeptidase	209.117	182.757	203.696	191.829	177.663	173.557	236.893	162.814	150.657	147.568	176.658	117.568	142.034	137.198	229.757	162.634	89.5941	135.412	130.538	151.968	153.933	166.369	99.618	112.666		7.70816	7.51378	7.67027	7.58367	7.473	7.43927	7.88809	7.34708	7.23512	7.20523	7.46481	6.87736	7.1501	7.10011	7.84396	7.34548	6.48533	7.08122	7.02833	7.24762	7.26616
SARO_RS02225	Saro_0444	SARO_RS02225	DUF853 family protein	130.452	129.71	92.8797	110.703	112.91	90.5188	162.917	79.577	111.428	93.4135	95.4704	108.131	92.0815	74.9569	108.371	108.623	56.7699	42.534	114.785	117.92	69.339	82.7364	57.6727	50.9287		7.02738	7.01914	6.53729	6.79055	6.81903	6.50015	7.348	6.31428	6.79997	6.54556	6.57698	6.75664	6.52484	6.22799	6.75983	6.76319	5.82705	5.41055	6.84279	6.88166	6.1156
SARO_RS02230	Saro_0445	pabB	aminodeoxychorismate synthase component I	44.3541	45.5046	45.3363	51.7429	53.8518	63.0709	58.1643	54.6858	57.6122	61.9883	49.2461	55.0643	57.3031	59.1662	42.5124	42.8925	48.8574	60.7115	55.3181	55.6031	73.9306	71.6303	65.5197	33.2309		5.47099	5.50794	5.5026	5.69329	5.75092	5.9789	5.86206	5.77309	5.8483	5.95392	5.62194	5.78304	5.84054	5.8867	5.40981	5.42265	5.61051	5.9239	5.78968	5.79709	6.2081
SARO_RS02235	Saro_0446	SARO_RS02235	pyridoxal phosphate-dependent aminotransferase	49.0456	44.6271	35.0869	45.9574	46.1267	50.4033	43.0445	43.6849	33.81	44.8505	32.8821	38.2851	34.535	33.7358	50.1916	44.6595	57.9746	35.8467	63.543	58.1257	36.4455	30.1214	28.4889	33.3721		5.61605	5.47985	5.13286	5.52222	5.52753	5.65545	5.42776	5.44906	5.07938	5.48705	5.03923	5.25871	5.10999	5.07621	5.64937	5.48089	5.85735	5.16377	5.98966	5.8611	5.18767
SARO_RS02240	Saro_0447	SARO_RS02240	RNA pseudouridine synthase	81.9197	97.3699	60.1167	96.3305	88.4883	94.6445	111.414	94.0047	81.941	83.2029	70.871	82.5904	98.5054	85.5764	83.267	91.9611	96.0137	85.1016	117.983	111.228	93.8377	107.413	70.2192	72.6375		6.35614	6.6054	5.90969	6.58992	6.46741	6.56445	6.79979	6.55466	6.35651	6.37856	6.14712	6.3679	6.62213	6.41914	6.37967	6.52295	6.58517	6.41111	6.88243	6.79737	6.5521
SARO_RS02245	Saro_0448	SARO_RS02245	aminoacyl-tRNA hydrolase	51.3936	71.6313	31.7106	57.7773	55.7037	71.472	64.4732	71.9273	54.3228	51.5297	46.4638	63.7099	57.5136	56.2594	39.7698	77.3554	83.1618	81.5947	121.828	76.6094	68.6655	59.7957	55.0872	40.4929		5.68352	6.16252	4.98689	5.85243	5.7997	6.15931	6.01063	6.16847	5.76349	5.68733	5.53803	5.99345	5.84583	5.81402	5.3136	6.27343	6.37785	6.3504	6.92871	6.25945	6.10151
SARO_RS02250	Saro_0449	murA	UDP-N-acetylglucosamine 1-carboxyvinyltransferase	188.64	152.789	232.241	212.003	206.268	147.132	118.649	162.86	144.032	185.627	187.583	160.086	189.937	193.86	221.197	152.276	225.116	189.185	151.513	143.219	185.79	134.424	146.497	168.573		7.55949	7.2554	7.85948	7.72794	7.68838	7.20096	6.89056	7.34749	7.17025	7.53626	7.55138	7.3227	7.56937	7.59887	7.78919	7.25054	7.81453	7.56366	7.2433	7.16208	7.53753
SARO_RS02255	Saro_0450	galU	UTP--glucose-1-phosphate uridylyltransferase GalU	267.87	350.669	110.116	123.415	123.246	175.085	257.425	160.288	165.655	76.2695	87.2895	185.046	115.563	117.738	175.905	301.279	94.2373	86.3198	259.235	206.709	164.797	173.063	125.169	79.4875		8.06539	8.45396	6.78288	6.94737	6.9454	7.45191	8.00801	7.32452	7.37204	6.25303	6.44774	7.53174	6.85254	6.87944	7.45865	8.23496	6.55823	6.43162	8.01812	7.69146	7.36455
SARO_RS02260	Saro_0451	SARO_RS02260	TetR/AcrR family transcriptional regulator	191.039	242.2	206.84	246.3	225.418	181.782	271.582	165.927	415.88	277.905	333.143	271.17	271.867	211.249	195.544	216.414	200.598	201.304	201.359	203.31	301.472	329.308	297.151	130.78		7.57772	7.92005	7.69237	7.94427	7.81646	7.50607	8.08525	7.3744	8.70002	8.11845	8.38	8.08305	8.08676	7.7228	7.61135	7.75765	7.64816	7.65323	7.65363	7.66753	8.23588
SARO_RS02265	Saro_0452	SARO_RS02265	Gfo/Idh/MocA family oxidoreductase	154.449	146.265	77.3037	83.4313	87.5569	61.3711	88.6752	77.6586	113.355	84.3735	91.2809	85.9801	84.6962	75.3566	161.549	119.065	63.5425	46.7639	109.758	129.801	112.717	104.596	81.2183	87.0869		7.27099	7.19244	6.27247	6.38252	6.45215	5.93949	6.47046	6.27907	6.8247	6.39872	6.51224	6.42593	6.40423	6.23566	7.33583	6.8956	5.98965	5.54732	6.77818	7.02016	6.81656
SARO_RS02270	Saro_0453	SARO_RS02270	sugar phosphate isomerase/epimerase	206.574	134.653	113.072	124.863	100.862	99.7365	130.436	105.43	142.614	127.017	148.549	90.65	80.8538	88.7301	190.737	133.811	89.7805	52.4761	128.4	127.357	110.821	112.818	59.2524	95.4512		7.69052	7.0731	6.8211	6.9642	6.65624	6.64005	7.0272	6.72014	7.15597	6.98888	7.2148	6.50223	6.33724	6.47135	7.57544	7.06405	6.48833	5.71359	7.0045	6.99274	6.79208
SARO_RS02275	Saro_0454	SARO_RS02275	TonB-dependent receptor	85.5597	68.1762	79.6054	76.5782	57.0825	808.298	246.201	587.919	130.222	96.4049	111.77	192.202	172.744	201.488	99.7347	79.502	26.3928	16.9108	107.144	97.6289	100.27	92.6938	118.852	61.5424		6.41886	6.0912	6.31479	6.25886	5.83498	9.65874	7.94369	9.19947	7.02483	6.59103	6.80438	7.58648	7.43249	7.65455	6.64002	6.31292	4.72207	4.07987	6.74341	6.60924	6.64775
SARO_RS02280	Saro_0455	SARO_RS02280	thioredoxin family protein	2.8094	2.48495	2.04298	1.93808	1.16542	4.05723	3.70309	1.08933	14.1085	6.8114	6.19774	3.71534	3.14394	2.61466	4.03547	5.50828	0.839649	2.17065	8.02726	5.97969	8.12878	8.42709	2.54803	2.08042		1.49026	1.31322	1.03067	0.954629	0.22085	2.0205	1.88873	0.123439	3.81849	2.76795	2.63174	1.89349	1.65257	1.38662	2.01274	2.4616	-0.252141	1.11812	3.00491	2.58007	3.02304
SARO_RS02285	Saro_0456	SARO_RS02285	electron transfer flavoprotein subunit beta/FixA family protein	11.9875	17.8401	5.8115	8.1384	9.78767	15.1136	43.1388	15.3461	10.4	6.83854	8.99501	20.8355	17.5672	13.2226	16.0347	16.042	8.87151	9.57704	9.56875	18.63	8.80888	9.58875	9.31907	19.1631		3.58346	4.15706	2.53891	3.02474	3.29097	3.91778	5.43092	3.9398	3.37851	2.77369	3.16912	4.38097	4.13482	3.72493	4.00313	4.00379	3.14918	3.25958	3.25833	4.21955	3.13896
SARO_RS02290	Saro_0457	SARO_RS02290	electron transfer flavoprotein subunit alpha/FixB family protein	0	0	0	0	0.254818	0	0	0	0	0	0	0	0	0	0	0	0	0	0	0	0	0	0	0		0	0	0	0	-1.97246	0	0	0	0	0	0	0	0	0	0	0	0	0	0	0	0
SARO_RS02295	Saro_0458	SARO_RS02295	hypothetical protein	170.745	178.154	109.629	148.421	137.229	195.681	193.35	151.225	151.188	96.0995	103.294	156.187	116.029	103.194	127.416	157.065	127.235	99.4356	118.937	137.38	111.006	177.405	103.793	82.2598		7.4157	7.47698	6.77649	7.21355	7.10044	7.61236	7.59507	7.24056	7.2402	6.58646	6.69061	7.28713	6.85835	6.68922	6.9934	7.29522	6.99135	6.63569	6.89405	7.10203	6.79449
SARO_RS02300	Saro_0459	SARO_RS02300	GNAT family N-acetyltransferase	32.8156	56.6889	31.3696	46.764	48.0604	72.0879	101.266	56.87	47.0693	25.8394	32.6281	43.5198	43.4472	36.3241	28.3264	54.3721	48.6238	38.7716	54.9376	59.6812	65.21	74.6803	88.0302	20.0794		5.03631	5.82499	4.9713	5.54733	5.58678	6.17168	6.662	5.8296	5.55672	4.6915	5.02804	5.4436	5.44119	5.18285	4.82408	5.76479	5.60359	5.27693	5.77972	5.8992	6.02702
SARO_RS02305	Saro_0460	SARO_RS02305	hypothetical protein	28.1618	23.3071	28.7426	21.359	25.1409	23.3081	78.7269	25.5429	54.0084	48.4784	36.7468	42.3395	39.2559	15.123	18.925	35.5189	10.6317	5.67148	27.1045	19.6299	33.7645	28.4545	27.3342	4.87823		4.81567	4.5427	4.84512	4.41677	4.65197	4.54276	6.29879	4.67485	5.75511	5.59927	5.19955	5.40393	5.29484	3.91867	4.24222	5.15052	3.4103	2.50373	4.76046	4.29498	5.07743
SARO_RS02310	Saro_0461	SARO_RS02310	RDD family protein	18.5732	23.469	39.6615	40.4724	54.7891	32.1448	23.8339	36.8085	33.0536	13.3705	13.1005	28.0714	25.9812	27.9865	21.4561	25.7223	22.9971	16.5957	28.9774	22.59	21.9348	19.9857	23.2625	12.444		4.21515	4.55268	5.30967	5.33887	5.77582	5.00651	4.57494	5.20197	5.04673	3.74098	3.71155	4.81103	4.69939	4.80666	4.42331	4.68495	4.52338	4.05274	4.85686	4.49761	4.45515
SARO_RS02315	Saro_0462	SARO_RS02315	stage II sporulation protein M	15.853	13.2531	14.3981	26.3948	26.1942	20.6726	11.5207	19.5042	8.81197	8.01341	10.3717	17.6213	5.61418	16.601	12.0424	15.7379	15.8334	9.03698	14.6784	15.9459	19.2436	22.9538	23.2962	6.34034		3.98669	3.72825	3.84781	4.72218	4.71118	4.36965	3.52616	4.28571	3.13946	3.00242	3.37458	4.13925	2.48908	4.0532	3.59005	3.97618	3.9849	3.17584	3.87563	3.99511	4.26631
SARO_RS02320	Saro_0463	SARO_RS02320	DUF58 domain-containing protein	24.2139	25.6025	22.3442	36.557	41.9334	23.4733	20.9353	25.9001	19.6588	13.5275	14.3148	19.7874	16.2584	28.1823	26.2259	25.1018	22.559	17.3999	30.0283	18.7196	24.4811	18.0328	28.3223	15.0043		4.59776	4.67821	4.48183	5.19208	5.39003	4.55295	4.38787	4.69489	4.2971	3.75783	3.83944	4.30651	4.02311	4.81672	4.71292	4.64972	4.49563	4.121	4.90825	4.22648	4.6136
SARO_RS02325	Saro_0464	SARO_RS02325	MoxR family ATPase	139.012	69.6565	88.1875	101.424	109.805	67.2432	71.57	96.5985	81.621	43.0463	49.2599	45.6183	50.7663	104.412	113.837	75.1475	71.6834	40.6522	62.6278	69.4694	58.4195	51.9151	34.0149	51.2214		7.11907	6.12219	6.4625	6.66426	6.7788	6.07132	6.16128	6.59393	6.35087	5.42782	5.62234	5.51154	5.6658	6.70614	6.83082	6.23165	6.16357	5.34526	5.96873	6.11831	5.86838
SARO_RS02330	Saro_0465	SARO_RS02330	hypothetical protein	30.631	54.8779	28.7258	45.88	44.4384	39.9656	39.2228	36.1718	36.9072	22.9169	23.2105	23.9066	21.7284	39.7412	43.5982	40.4756	31.6163	22.7614	39.026	41.0894	30.4422	34.2754	33.2464	21.8153		4.93692	5.77815	4.84428	5.51979	5.47374	5.32069	5.29362	5.17679	5.20583	4.51834	4.5367	4.57934	4.44151	5.31256	5.4462	5.33898	4.9826	4.50851	5.28636	5.3607	4.928
SARO_RS02335	Saro_0466	SARO_RS02335	DUF4129 domain-containing protein	25.7251	57.6056	28.1002	32.3483	33.1403	33.2324	49.2175	21.2122	26.1649	19.3196	27.093	30.6617	18.585	22.0899	17.0468	40.0102	21.8003	20.7029	38.706	35.5792	36.2522	41.1548	44.5962	23.7925		4.68511	5.84814	4.81251	5.01562	5.05051	5.05452	5.6211	4.40682	4.70956	4.27199	4.75985	4.93836	4.21606	4.46532	4.09143	5.32229	4.44628	4.37176	5.27449	5.15296	5.18
SARO_RS02340	Saro_0467	SARO_RS02340	prephenate dehydratase	83.9414	73.3938	131.906	107.828	123.276	120.761	75.4584	109.74	85.8641	121.642	104.601	134.743	120.391	141.679	85.311	80.0834	147.066	137.806	110.641	107.131	132.406	115.38	71.1002	126.226		6.39131	6.19759	7.04337	6.75259	6.94574	6.91601	6.23761	6.77794	6.42398	6.9265	6.70876	7.07406	6.91158	7.14648	6.41466	6.32343	7.20032	7.1065	6.78974	6.74323	7.04883
SARO_RS02345	N/A	SARO_RS02345	cytochrome c family protein	1131.04	987.688	1259.66	1147.5	1170.58	1766.59	1029.85	1347.8	722.295	829.202	696.024	951.621	929.114	1007.52	1086.87	1021.85	1230.45	1228.33	880.35	1084.32	747.644	715.241	570.114	890.729		10.1434	9.94791	10.2988	10.1643	10.193	10.7868	10.0082	10.3964	9.49644	9.69558	9.44299	9.89424	9.85971	9.97659	10.086	9.99697	10.265	10.2625	9.78193	10.0826	9.54621
SARO_RS02350	Saro_0469	SARO_RS02350	helix-turn-helix transcriptional regulator	9.08108	10.7098	16.1424	26.9148	21.7654	34.0008	24.8264	25.0392	15.555	30.5074	15.2636	15.4788	24.8416	17.9466	6.4416	5.93498	15.0782	16.4829	6.91927	9.30643	46.7119	31.477	64.5171	11.457		3.18286	3.42086	4.01278	4.75033	4.44397	5.0875	4.6338	4.64612	3.9593	4.93109	3.93203	3.95222	4.63468	4.16564	2.68742	2.56924	3.91439	4.0429	2.79062	3.21823	5.54572
SARO_RS02355	Saro_0470	SARO_RS02355	NAD(P)-dependent oxidoreductase	9.52842	17.8965	478.017	385.306	405.222	27.1815	14.4719	21.529	18.7941	22.9507	26.2477	89.234	137.435	91.38	10.3637	10.1483	44.2987	29.6039	20.4359	17.5267	24.8955	23.4298	177	83.9753		3.25224	4.16161	8.90092	8.58986	8.66257	4.76455	3.85518	4.42821	4.23221	4.52047	4.71412	6.47952	7.10261	6.51381	3.37346	3.34316	5.46919	4.88772	4.35303	4.13148	4.63781
SARO_RS02360	Saro_0471	SARO_RS02360	hypothetical protein	21.878	18.719	128.94	104.564	149.006	23.9547	15.0785	31.4927	17.2344	15.1727	21.0903	39.4849	56.6474	50.3935	18.075	25.2326	29.2319	26.8945	47.7214	23.131	91.7321	53.8728	159.13	29.2256		4.45141	4.22643	7.01056	6.70824	7.21923	4.58224	3.91442	4.97694	4.10722	3.92341	4.39851	5.30323	5.82394	5.65517	4.17593	4.65721	4.86947	4.74924	5.57656	4.53176	6.51936
SARO_RS02365	Saro_0472	SARO_RS02365	RlmE family RNA methyltransferase	121.113	132.226	107.151	126.766	105.191	115.677	127.599	131.208	88.8444	64.8763	87.07	95.1659	104.617	112.153	149.306	126.394	79.4994	67.2303	95.9528	113.507	118.979	88.1405	141.604	59.3154		6.92021	7.04686	6.7435	6.98603	6.71687	6.85395	6.99547	7.03571	6.47321	6.01962	6.4441	6.57237	6.70897	6.80932	7.22213	6.98179	6.31287	6.07104	6.58425	6.82664	6.89456
SARO_RS02370	Saro_0473	SARO_RS02370	exopolyphosphatase	72.9541	110.649	63.4073	82.3685	66.7069	99.1882	114.162	78.1518	70.3108	48.7421	59.8614	94.0457	82.7448	59.5375	54.9663	90.8488	55.0009	55.424	127.7	111.447	113.015	115.528	149.024	45.2635		6.18892	6.78984	5.98658	6.36402	6.05976	6.6321	6.83494	6.28821	6.13567	5.6071	5.90355	6.55529	6.3706	5.89573	5.78048	6.50539	5.78138	5.79244	6.99661	6.80022	6.82036
SARO_RS02380	Saro_0474	SARO_RS02380	sulfatase-like hydrolase/transferase	4.22266	8.07103	4.23544	6.42876	7.57049	14.1591	33.6088	22.8848	11.0195	33.5586	54.3328	11.2457	11.2434	9.03439	4.83382	9.51634	6.44072	6.55732	16.42	9.50431	38.8407	25.0415	48.2027	417.649		2.07815	3.01275	2.08251	2.68454	2.92039	3.82366	5.07077	4.51631	3.46199	5.06861	5.76375	3.4913	3.49101	3.17543	2.27316	3.25041	2.68722	2.71311	4.03738	3.24858	5.2795
SARO_RS02385	Saro_0475	SARO_RS02385	aldo/keto reductase	31.72	37.1545	22.8051	27.5885	24.3474	37.1872	36.912	19.411	20.7655	31.2668	30.194	24.6555	25.5966	27.3122	29.48	29.0512	22.185	18.4823	28.9368	27.8632	31.6337	29.6877	22.8977	19.388		4.98732	5.21546	4.51128	4.78599	4.6057	5.21674	5.20602	4.27881	4.37612	4.96656	4.91619	4.62384	4.67788	4.77147	4.88166	4.86053	4.47151	4.20807	4.85484	4.80029	4.98339
SARO_RS02390	Saro_0476	SARO_RS02390	LysR family transcriptional regulator	23.1378	27.0062	14.3394	27.2063	18.2069	35.5965	32.699	23.1842	23.1778	18.2343	21.3496	31.5453	30.431	25.2586	19.7966	31.8025	27.3757	18.9566	31.6244	27.4163	41.0164	35.2984	33.533	20.9612		4.53218	4.75522	3.84191	4.76587	4.18642	5.15366	5.03118	4.53507	4.53467	4.18858	4.41614	4.97935	4.92747	4.6587	4.30718	4.99107	4.77483	4.24463	4.98297	4.77696	5.35813
SARO_RS02395	Saro_0477	SARO_RS02395	LOG family protein	89.9774	129.183	48.3621	62.9711	65.184	50.1408	76.4885	37.4164	38.6067	36.8234	28.3567	55.6159	63.7533	36.2066	76.4857	108.981	49.6912	45.1232	90.9136	102.002	56.8658	72.9504	58.7655	44.1788		6.49149	7.01328	5.59581	5.97662	6.02645	5.64791	6.25717	5.2256	5.27078	5.20255	4.82562	5.79743	5.99443	5.17818	6.25712	6.76794	5.63492	5.4958	6.50642	6.67245	5.82949
SARO_RS02400	Saro_0478	SARO_RS02400	GNAT family N-acetyltransferase	31.8858	42.9767	30.9163	23.2346	35.7306	14.7514	22.3185	23.5496	20.1187	17.4813	22.969	24.9722	17.6097	21.2397	25.9079	40.0544	13.8615	12.0667	24.6108	26.442	30.5819	38.0924	54.8341	15.1282		4.99484	5.42548	4.9503	4.5382	5.15909	3.88278	4.48017	4.55763	4.33047	4.12774	4.52162	4.64225	4.1383	4.40869	4.69532	5.32389	3.79301	3.59296	4.62122	4.72476	4.93461
SARO_RS02405	Saro_0479	thiD	bifunctional hydroxymethylpyrimidine kinase/phosphomethylpyrimidine kinase	11.4623	16.5597	36.9534	47.4442	49.4511	36.6936	30.8887	43.5557	24.6315	18.309	33.9565	43.9599	40.0852	43.8566	16.4647	15.7317	36.3132	39.7266	27.0744	26.4303	67.2784	43.322	75.6305	35.3672		3.51883	4.0496	5.20764	5.56816	5.62793	5.19746	4.94901	5.44479	4.62243	4.19448	5.08562	5.45811	5.325	5.45472	4.04131	3.9756	5.18242	5.31203	4.75886	4.72412	6.07207
SARO_RS02410	Saro_0480	SARO_RS02410	DUF1272 domain-containing protein	15.2831	29.2893	53.7167	51.8372	40.1526	68.973	64.9111	58.2718	18.7414	15.2575	16.8578	45.4757	39.5508	78.2306	17.0745	17.4796	41.1092	42.1726	37.8459	35.2403	22.1103	16.0452	33.7868	61.3031		3.93387	4.8723	5.7473	5.69592	5.32742	6.10796	6.02039	5.86473	4.22815	3.93145	4.07535	5.50702	5.30563	6.28966	4.09377	4.1276	5.36139	5.39823	5.24206	5.13916	4.46665
SARO_RS02415	Saro_0481	SARO_RS02415	phosphoglucosamine mutase	42.0843	37.5082	101.077	104.161	102.17	121.863	97.4872	113.935	39.7699	39.9521	50.0147	105.362	103.898	106.439	42.659	32.7533	98.126	84.6761	67.8034	52.195	70.6438	62.5721	92.5087	99.5991		5.39521	5.22914	6.65931	6.70267	6.67483	6.92911	6.60714	6.83207	5.3136	5.3202	5.64428	6.71921	6.69903	6.73388	5.41478	5.03357	6.61656	6.40388	6.08329	5.70584	6.14249
SARO_RS02420	Saro_0482	SARO_RS02420	cation:dicarboxylase symporter family transporter	16.1606	18.4695	23.9076	28.6566	31.5151	35.9301	27.7187	30.1465	8.56126	9.31419	10.2911	26.9682	23.6783	22.8793	10.8488	13.5017	24.4982	17.2123	19.0414	15.8392	42.7882	24.3876	34.6028	18.4238		4.01441	4.20707	4.5794	4.84079	4.97797	5.16712	4.79279	4.91392	3.09782	3.21943	3.36333	4.75318	4.56549	4.51597	3.43947	3.75507	4.61461	4.10537	4.25107	3.98543	5.41914
SARO_RS02425	Saro_0483	SARO_RS02425	superoxide dismutase	890.428	672.609	3167.77	3490.82	2650.77	1613.29	1018.3	883.472	1081.06	1745.18	1580.2	872.172	979.644	1347.79	758.537	625.338	3627.56	3931	693.9	700.178	3165.55	2992.12	1696.95	2585.43		9.79836	9.39362	11.6293	11.7693	11.3722	10.6558	9.99194	9.78704	10.0782	10.7692	10.6259	9.76847	9.93611	10.3964	9.56708	9.28849	11.8248	11.9407	9.43858	9.45158	11.6282
SARO_RS02430	Saro_0484	SARO_RS02430	AI-2E family transporter	142.751	183.923	225.963	311.826	280.193	147.606	133.02	99.0085	176.461	204.844	207.025	169.836	243.663	186.679	169.232	168.876	173.182	219.929	251.334	227.037	425.869	317.355	318.168	181.094		7.15736	7.52296	7.81994	8.2846	8.13028	7.2056	7.0555	6.62948	7.4632	7.67838	7.69366	7.40799	7.92874	7.54442	7.40286	7.39982	7.43615	7.7809	7.97346	7.82679	8.73427
SARO_RS02435	Saro_0485	SARO_RS02435	sigma-70 family RNA polymerase sigma factor	712.514	750.822	1326.95	1313.68	1471.76	478.734	273.312	415.254	981.581	967.152	911.996	855.003	1195.84	782.715	517.733	534.629	394.47	544.4	639.429	726.607	1729.07	1480.88	1830.49	716.055		9.47677	9.55233	10.3739	10.3594	10.5233	8.90308	8.0944	8.69785	9.93896	9.9176	9.83288	9.73979	10.2238	9.61234	9.01606	9.06239	8.62377	9.08852	9.32064	9.50503	10.7558
SARO_RS02440	Saro_0487	SARO_RS02440	histidine kinase	81.9475	87.9833	111.563	138.308	146.809	47.636	36.3827	54.3567	63.2015	63.8018	58.7989	88.7431	104.971	80.1578	71.0707	70.7359	67.1599	74.1812	86.1978	77.1553	309.612	196.545	171.785	93.8884		6.35663	6.45916	6.80171	7.11174	7.1978	5.57398	5.18518	5.76439	5.98189	5.99552	5.87772	6.47156	6.71385	6.32477	6.15118	6.14437	6.06953	6.21298	6.42958	6.26969	8.27432
SARO_RS02445	Saro_0488	SARO_RS02445	response regulator	1739.55	1252.08	3463.14	2422.99	2608.65	498.887	379.293	526.318	866.36	900.949	963.871	828.308	1468.39	1092.85	1715.59	982.876	899.908	937.943	893.887	1193.11	2241.9	1452.64	892.058	1635.93		10.7645	10.2901	11.7579	11.2426	11.3491	8.96257	8.56717	9.03979	9.75882	9.8153	9.9127	9.69402	10.52	10.0939	10.7445	9.94087	9.81363	9.87336	9.80395	10.2205	11.1305
SARO_RS02455	Saro_0490	SARO_RS02455	Crp/Fnr family transcriptional regulator	28.9904	18.7386	34.055	26.1528	30.2193	10.7351	3.91923	12.682	7.03192	9.54126	11.2448	12.3864	13.4137	14.5281	22.0669	14.2101	15.6626	11.5687	23.3634	26.5014	24.2734	19.6217	12.641	29.725		4.8575	4.22794	5.08979	4.70889	4.9174	3.42426	1.97057	3.66471	2.81392	3.25418	3.49119	3.63068	3.74564	3.86078	4.46381	3.82884	3.96925	3.53216	4.54618	4.728	4.6013
SARO_RS02460	Saro_0491	SARO_RS02460	response regulator	48.5301	72.4964	61.843	102.881	106.346	65.8581	76.3554	83.6323	83.3429	73.8268	107.789	88.0175	96.7218	60.0303	62.5541	80.3498	72.3832	62.0345	124.666	100.999	641.911	414.439	230.136	71.6471		5.60081	6.17984	5.95054	6.68483	6.73263	6.04129	6.25466	6.38599	6.38099	6.20607	6.75207	6.45972	6.59577	5.90762	5.96703	6.32822	6.17758	5.955	6.96192	6.6582	9.32623
SARO_RS02465	Saro_0492	SARO_RS02465	hypothetical protein	229.173	183.604	185.948	202.111	166.483	143.293	147.703	141.449	164.48	178.047	199.522	135.722	142.94	160.186	262.358	174.941	212.451	167.873	169.821	184.397	259.749	162.436	85.1218	165.047		7.84029	7.52045	7.53876	7.65901	7.37923	7.16282	7.20655	7.14414	7.36177	7.47611	7.6404	7.08451	7.15926	7.3236	8.03539	7.45073	7.73098	7.39123	7.40787	7.52667	8.02097
SARO_RS02470	Saro_0493	SARO_RS02470	fatty acid desaturase	125.96	142.052	103.81	99.0232	185.276	163.716	216.76	138.991	116.766	130.914	172.928	137.635	142.281	111.856	96.9991	126.312	127.525	231.486	175.453	177.617	331.481	234.255	270.966	75.2039		6.97682	7.15027	6.69781	6.62969	7.53353	7.35505	7.75995	7.11885	6.86747	7.03247	7.43403	7.1047	7.1526	6.8055	6.5999	6.98085	6.99464	7.85478	7.45494	7.47262	8.37278
SARO_RS02475	Saro_0494	SARO_RS02475	DUF2892 domain-containing protein	87.5595	96.8403	73.9296	84.3915	91.7615	64.5361	114.37	73.208	52.8422	54.9692	99.288	90.8628	87.203	54.76	77.0279	112.807	69.6172	103.952	113.001	94.5211	286.769	175.599	286.876	87.2804		6.45219	6.59754	6.20808	6.39903	6.51982	6.01203	6.83757	6.19393	5.72362	5.78055	6.63355	6.50562	6.44631	5.77505	6.26731	6.81771	6.12137	6.69977	6.8202	6.56257	8.16374
SARO_RS02480	Saro_0495	lptG	LPS export ABC transporter permease LptG	123.368	149.869	120.753	168.597	144.677	155.612	128.078	152.993	161.042	132.516	126.975	132.999	112.938	171.983	143.063	135.741	169.888	152.028	144.867	120.213	106.506	98.2135	137.031	114.1		6.94683	7.22756	6.91591	7.39744	7.17669	7.28181	7.00088	7.25732	7.33129	7.05002	6.9884	7.05527	6.81938	7.42613	7.16051	7.08471	7.40844	7.24819	7.17858	6.90945	6.7348
SARO_RS02485	Saro_0496	lptF	LPS export ABC transporter permease LptF	113.588	158.39	81.345	140.681	138.064	149.746	189.515	110.487	144.189	115.416	99.8849	169.849	164.977	164.373	126.516	139.897	130.633	173.162	207.819	180.284	123.49	119.579	105.055	125.958		6.82766	7.30734	6.34598	7.13629	7.1092	7.22637	7.56617	6.78773	7.17182	6.8507	6.64219	7.40811	7.36612	7.36083	6.98318	7.12822	7.02938	7.43597	7.69918	7.49413	6.94825
SARO_RS02490	Saro_0497	SARO_RS02490	hypothetical protein	1327.32	1635.2	804.593	780.212	940.526	1438.37	1725.37	884.262	1233.62	970.057	768.888	1383.75	990.44	1038.38	894.38	1404.61	648.279	611.063	1106.87	1141.5	1278.8	1358.99	704.794	694.572		10.3743	10.6753	9.65212	9.60772	9.87732	10.4902	10.7527	9.78833	10.2687	9.92193	9.58663	10.4344	9.95193	10.0201	9.80474	10.456	9.34047	9.25518	10.1123	10.1567	10.3206
SARO_RS02495	Saro_0498	SARO_RS02495	ATP-dependent Clp protease adapter ClpS	261.174	415.789	206.196	338.813	378.147	415.467	884.972	398.952	469.061	281.252	324.973	560.39	635.683	411.126	315.466	430.6	352.018	380.549	505.452	461.049	662.811	701.187	779.184	363.14		8.02887	8.69971	7.68787	8.40435	8.5628	8.69859	9.78949	8.64007	8.87363	8.13572	8.34418	9.13029	9.31216	8.68344	8.30134	8.75021	8.45951	8.57194	8.98143	8.84877	9.37245
SARO_RS02500	Saro_0499	SARO_RS02500	TIGR01841 family phasin	3189.33	3044.5	2413.6	2085.6	1457.46	3455.33	10906.6	2420.62	1556.38	1215.87	1371.52	2517.69	2791.26	1195.98	3099.56	3621.86	1583.68	3967.14	2079.53	2000.38	8482.89	8086.63	8019.99	957.484		11.639	11.572	11.237	11.0262	10.5092	11.7546	13.4129	11.2412	10.604	10.2478	10.4216	11.2979	11.4467	10.224	11.5978	11.8225	10.6291	11.9539	11.022	10.9661	13.0503
SARO_RS02505	Saro_0500	SARO_RS02505	class I poly(R)-hydroxyalkanoic acid synthase	254.631	289.788	159.269	159.289	205.173	158.692	302.833	150.598	196.689	170.939	173.651	207.923	174.986	139.531	193.313	302.157	115.856	83.681	307.741	300.002	154.697	185.81	149.595	98.8053		7.99226	8.17885	7.31532	7.3155	7.68069	7.31009	8.24238	7.23456	7.61978	7.41734	7.44005	7.69991	7.4511	7.12444	7.59479	8.23916	6.85619	6.38683	8.26557	8.22883	7.2733
SARO_RS02510	Saro_0501	SARO_RS02510	LL-diaminopimelate aminotransferase	364.287	319.577	313.618	348.419	359.194	455.049	383.801	423.89	369.138	505.542	507.993	335.573	328.098	398.858	403.614	337.575	511.938	516.192	405.569	371.548	513.472	419.753	305.706	434.132		8.50893	8.32002	8.29286	8.44468	8.48862	8.82988	8.58422	8.72755	8.52802	8.98169	8.98866	8.39048	8.35798	8.63973	8.65683	8.39906	8.99983	9.01176	8.66381	8.53741	9.00414
SARO_RS02515	Saro_0502	SARO_RS02515	crotonase/enoyl-CoA hydratase family protein	164.052	180.283	101.997	117.337	115.779	74.8703	196.269	95.8285	169.2	105.134	128.918	134.68	108.483	89.6695	140.436	166.047	61.7657	53.1468	147.32	142.468	84.8363	125.047	97.8243	77.0452		7.35801	7.49412	6.67238	6.87451	6.85524	6.22632	7.61669	6.58238	7.40258	6.71608	7.01031	7.07339	6.76133	6.48655	7.13377	7.37545	5.94873	5.73191	7.20281	7.15449	6.40661
SARO_RS02520	Saro_0503	SARO_RS02520	RNB domain-containing ribonuclease	36.5951	44.2557	28.1153	42.3609	34.9929	30.157	32.521	33.3495	45.4916	30.4302	30.1033	40.1932	35.747	36.9448	39.3997	39.7264	25.9528	24.5094	39.2259	39.1657	56.7456	49.9861	57.8021	24.0374		5.19358	5.46779	4.81328	5.40466	5.12899	4.91442	5.0233	5.05959	5.50753	4.92743	4.91185	5.32888	5.15975	5.2073	5.30011	5.31203	4.69782	4.61526	5.29373	5.29152	5.82644
SARO_RS02530	N/A	SARO_RS02530	hypothetical protein	1.08545	10.241	2.10489	6.98884	2.40147	13.5856	19.0765	11.2234	7.099	2.47687	4.10499	2.29675	8.50293	10.7756	4.15776	2.8376	6.4882	8.62621	16.541	7.70112	3.58933	13.0237	11.8136	5.35866		0.118292	3.35628	1.07374	2.80505	1.26392	3.764	4.25373	3.48844	2.82762	1.30852	2.03738	1.1996	3.08796	3.42969	2.05581	1.50467	2.69782	3.10873	4.04798	2.94507	1.84372
SARO_RS02550	Saro_0510	SARO_RS02550	NAD(P)/FAD-dependent oxidoreductase	18.7628	18.2594	17.1745	17.8616	17.7076	10.2323	10.4537	14.6521	65.0946	69.9104	63.1838	21.0998	20.116	23.6628	24.6267	16.9788	18.1955	12.1652	28.5923	28.4857	41.9413	37.3632	16.7792	47.0267		4.2298	4.19056	4.1022	4.15879	4.14629	3.35505	3.38594	3.87303	6.02447	6.12744	5.98148	4.39916	4.33027	4.56455	4.62215	4.08566	4.18551	3.60468	4.83756	4.83217	5.3903
SARO_RS02555	Saro_0511	SARO_RS02555	crotonase	19.234	22.0261	17.8383	13.3328	17.8849	9.39321	11.1045	12.9702	50.2652	46.4341	45.682	18.2847	26.2036	20.7545	22.4228	20.7686	11.9969	7.13816	22.9386	22.9416	37.7927	33.892	14.6635	25.5965		4.26559	4.46114	4.15691	3.73691	4.16067	3.23162	3.47307	3.69713	5.65149	5.53711	5.51355	4.19256	4.71169	4.37535	4.48689	4.37633	3.58458	2.83555	4.51971	4.51989	5.24004
SARO_RS02560	Saro_0512	SARO_RS02560	glucose 1-dehydrogenase	113.645	100.775	67.7875	60.8666	83.386	36.841	71.4643	53.5477	330.366	268.845	236.837	97.4045	87.5758	77.1167	110.206	87.2477	32.3316	18.2917	94.7024	103.288	81.8195	84.2303	53.4932	116.754		6.82839	6.655	6.08295	5.92758	6.38173	5.20324	6.15915	5.74275	8.36792	8.07063	7.88775	6.60592	6.45246	6.26897	6.78405	6.44704	5.01487	4.19312	6.56533	6.69053	6.35437
SARO_RS02565	Saro_0513	SARO_RS02565	alcohol dehydrogenase catalytic domain-containing protein	19.8448	26.4465	12.5069	15.6979	24.8063	12.2279	16.5083	11.0804	88.2557	62.4913	54.7863	34.4322	29.5365	17.0738	20.0171	20.7514	7.59173	2.62848	29.334	32.6647	34.1235	30.1601	22.8581	24.1006		4.31069	4.725	3.64465	3.9725	4.63264	3.6121	4.04512	3.46993	6.46362	5.96558	5.77574	5.10569	4.88443	4.09371	4.32316	4.37514	2.92443	1.39423	4.8745	5.02966	5.09269
SARO_RS02570	Saro_0514	SARO_RS02570	cytochrome P450	35.9896	37.4391	28.9696	22.3293	27.7933	14.7099	21.0837	18.7819	108.331	90.6465	60.9913	31.6103	31.5363	29.7733	38.3657	25.962	11.5681	7.19532	34.6656	32.7608	30.8751	24.3068	16.4746	30.5063		5.16951	5.22647	4.85647	4.48086	4.79667	3.87871	4.39805	4.23127	6.7593	6.50218	5.93053	4.98232	4.97894	4.89594	5.26174	4.69833	3.53207	2.84706	5.11543	5.0339	4.94837
SARO_RS02575	Saro_0515	SARO_RS02575	flavin reductase family protein	15.1289	21.5156	15.1003	27.422	19.1969	23.1338	29.7168	17.9435	48.2253	31.984	30.2903	27.775	27.8854	28.7125	26.7026	22.1016	13.2988	15.3236	41.3628	32.2012	34.3327	21.3556	23.8106	22.4065		3.91923	4.42731	3.9165	4.77726	4.2628	4.53193	4.89321	4.16539	5.59172	4.99928	4.92078	4.79572	4.80144	4.84361	4.73891	4.46608	3.73322	3.93768	5.37026	5.00904	5.10151
SARO_RS02580	Saro_0516	SARO_RS02580	TetR/AcrR family transcriptional regulator	129.024	218.118	66.9805	117.333	118.468	171.377	213.268	120.938	160.845	120.52	87.5453	158.933	148.888	146.652	126.005	161.483	117.542	149.756	158.186	178.415	120.462	169.866	82.8758	107.545		7.0115	7.76896	6.06567	6.87447	6.88836	7.42103	7.73652	6.91812	7.32953	6.91313	6.45196	7.31227	7.21808	7.19625	6.97734	7.33523	6.87704	7.22647	7.30548	7.47909	6.91244
SARO_RS02585	Saro_0517	SARO_RS02585	SMP-30/gluconolactonase/LRE family protein	32.146	46.5769	35.6212	34.637	47.4983	19.0118	34.4356	14.4825	45.695	39.5585	34.7346	42.7549	39.0574	23.5543	32.2493	36.3158	14.823	4.86607	58.7843	56.3663	28.3465	31.4071	26.8645	21.9911		5.00657	5.54154	5.15466	5.11424	5.5698	4.24882	5.10583	3.85624	5.51396	5.30592	5.1183	5.41802	5.28752	4.55792	5.01119	5.18253	3.88977	2.28276	5.87736	5.81676	4.8251
SARO_RS02590	Saro_0518	SARO_RS02590	enoyl-CoA hydratase/isomerase family protein	14.5319	19.2429	5.68544	11.0215	9.30677	10.3091	12.8444	8.69912	10.0043	6.10844	6.74914	14.2954	12.8387	12.8655	11.3931	21.3274	4.26697	2.47633	32.6347	25.685	13.4887	10.4004	9.94274	7.80344		3.86115	4.26625	2.50727	3.46225	3.21828	3.36585	3.68307	3.12087	3.32255	2.61081	2.7547	3.83748	3.68243	3.68543	3.51009	4.41464	2.09321	1.3082	5.02833	4.68286	3.75368
SARO_RS02595	Saro_0519	SARO_RS02595	AMP-binding protein	15.2155	31.4027	17.4575	19.3602	29.0344	10.1323	35.506	7.60409	14.3344	12.586	12.3077	27.5001	17.8787	8.49649	11.9802	23.203	7.57914	4.92635	43.4751	42.641	29.0704	22.0089	18.7449	8.13758		3.92747	4.97282	4.12578	4.27502	4.85969	3.34089	5.14999	2.92678	3.84141	3.65375	3.62149	4.78136	4.16017	3.08687	3.58258	4.53624	2.92203	2.30052	5.44212	5.41417	4.86148
SARO_RS02600	Saro_0520	ribB	3,4-dihydroxy-2-butanone-4-phosphate synthase	38.0703	56.8416	50.5504	43.6423	41.6988	36.8337	36.4752	30.2503	53.4416	36.375	35.6984	43.8487	33.1595	40.8033	36.6362	36.5248	24.662	15.7319	37.4381	36.9896	57.8803	49.2036	40.6517	28.7011		5.25059	5.82887	5.65965	5.44766	5.38194	5.20296	5.18884	4.91888	5.73989	5.18488	5.15779	5.45446	5.05135	5.35061	5.1952	5.19081	4.62422	3.97562	5.22644	5.20905	5.855
SARO_RS02605	Saro_0521	SARO_RS02605	TetR/AcrR family transcriptional regulator	105.846	115.315	77.9093	70.9408	96.0264	114.334	79.7778	90.7577	90.1491	74.7413	73.2242	104.13	89.1987	104.649	79.1098	80.143	99.9183	100.017	110.646	111.271	135.522	132.677	76.3891	94.9497		6.72582	6.84944	6.28372	6.14854	6.58536	6.83711	6.31792	6.50395	6.49424	6.22383	6.19425	6.70224	6.47895	6.70942	6.30578	6.32451	6.64268	6.64411	6.78981	6.79793	7.08238
SARO_RS02610	Saro_0522	SARO_RS02610	LLM class flavin-dependent oxidoreductase	17.0025	11.2651	3.7046	7.20449	6.33988	6.98926	10.0724	6.71607	6.24712	5.66709	3.61239	5.25497	6.41364	6.00558	16.3428	9.73864	4.79608	3.87988	14.265	15.4515	11.1604	10.544	7.62369	5.2815		4.08767	3.49379	1.88932	2.8489	2.66446	2.80514	3.33234	2.74762	2.64319	2.50261	1.85296	2.39368	2.68114	2.5863	4.03058	3.28372	2.26185	1.95601	3.83441	3.94968	3.48032
SARO_RS02615	Saro_0523	SARO_RS02615	TonB-dependent receptor	17.7317	17.339	8.98504	12.8675	14.588	20.8463	30.7977	19.9927	16.8999	11.2846	12.1312	26.8669	29.2164	13.121	19.7959	23.6431	10.0131	9.20558	41.5501	25.6666	41.2505	32.786	45.4984	13.1967		4.14826	4.11595	3.16753	3.68566	3.86671	4.38172	4.94475	4.3214	4.07894	3.49628	3.60065	4.74776	4.8687	3.71381	4.30713	4.56335	3.32382	3.20251	5.37678	4.68182	5.36634
SARO_RS02620	Saro_0525	SARO_RS02620	hypothetical protein	20.2688	25.1404	13.8923	16.3933	18.5558	19.1779	38.0787	10.1175	16.6517	18.3409	13.6566	32.1657	18.3806	21.9716	18.7403	21.4689	12.5333	15.429	31.4199	28.265	18.8746	14.2562	11.7271	11.0415		4.34119	4.65194	3.79621	4.03504	4.21379	4.26137	5.25091	3.33878	4.0576	4.197	3.77153	5.00745	4.20011	4.45757	4.22807	4.42417	3.64769	3.94757	4.97361	4.82094	4.23838
SARO_RS02625	Saro_0526	SARO_RS02625	recombinase family protein	4.89106	9.33103	5.30026	7.54217	9.38888	9.2795	12.304	5.20603	8.46748	4.26738	5.80304	9.43606	12.8788	5.95036	5.51028	8.08545	5.50324	5.71616	15.3453	12.4517	9.67246	11.1617	11.8729	4.97129		2.29015	3.22204	2.40606	2.91498	3.23095	3.21405	3.62105	2.38018	3.08193	2.09335	2.53681	3.23818	3.68693	2.57298	2.46213	3.01533	2.46028	2.51505	3.93972	3.63827	3.27388
SARO_RS02630	Saro_0527	SARO_RS02630	chromosome partitioning protein ParB	7.88036	9.85696	6.25152	8.78597	6.86821	8.73658	15.6682	9.38275	5.13156	4.90421	10.8372	10.8636	11.4911	5.92656	3.35392	11.2369	5.70962	3.58467	13.4644	14.9094	45.7999	27.315	34.6531	5.65875		2.97826	3.30114	2.64421	3.1352	2.77993	3.12707	3.96977	3.23001	2.3594	2.29402	3.43792	3.44144	3.52245	2.5672	1.74585	3.49017	2.51339	1.84184	3.75108	3.89815	5.51727
SARO_RS02635	Saro_0528	SARO_RS02635	RepB plasmid partition	57.7594	131.749	70.9808	158.765	149.829	131.049	281.188	85.8799	212.095	141.762	115.992	209.378	255.293	148.905	60.0276	124.659	56.204	78.4805	236.764	164.554	326.719	353.674	626.599	95.9335		5.85198	7.04165	6.14936	7.31075	7.22718	7.03396	8.13539	6.42425	7.72857	7.14733	6.85788	7.70996	7.99601	7.21825	5.90755	6.96185	5.8126	6.29426	7.88731	7.36241	8.35191
SARO_RS02645	Saro_0531	SARO_RS02645	acyltransferase	69.8707	96.3792	57.2841	66.0575	72.7913	55.8596	97.4082	52.6751	74.5358	63.7749	64.2203	82.53	70.0749	62.1923	75.8868	101.04	49.0604	29.3646	103.241	95.8818	53.2285	57.5872	51.338	36.8517		6.12662	6.59065	5.84006	6.04565	6.18569	5.80373	6.60597	5.71905	6.21986	5.99492	6.00496	6.36685	6.13083	5.95866	6.24578	6.65878	5.61649	4.87601	6.68987	6.58319	5.73413
SARO_RS02650	Saro_0532	SARO_RS02650	TetR/AcrR family transcriptional regulator	35.567	46.717	45.2724	42.9479	44.1927	53.0686	42.4622	39.5644	42.05	42.8878	50.9985	51.3608	53.95	58.4289	39.171	44.9476	59.8502	58.347	55.4844	50.7078	63.5438	62.1582	51.9797	60.7483		5.15247	5.54588	5.50056	5.42452	5.46574	5.72979	5.40811	5.30613	5.39403	5.42249	5.67238	5.6826	5.75355	5.86861	5.29171	5.49017	5.90328	5.86659	5.79401	5.66414	5.98968
SARO_RS02655	Saro_0533	SARO_RS02655	sulfatase-like hydrolase/transferase	4.13478	4.66434	4.96775	6.5316	5.86658	9.51948	7.37212	7.90002	6.29863	5.33289	5.77892	20.9215	18.1063	25.5801	4.0169	4.34719	6.87733	4.92101	7.53374	6.88753	30.2188	17.5436	30.7346	24.6727		2.04781	2.22167	2.31259	2.70744	2.55252	3.25088	2.88208	2.98186	2.65504	2.41492	2.5308	4.38691	4.17842	4.67695	2.00608	2.12008	2.78185	2.29896	2.91337	2.78399	4.91738
SARO_RS02660	Saro_0534	SARO_RS02660	arylsulfatase	1.22865	0.668772	1.00801	1.47785	1.98644	1.81987	1.55028	2.05219	1.67775	0.754825	1.66799	3.1997	3.80757	3.20566	0.724042	2.22366	1.58182	1.25182	1.58427	0.938765	4.89626	3.02397	5.5717	2.98615		0.297071	-0.580413	0.0115149	0.563501	0.990186	0.863833	0.632533	1.03717	0.746529	-0.405785	0.738112	1.67794	1.92887	1.68062	-0.465854	1.15294	0.661585	0.324032	0.663821	-0.0911645	2.29168
SARO_RS02665	Saro_0535	SARO_RS02665	TonB-dependent receptor	5.70433	8.60712	6.42558	6.24997	7.51655	7.43034	10.9098	8.32686	7.99439	6.02976	9.30593	10.4725	11.4529	9.57688	7.49759	7.45618	6.21773	3.40739	13.934	11.3082	11.6506	12.0111	10.0429	10.2706		2.51206	3.10553	2.68383	2.64385	2.91007	2.89343	3.44756	3.05777	2.99899	2.5921	3.21815	3.38854	3.51764	3.25956	2.90643	2.89844	2.63639	1.76867	3.80054	3.4993	3.54233
SARO_RS02670	Saro_0536	SARO_RS02670	formylglycine-generating enzyme family protein	2.11396	3.60114	2.27742	2.59258	4.93679	6.33194	4.67845	2.1858	2.8529	3.48386	2.36878	3.47902	4.99423	3.49764	0.599808	2.76317	3.36961	0.622218	3.57937	2.99965	8.28488	5.26071	11.2907	2.31916		1.07995	1.84845	1.1874	1.37439	2.30357	2.66265	2.22603	1.12816	1.51243	1.80069	1.24415	1.79868	2.32026	1.80638	-0.737428	1.46632	1.75258	-0.684508	1.83971	1.58479	3.05048
SARO_RS02675	Saro_0537	SARO_RS02675	LysR family transcriptional regulator	8.34636	8.47617	9.44134	11.3023	13.3363	13.616	30.4237	10.3081	54.8031	28.5682	33.9027	29.9247	33.4692	12.8505	7.40054	14.8492	16.6299	15.5588	19.785	13.1592	38.3327	23.3668	26.4945	12.8192		3.06115	3.08341	3.23899	3.49855	3.73729	3.76723	4.92712	3.3657	5.77619	4.83634	5.08333	4.90326	5.06476	3.68375	2.88763	3.89231	4.05571	3.95966	4.30633	3.718	5.2605
SARO_RS02680	Saro_0538	SARO_RS02680	Rieske 2Fe-2S domain-containing protein	3.05877	3.60736	0.936557	2.66541	1.60278	4.33987	770.333	4.32794	6.31731	3.30621	5.47947	31.3391	12.4309	1.59817	2.05552	1.68343	2.30951	2.84309	14.7197	17.8181	6.92055	5.53726	9.63669	3.17907		1.61295	1.85094	-0.0945618	1.41436	0.680576	2.11765	9.58934	2.11368	2.65931	1.72518	2.45404	4.96989	3.63586	0.676425	1.0395	0.751404	1.20759	1.50746	3.87967	4.15528	2.79089
SARO_RS02685	Saro_0539	benB	benzoate 1,2-dioxygenase small subunit	5.74886	11.9952	2.14387	6.10137	5.87026	3.83183	167.874	5.02974	9.5029	9.08187	6.68962	19.65	18.8054	6.58507	9.03414	13.2947	6.34402	3.51438	25.608	16.9425	19.4976	19.1014	18.0485	6.11285		2.52328	3.58439	1.10022	2.60913	2.55343	1.93803	7.39123	2.33048	3.24837	3.18299	2.74192	4.29646	4.23308	2.7192	3.17539	3.73278	2.6654	1.81327	4.67852	4.08257	4.28522
SARO_RS02690	Saro_0540	benD	1,6-dihydroxycyclohexa-2,4-diene-1-carboxylate dehydrogenase	5.15588	1.60016	1.31555	2.74562	2.70165	4.18018	75.6703	3.92818	5.83132	3.71531	4.44708	6.89026	3.64411	4.48982	2.07888	7.4487	2.91969	4.07349	4.96231	5.39079	8.37511	7.81421	8.86018	3.48313		2.36622	0.678213	0.395671	1.45713	1.43384	2.06357	6.24166	1.97386	2.54382	1.89348	2.15286	2.78456	1.86557	2.16666	1.05581	2.89699	1.54582	2.02626	2.31101	2.4305	3.06611
SARO_RS02695	Saro_0541	SARO_RS02695	LysR family transcriptional regulator	21.1396	25.485	17.3084	19.4444	12.2121	28.7199	51.1877	13.6005	26.5539	21.7072	17.1737	20.3771	20.7655	20.2086	21.893	20.2633	20.2177	20.5332	26.8453	23.3306	30.8094	28.5582	35.5763	12.2915		4.40187	4.67158	4.1134	4.28128	3.61024	4.84398	5.67773	3.76559	4.73085	4.4401	4.10213	4.34888	4.37611	4.3369	4.4524	4.34079	4.33754	4.35989	4.7466	4.54415	4.9453
SARO_RS02700	Saro_0542	SARO_RS02700	glycoside hydrolase family 1 protein	14.0023	14.9775	16.576	12.4301	10.4464	33.7027	28.6148	31.6499	14.4515	8.17368	9.44149	29.6281	30.975	17.5103	16.631	12.982	9.14836	4.88818	24.3153	20.331	18.4851	16.1494	26.5805	11.0924		3.80759	3.90472	4.05102	3.63577	3.38493	5.07479	4.83869	4.98413	3.85315	3.03099	3.23901	4.88889	4.95303	4.13013	4.05581	3.69844	3.19351	2.2893	4.60379	4.34561	4.20829
SARO_RS02705	Saro_0543	SARO_RS02705	UDP-glucose--hexose-1-phosphate uridylyltransferase	35.1914	27.9157	21.1227	15.0286	13.9033	24.6044	31.6604	24.6914	16.6355	24.6166	21.9173	24.3778	27.4267	34.485	47.875	27.928	12.5211	12.5778	36.3903	31.2098	19.6259	17.4258	22.0382	24.6123		5.13715	4.80301	4.40072	3.90964	3.79735	4.62084	4.98461	4.62594	4.05619	4.62156	4.454	4.6075	4.77751	5.1079	5.5812	4.80364	3.64629	3.65281	5.18548	4.96393	4.29469
SARO_RS02710	Saro_0544	galK	galactokinase	19.3671	19.7361	10.5742	13.1444	8.52806	9.7757	6.38889	7.38799	4.56764	9.65395	8.77025	9.94657	8.20643	10.2665	17.5259	15.2381	4.94534	5.47911	16.0461	17.3427	9.11935	9.4755	11.9376	7.42618		4.27554	4.30276	3.40247	3.71637	3.09222	3.2892	2.67557	2.88518	2.19145	3.27112	3.13262	3.3142	3.03675	3.35987	4.13141	3.92961	2.30607	2.45394	4.00415	4.11626	3.18893
SARO_RS02715	Saro_0545	SARO_RS02715	autotransporter outer membrane beta-barrel domain-containing protein	1899.77	1243.95	460.976	405.013	248.596	35.6263	82.6687	103.382	70.5361	402.818	407.119	261.446	378.974	386.43	1812.66	1125.46	18.9242	14.8739	434.312	597.258	52.4944	85.0094	31.2909	83.4251		10.8916	10.2807	8.84855	8.66183	7.95766	5.15487	6.36927	6.69185	6.14029	8.65398	8.66931	8.03037	8.56596	8.59406	10.8239	10.1363	4.24216	3.89471	8.76259	9.22221	5.71409
SARO_RS02720	Saro_0546	SARO_RS02720	RNA polymerase sigma factor	251.402	401.319	161.755	172.364	308.556	114.316	120.853	213.65	56.3976	147.202	171.84	88.0741	77.5724	169.291	152.451	362.425	122.122	132.082	242.096	290.375	125.028	217.544	139.876	202.051		7.97385	8.64861	7.33766	7.42931	8.26939	6.83689	6.91712	7.7391	5.81756	7.20165	7.42492	6.46065	6.27747	7.40336	7.2522	8.50154	6.93218	7.04529	7.91944	8.18177	6.96611
SARO_RS02725	Saro_0547	SARO_RS02725	hypothetical protein	114.236	126.569	121.758	103.294	159.721	44.2066	78.4275	66.3523	54.0119	64.3796	84.3822	62.9168	73.9797	78.0293	149.037	127.988	57.2064	59.1067	106.642	110.29	114.942	97.572	137.224	102.142		6.83588	6.98378	6.92788	6.69062	7.31941	5.46619	6.29329	6.05207	5.75521	6.00853	6.39887	5.97537	6.20906	6.28594	7.21953	6.99986	5.8381	5.88525	6.73663	6.78515	6.84476
SARO_RS02730	Saro_0548	SARO_RS02730	asparaginase	140.658	183.916	149.935	127.37	190.873	62.2439	85.4722	108.401	54.2814	62.7978	94.7152	79.0279	132.966	100.101	163.978	160.446	116.455	124.975	146.449	169.838	113.151	126.838	81.2183	157.858		7.13605	7.52291	7.22819	6.99288	7.57647	5.95986	6.41738	6.76024	5.76239	5.97264	6.56552	6.30429	7.05491	6.64531	7.35736	7.32594	6.86363	6.96549	7.19425	7.40801	6.82211
SARO_RS02735	Saro_0549	SARO_RS02735	GNAT family acetyltransferase	74.6666	83.2983	62.613	88.169	80.9228	128.717	149.549	101.2	100.4	156.566	154.544	125.432	124.772	116.444	80.5199	151.672	159.829	210.714	189.896	123.131	204.086	206.214	214.142	128.019		6.22239	6.38021	5.96839	6.4622	6.33847	7.00806	7.22448	6.66107	6.64962	7.29063	7.27188	6.97076	6.96315	6.8635	6.33127	7.24481	7.32039	7.71914	7.56906	6.94405	7.67304
SARO_RS02740	Saro_0550	SARO_RS02740	glutamine-hydrolyzing GMP synthase	386.165	302.045	453.903	348.609	331.625	357.2	405.479	368.52	405.977	560.683	599.519	377.652	424.441	550.259	449.965	340.889	645.626	728.572	354.385	324.904	667.105	442.675	404.592	625.183		8.59307	8.23862	8.82624	8.44546	8.37341	8.48059	8.66348	8.5256	8.66525	9.13104	9.22766	8.56092	8.72942	9.10397	8.81367	8.41316	9.33455	9.50893	8.46917	8.34387	9.38177
SARO_RS02745	Saro_0551	SARO_RS02745	tRNA glutamyl-Q(34) synthetase GluQRS	43.9491	60.5199	48.2781	65.4274	51.1462	75.3322	93.7592	62.7793	34.1788	54.4912	59.2458	63.1607	63.1129	50.2287	47.3571	64.0875	108.726	258.195	76.2647	59.8394	230.175	207.474	167.506	51.922		5.45776	5.91934	5.5933	6.03182	5.67656	6.23519	6.55089	5.97222	5.09503	5.76795	5.88864	5.98096	5.97986	5.65044	5.56551	6.00197	6.76455	8.01232	6.25294	5.90302	7.84659
SARO_RS02750	Saro_0552	SARO_RS02750	hypothetical protein	341.451	503.638	320.244	372.263	401.389	214.981	616.99	231.843	405.078	434.16	300.251	387.823	495.599	380.224	342.124	511.984	288.076	233.318	396.985	373.614	586.599	527.645	332.468	214.04		8.41554	8.97624	8.32303	8.54018	8.64886	7.74806	9.2691	7.857	8.66206	8.76208	8.23003	8.59926	8.95303	8.5707	8.41838	8.99996	8.17031	7.86616	8.63294	8.54541	9.19623
SARO_RS02755	Saro_0553	SARO_RS02755	cob(I)yrinic acid a,c-diamide adenosyltransferase	165.499	254.368	154.895	182.884	236.05	123.93	170.567	122.797	124.919	104.466	160.819	224.947	195.925	151.809	163.375	205.309	168.999	151.551	272.635	241.906	415.518	386.727	542.035	114.991		7.37068	7.99078	7.27515	7.51479	7.88295	6.95338	7.41419	6.94013	6.96484	6.70689	7.3293	7.81344	7.61416	7.24611	7.35205	7.68165	7.40087	7.24366	8.09083	7.9183	8.69877
SARO_RS02760	Saro_0554	SARO_RS02760	3-hydroxybutyryl-CoA dehydrogenase	217.873	172.751	164.702	135.413	147.876	289.639	167.297	211.532	125.816	172.462	147.413	145.595	146.015	201.014	189.542	150.276	169.817	142.604	165.069	208.2	160.373	124.454	91.0985	181.333		7.76734	7.43255	7.36371	7.08122	7.20825	8.17811	7.38627	7.72473	6.97518	7.43013	7.20372	7.18582	7.18997	7.65115	7.56638	7.23147	7.40784	7.15587	7.36693	7.70183	7.32529
SARO_RS02765	Saro_0555	SARO_RS02765	hypothetical protein	539.961	481.792	521.247	644.244	413.271	188.108	356.558	187.328	226.799	611.337	370.196	615.112	292.854	173.878	504.223	764.604	377.259	165.205	688.407	342.77	261.042	362.769	257.751	270.077		9.07671	8.91227	9.02582	9.33146	8.69095	7.55542	8.47799	7.54943	7.82527	9.25582	8.53214	9.26471	8.19404	7.44194	8.97792	9.57857	8.55941	7.36811	9.42712	8.4211	8.02814
SARO_RS02770	Saro_0556	SARO_RS02770	hypothetical protein	81.3206	139.291	107.634	103.888	146.36	162.801	146.7	139.473	150.148	125.183	145.635	178.216	109.061	109.455	50.2677	154.381	62.4971	86.0548	227.193	143.782	161.488	214.762	131.705	76.4696		6.34555	7.12196	6.74999	6.69889	7.19338	7.34697	7.19673	7.12385	7.23024	6.96789	7.18621	7.47748	6.76899	6.77419	5.65156	7.27035	5.96572	6.42718	7.82778	7.16774	7.33528
SARO_RS02775	N/A	SARO_RS02775	hypothetical protein	32.2378	57.7336	18.523	36.2421	71.3237	86.2162	85.3358	65.4323	56.8934	44.9552	39.1343	75.7929	54.7832	40.4982	25.9167	62.4272	28.5481	27.4122	98.2537	76.2411	59.224	106.968	59.5601	29.4727		5.01068	5.85134	4.21125	5.1796	6.15631	6.42989	6.41508	6.03193	5.83019	5.49042	5.29036	6.24399	5.77566	5.33979	4.69581	5.9641	4.83532	4.77674	6.61844	6.2525	5.88811
SARO_RS02780	Saro_0557	SARO_RS02780	thermonuclease family protein	8.45745	30.5096	34.7306	24.2529	30.8189	12.9324	44.8829	10.2881	13.0148	17.0285	13.7973	31.054	28.9505	17.2858	19.6916	34.465	9.51603	9.22525	63.683	51.5333	74.5783	50.1412	56.4016	12.2803		3.08022	4.93119	5.11814	4.60009	4.94574	3.69292	5.48809	3.36291	3.70209	4.08988	3.78632	4.95671	4.85551	4.11152	4.29951	5.10706	3.25036	3.20559	5.99284	5.68743	6.22068
SARO_RS02785	Saro_0558	SARO_RS02785	TetR/AcrR family transcriptional regulator	354.143	398.928	340.426	268.241	355.123	234.248	568.553	194.62	224.795	148.823	145.689	470.845	464.006	203.516	334.386	394.881	164.017	128.01	452.132	366.82	283.828	240.299	413.754	139.8		8.46819	8.63998	8.4112	8.06739	8.47218	7.87189	9.15115	7.60451	7.81247	7.21745	7.18674	8.87911	8.858	7.669	8.38537	8.62528	7.3577	7.00011	8.8206	8.51893	8.14887
SARO_RS02790	Saro_0559	SARO_RS02790	bifunctional metallophosphatase/5-nucleotidase	42.9347	35.1552	45.4353	33.7372	47.2234	33.1873	32.7699	33.3588	30.143	33.0306	26.1342	40.7516	38.1633	29.0239	36.6509	35.1153	22.7309	33.2542	30.8445	39.6872	72.3398	50.4355	32.8211	22.4073		5.42407	5.13567	5.50574	5.07627	5.56143	5.05256	5.0343	5.06	4.91375	5.04573	4.70787	5.34879	5.25412	4.85917	5.19578	5.13403	4.50658	5.05547	4.94694	5.3106	6.17672
SARO_RS02795	Saro_0560	SARO_RS02795	DUF1295 domain-containing protein	29.6254	47.3261	34.4695	29.2315	31.8782	37.598	50.4883	25.8982	64.9204	43.0194	51.2661	52.1432	36.1671	26.7364	25.4467	38.0196	8.69321	7.61009	44.7354	48.1523	35.3266	40.0699	25.1594	7.44572		4.88876	5.56456	5.10725	4.86945	4.9945	5.23259	5.65788	4.69478	6.0206	5.42691	5.67993	5.70441	5.17661	4.74073	4.66941	5.24867	3.11989	2.92791	5.48334	5.58953	5.14268
SARO_RS02800	Saro_0561	SARO_RS02800	acyltransferase	46.7062	72.4777	43.5836	68.4789	86.6295	65.2538	144.421	66.0859	98.4315	73.3227	90.7526	109.602	93.1392	64.4949	42.5966	68.8535	33.586	19.8459	118.803	88.2005	107.222	117.417	95.8695	29.1259		5.54554	6.17946	5.44571	6.09759	6.43679	6.02799	7.17413	6.04627	6.62105	6.19619	6.50387	6.77614	6.54132	6.01111	5.41267	6.10546	5.06979	4.31077	6.89243	6.46271	6.74446
SARO_RS02805	Saro_0562	SARO_RS02805	hypothetical protein	36.4538	49.3471	39.0336	55.3983	48.3907	36.6228	56.0817	26.8765	36.1322	26.04	22.3777	36.2196	36.1831	31.7307	24.689	36.4619	31.8324	31.0696	36.7123	35.5342	60.7963	64.4038	57.7872	37.2451		5.188	5.62489	5.28664	5.79177	5.59666	5.19467	5.80946	4.74827	5.17521	4.70266	4.48399	5.1787	5.17725	4.98781	4.6258	5.18832	4.99242	4.95743	5.19819	5.15114	5.92591
SARO_RS02810	Saro_0563	SARO_RS02810	DUF983 domain-containing protein	91.0017	101.043	108.885	135.351	109.234	79.2257	97.5482	88.0884	103.566	99.9619	88.4793	107.544	96.963	98.9095	91.4707	76.5577	73.492	50.0087	95.8933	120.2	78.9653	83.6332	87.8036	72.1682		6.50782	6.65883	6.76666	7.08057	6.77128	6.3079	6.60804	6.46088	6.69441	6.64331	6.46727	6.74878	6.59936	6.62804	6.51524	6.25848	6.19952	5.64411	6.58336	6.90929	6.30315
SARO_RS02815	Saro_0564	SARO_RS02815	glutathione S-transferase family protein	64.0986	57.4372	48.4401	61.8486	62.5646	52.0322	71.0518	60.1042	51.3744	44.8118	51.8886	57.1771	48.8759	47.8284	63.7887	62.4272	35.3095	24.9706	73.7382	69.1074	47.1021	49.7642	35.907	37.8491		6.00222	5.84391	5.59813	5.95067	5.96728	5.70133	6.1508	5.90939	5.68298	5.48581	5.69734	5.83736	5.61105	5.5798	5.99523	5.9641	5.14198	4.64216	6.20434	6.11077	5.55772
SARO_RS02820	Saro_0565	SARO_RS02820	glutathione peroxidase	183.21	194.369	110.834	124.588	109.995	137.192	169.708	163.125	178.489	117.915	122.387	127.564	116.97	127.923	177.443	151.974	69.7322	36.6417	157.492	171.091	76.8078	117.114	76.6914	76.5323		7.51735	7.60266	6.79226	6.96102	6.7813	7.10005	7.40691	7.34984	7.47969	6.88161	6.93531	6.99508	6.87	6.99913	7.47121	7.24768	6.12375	5.19542	7.29914	7.41862	6.26318
SARO_RS02825	Saro_0566	SARO_RS02825	CoA transferase subunit B	105.831	102.538	64.7253	71.2862	67.7215	58.3135	70.5832	69.6972	66.6292	54.615	62.3959	68.2136	60.4923	65.1922	84.8182	71.0819	49.4401	30.4793	56.0741	65.1515	50.2506	52.6157	27.1712	40.833		6.72562	6.68001	6.01626	6.15555	6.08154	5.86576	6.14125	6.12303	6.05808	5.77123	5.96338	6.09199	5.91868	6.02663	6.4063	6.15141	5.62761	4.92976	5.80926	6.02573	5.65107
SARO_RS02830	Saro_0567	SARO_RS02830	hypothetical protein	75.499	78.5143	59.1707	76.1007	88.0539	55.968	48.0446	68.0885	82.9344	60.5458	68.7206	52.8253	69.643	64.6534	74.5316	75.354	35.1805	26.4111	71.3102	62.9781	78.6994	80.4574	90.7895	39.535		6.23839	6.29488	5.88681	6.24984	6.46032	5.80653	5.5863	6.08934	6.3739	5.91995	6.10267	5.72316	6.12191	6.01465	6.21978	6.23561	5.1367	4.72307	6.15604	5.97678	6.29828
SARO_RS02835	Saro_0568	SARO_RS02835	CoA transferase subunit A	68.6168	80.9233	37.515	38.9252	52.498	38.4153	98.4575	46.5699	50.2707	34.833	37.7244	59.483	49.726	30.0079	54.0333	90.0848	26.7412	30.6952	63.5678	71.2013	46.6462	54.6445	34.8176	23.5781		6.10049	6.33848	5.22939	5.28263	5.71419	5.26361	6.62143	5.54133	5.65165	5.12238	5.23742	5.89441	5.63593	4.90727	5.75578	6.49321	4.74099	4.93994	5.99022	6.15383	5.54369
SARO_RS02840	Saro_0569	SARO_RS02840	LysR family transcriptional regulator	22.649	43.5506	11.2188	28.5318	29.9565	19.1987	36.9207	16.2913	28.2915	18.2574	17.0689	32.2966	29.754	14.0527	16.6596	30.8918	15.0098	9.34753	42.7679	38.7755	26.3218	38.9905	26.7937	11.6675		4.50137	5.44462	3.48785	4.8345	4.9048	4.26293	5.20636	4.02603	4.82229	4.19041	4.0933	5.01331	4.89501	3.81277	4.05828	4.94915	3.90783	3.22458	5.41846	5.27708	4.71818
SARO_RS02845	Saro_0570	SARO_RS02845	HAD-IA family hydrolase	16.6604	23.1851	16.7999	18.6957	23.5903	23.0979	22.6434	21.0164	21.481	24.331	24.7827	27.4969	23.4918	19.8471	12.3379	16.986	13.5437	9.41527	17.772	11.3475	36.3608	34.6491	30.2208	16.1209		4.05835	4.53513	4.07038	4.22464	4.56012	4.52969	4.50102	4.39345	4.42499	4.60472	4.63126	4.7812	4.55409	4.31086	3.62503	4.08627	3.75955	3.235	4.15153	3.5043	5.18431
SARO_RS02850	Saro_0571	SARO_RS02850	universal stress protein	1137.14	1315.42	804.682	891.1	685.195	28.9156	1045.66	129.345	442.276	639.119	580.415	1157.59	633.039	320.946	743.727	1414.34	318.86	43.0647	1242.45	1078.32	239.933	567.532	301.632	43.8009		10.1512	10.3613	9.65228	9.79944	9.42037	4.85378	10.0302	7.01508	8.7888	9.31994	9.18094	10.1769	9.30615	8.32619	9.53863	10.4659	8.31678	5.42843	10.279	10.0746	7.90649
SARO_RS02860	Saro_0573	SARO_RS02860	CDC48 family AAA ATPase	351.803	250.295	501.325	331.946	427.512	190.144	252.245	187.629	207.901	153.957	225.015	232.379	310.311	239.823	360.084	230.65	191.01	160.398	182.187	190.422	356.825	318.175	527.278	297.395		8.45863	7.96749	8.9696	8.3748	8.73982	7.57095	7.97868	7.55174	7.69975	7.26638	7.81388	7.86034	8.27757	7.90582	8.49219	7.84956	7.5775	7.32551	7.50927	7.57306	8.47907
SARO_RS02865	Saro_0574	SARO_RS02865	signal transduction histidine kinase	83.9629	78.0935	100.528	94.157	111.057	85.267	73.1559	81.7196	80.443	64.4896	69.8037	86.5707	84.0319	102.084	85.8062	76.8885	79.162	82.7008	79.3742	68.0807	110.479	97.9166	80.9203	86.9579		6.39168	6.28713	6.65145	6.557	6.79516	6.41392	6.1929	6.35261	6.32989	6.01099	6.12523	6.43581	6.39287	6.67361	6.42301	6.2647	6.30674	6.36983	6.3106	6.08917	6.78763
SARO_RS02870	Saro_0575	SARO_RS02870	50S ribosomal protein L34	1876.96	2420.12	1944.92	2521.57	2912.82	3673.96	1915.62	2714.41	2095.76	2050.69	1976.78	3230.46	2693.73	3274.1	1526.54	2253.62	2538.88	3768.82	2879.68	3142.26	2204.01	2256.51	1633.03	3014.86		10.8742	11.2409	10.9255	11.3001	11.5082	11.8431	10.9036	11.4064	11.0333	11.0019	10.9489	11.6575	11.3954	11.6769	10.5761	11.138	11.31	11.8799	11.4917	11.6176	11.1059
SARO_RS02875	N/A	rnpA	ribonuclease P protein component	118.639	198.574	156.62	153.195	203.421	272.377	122.965	244.398	82.2812	77.0513	97.7877	174.758	162.894	167.227	128.758	179.528	225.293	297.357	218.342	244.749	215.771	182.862	148.573	220.763		6.89043	7.63353	7.29112	7.25922	7.66833	8.08946	6.9421	7.93309	6.36249	6.26775	6.61158	7.44922	7.34779	7.38567	7.00852	7.48806	7.81566	8.21605	7.77044	7.93516	7.75336
SARO_RS02885	Saro_0578	SARO_RS02885	membrane protein insertase YidC	555.952	510.303	536.967	542.837	496.985	436.561	542.307	453.567	402.714	442.276	412.029	431.805	471.285	530.925	642.73	563.247	701.684	746.16	648.485	588.955	404.681	316.556	242.277	556.695		9.11882	8.99521	9.06869	9.08437	8.95706	8.77004	9.08297	8.82517	8.65361	8.7888	8.6866	8.75424	8.88046	9.05237	9.32807	9.13762	9.45468	9.54334	9.34093	9.20201	8.66064
SARO_RS02890	Saro_0579	SARO_RS02890	YihA family ribosome biogenesis GTP-binding protein	173.841	176.728	152.942	185.896	153.044	154.082	215.232	147.469	105.927	131.229	101.081	177.314	139.747	118.259	170.354	239.686	243.575	257.388	277.935	241.547	109.392	109.614	81.6654	143.091		7.44163	7.46538	7.25684	7.53835	7.2578	7.26755	7.74975	7.20427	6.72692	7.03594	6.65936	7.47016	7.12667	6.88581	7.41239	7.905	7.92822	8.0078	8.1186	7.91616	6.77337
SARO_RS02895	Saro_0580	SARO_RS02895	glutathione S-transferase family protein	128.315	158.838	130.896	119.489	159.202	166.148	88.4134	136.955	121.373	125.693	115.195	156.639	179.226	153.037	115.863	137.34	163.295	176.562	180.496	225.9	154.07	107.223	88.3655	170.391		7.00354	7.31141	7.03228	6.90074	7.31471	7.37633	6.46619	7.09756	6.9233	6.97376	6.84794	7.2913	7.48563	7.25774	6.85627	7.10161	7.35134	7.46403	7.49582	7.81954	7.26744
SARO_RS02900	Saro_0581	SARO_RS02900	succinyl-diaminopimelate desuccinylase	46.299	52.131	57.6381	59.2352	44.4719	66.038	43.0846	53.1917	49.132	61.52	52.6007	31.8491	44.9893	55.3251	62.5212	42.5866	66.7387	65.2777	67.0703	69.2118	61.1141	40.9969	33.5242	74.8731		5.53291	5.70407	5.84895	5.88838	5.47482	6.04522	5.4291	5.73313	5.61859	5.94298	5.71701	4.99318	5.49151	5.78986	5.96627	5.41233	6.06045	6.02852	6.0676	6.11295	5.93343
SARO_RS02905	Saro_0582	SARO_RS02905	DNA mismatch repair protein MutS	15.298	13.6413	14.8329	17.1601	16.9229	16.1655	10.4921	11.5741	11.1556	11.0685	9.87764	19.343	14.1969	15.7424	19.5328	17.0699	16.5044	9.55472	20.4695	11.1185	33.7248	26.8613	26.0575	12.5259		3.93528	3.76991	3.89073	4.10099	4.0809	4.01485	3.39123	3.53283	3.47969	3.46839	3.30417	4.27374	3.8275	3.97659	4.28783	4.09339	4.04477	3.25621	4.35541	3.47489	5.07574
SARO_RS02910	Saro_0583	SARO_RS02910	murein transglycosylase A	44.0724	64.1945	74.5687	56.8504	86.0468	34.1484	51.6376	29.775	41.8334	32.4543	49.5819	73.3779	82.7249	53.0195	46.8563	68.624	37.5743	38.2964	74.6535	67.7699	126.577	109.974	122.942	34.327		5.4618	6.00438	6.2205	5.8291	6.42705	5.09375	5.69035	4.89603	5.38658	5.02034	5.63174	6.19727	6.37025	5.72845	5.55017	6.10064	5.23167	5.25914	6.22214	6.08257	6.98387
SARO_RS02915	Saro_0584	SARO_RS02915	Tim44/TimA family putative adaptor protein	819.234	993.418	1058.44	843.878	1239.54	565.133	1436.74	605.438	932.21	660.486	872.51	1110	1170.23	675.58	770.493	996.821	512.139	486.43	991.781	1022.29	1378.07	1276.17	1701.13	576.428		9.67813	9.95626	10.0477	9.72089	10.2756	9.14245	10.4886	9.24184	9.86451	9.36738	9.76903	10.1163	10.1926	9.39998	9.58964	9.96119	9.00039	8.92609	9.95388	9.99758	10.4284
SARO_RS02920	Saro_0586	SARO_RS02920	protein-export chaperone SecB	677.694	707.468	638.724	628.651	777	645.73	487.219	645.809	573.166	497.937	519.022	678.215	739.043	903.29	636.089	638.264	771.782	886.715	612.988	746.053	599.501	529.241	301.721	856.536		9.40449	9.46652	9.31905	9.29612	9.60177	9.33479	8.92843	9.33496	9.16281	8.95982	9.01965	9.4056	9.52951	9.81905	9.31308	9.31801	9.59205	9.79233	9.25971	9.54313	9.22762
SARO_RS02925	Saro_0587	mviN	murein biosynthesis integral membrane protein MurJ	55.7805	53.3695	54.2169	76.0808	66.9983	79.1083	41.1675	66.8648	63.4846	65.8262	67.2154	61.1839	59.2099	98.9645	53.5906	63.2611	94.9605	106.116	85.8366	84.583	56.8128	48.9929	60.1387	79.6437		5.80169	5.73794	5.76067	6.24946	6.06605	6.30576	5.36343	6.06318	5.98833	6.04059	6.07072	5.93508	5.88777	6.62884	5.74391	5.98325	6.56926	6.72949	6.42352	6.4023	5.82814
SARO_RS02930	Saro_0588	trpS	tryptophan--tRNA ligase	160.978	149.594	127.89	138.767	125.399	171.012	130.596	125.273	75.5954	133.183	109.169	145.121	103.043	134.916	135.323	154.783	198.745	200.568	162.472	188.36	137.725	113.092	77.0141	119.208		7.33072	7.22491	6.99877	7.11652	6.97038	7.41796	7.02896	6.96893	6.24023	7.05727	6.77042	7.18111	6.6871	7.07592	7.08026	7.2741	7.63477	7.64795	7.34405	7.55735	7.10564
SARO_RS02935	Saro_0589	SARO_RS02935	DUF4136 domain-containing protein	801.257	1016.76	638.269	504.816	965.608	472.45	577.831	686.062	378.045	804.038	929.455	491.19	456.593	617.075	608.888	888.181	443.659	520.189	659.242	801.895	970.629	1319.23	893.75	828.776		9.64612	9.98976	9.31802	8.97961	9.91529	8.88402	9.1745	9.42219	8.56241	9.65112	9.86024	8.94014	8.83477	9.2693	9.25003	9.79471	8.79331	9.02289	9.36466	9.64727	9.92278
SARO_RS02940	Saro_0590	SARO_RS02940	dUTP diphosphatase	178.64	160.853	166.974	183.745	149.353	172.875	170.564	157.645	161.327	183.384	189.882	174.907	169.591	190.334	187.046	178.278	189.406	174.773	194.548	134.888	164.511	143.995	117.038	150.991		7.48091	7.3296	7.38348	7.52156	7.22258	7.43358	7.41417	7.30054	7.33384	7.51872	7.56896	7.45044	7.40592	7.57239	7.54725	7.47798	7.56533	7.44934	7.60398	7.07562	7.36204
SARO_RS02945	Saro_0591	SARO_RS02945	bifunctional phosphopantothenoylcysteine decarboxylase/phosphopantothenate--cysteine ligase CoaBC	70.3733	64.6463	60.8663	65.7284	70.0429	92.1381	61.045	60.0451	61.0176	53.6656	62.9432	66.9886	58.9132	59.7146	67.4481	60.5355	75.0468	64.0576	72.5048	67.5132	82.754	67.7231	64.6465	58.4094		6.13696	6.0145	5.92757	6.03844	6.13017	6.52573	5.9318	5.90797	5.93115	5.74593	5.97598	6.06584	5.88052	5.90001	6.07571	5.91971	6.22972	6.0013	6.18001	6.0771	6.37076
SARO_RS02950	Saro_0592	SARO_RS02950	hypothetical protein	31.2413	22.869	12.0121	14.368	15.4922	11.9277	44.1773	15.5946	23.6532	21.5097	14.9385	25.6442	20.4947	13.3682	22.008	29.5708	5.15153	4.7563	32.8333	25.2226	17.8117	23.2664	13.6789	9.04124		4.96538	4.51532	3.58642	3.84479	3.95347	3.57624	5.46523	3.96297	4.56396	4.42691	3.90096	4.68056	4.35718	3.74073	4.45995	4.8861	2.365	2.24984	5.03709	4.65665	4.15475
SARO_RS02955	Saro_0593	SARO_RS02955	acyltransferase	37.084	60.6327	37.1822	62.0186	55.9402	47.0639	59.9901	43.791	40.9475	37.9836	40.3738	70.4428	77.5767	69.55	35.5121	58.3878	68.5154	87.0739	124.904	96.8711	37.8569	55.4502	50.4509	40.3602		5.21273	5.92203	5.21654	5.95463	5.80581	5.55655	5.90665	5.45256	5.3557	5.2473	5.33535	6.13838	6.27755	6.11998	5.15024	5.86759	6.09836	6.44417	6.96468	6.59799	5.24248
SARO_RS02960	Saro_0594	ubiB	2-polyprenylphenol 6-hydroxylase	100.02	102.523	91.9026	116.963	105.004	103.327	80.5471	101.14	93.7068	87.0811	102.814	85.267	94.5087	127.193	97.4514	114.89	130.772	148.537	140.452	115.144	101.744	94.6621	89.3401	113.583		6.64414	6.67981	6.52203	6.86991	6.7143	6.69107	6.33176	6.66021	6.55008	6.44429	6.6839	6.41391	6.56237	6.99088	6.60661	6.84411	7.03091	7.21468	7.13394	6.84729	6.6688
SARO_RS02965	Saro_0595	ubiE	class I SAM-dependent methyltransferase	242.002	223.928	299.587	251.257	320.216	223.461	199.606	222.223	214.405	242.22	237.155	265.891	291.677	241.64	228.677	196.798	253.799	277.207	239.643	241.327	245.563	224.558	175.379	221.692		7.91888	7.80689	8.22683	7.97302	8.3229	7.80388	7.64101	7.79586	7.74419	7.92017	7.88969	8.05469	8.18823	7.91671	7.83717	7.62057	7.98754	8.11482	7.90474	7.91484	7.93995
SARO_RS02970	Saro_0596	SARO_RS02970	bifunctional DNA-formamidopyrimidine glycosylase/DNA-(apurinic or apyrimidinic site) lyase	72.4327	82.3059	55.8766	46.9287	47.6661	59.8105	68.4503	56.3074	47.1745	57.3062	49.987	59.2918	77.508	50.7366	43.8789	58.0504	41.0839	37.115	69.692	67.5198	72.5548	68.9342	46.9927	39.1519		6.17857	6.36292	5.80417	5.5524	5.57489	5.90233	6.09699	5.81525	5.55994	5.84062	5.64348	5.88976	6.27627	5.66496	5.45546	5.85923	5.3605	5.21393	6.12292	6.07724	6.181
SARO_RS02975	Saro_0597	hppD	4-hydroxyphenylpyruvate dioxygenase	211.036	233.087	133.464	121.432	93.4231	47.2904	449.71	44.565	86.8865	80.4078	79.2965	438.53	504.053	53.9654	146.254	257.322	25.2987	16.2862	235.205	201.106	195.166	219.123	78.533	27.2203		7.72134	7.86472	7.0603	6.92401	6.54571	5.56348	8.81285	5.47784	6.44106	6.32926	6.30918	8.77653	8.97743	5.75396	7.19233	8.00743	4.66099	4.02557	7.87778	7.65181	7.60856
SARO_RS02980	Saro_0598	SARO_RS02980	Lrp/AsnC family transcriptional regulator	5.58231	4.93762	3.15733	5.13466	6.17521	4.92664	8.17566	7.69604	5.21559	4.77683	2.93214	8.8589	4.68529	5.77263	3.56379	9.72891	3.33679	4.92926	5.67121	3.30048	7.69142	2.97684	2.53148	9.6456		2.48086	2.30382	1.65871	2.36027	2.62649	2.3006	3.03134	2.94412	2.38283	2.25605	1.55195	3.14713	2.22814	2.52923	1.83341	3.28228	1.73846	2.30137	2.50366	1.72268	2.94325
SARO_RS02985	Saro_0599	SARO_RS02985	LysR family transcriptional regulator	18.7682	28.6126	15.7564	16	23.7999	18.7307	33.7893	16.3295	16.6799	17.4964	18.1774	31.9638	19.2102	19.5027	16.9498	21.2412	21.069	12.7326	34.8788	24.683	20.6874	22.1527	20.5511	21.2429		4.23022	4.83858	3.97787	4	4.57288	4.22733	5.07849	4.02941	4.06004	4.12898	4.18407	4.99837	4.2638	4.28561	4.0832	4.40879	4.39705	3.67046	5.12428	4.62544	4.37068
SARO_RS02990	Saro_0600	SARO_RS02990	sterol desaturase family protein	11.6677	19.5396	10.8604	10.9467	11.6162	6.9647	33.6294	6.75597	9.59307	10.6497	12.9434	14.3192	14.8851	11.5829	22.0483	25.3166	12.5537	9.47852	39.1166	20.5296	18.5195	14.9327	14.8151	11.7507		3.54445	4.28833	3.441	3.45242	3.53807	2.80006	5.07165	2.75616	3.26199	3.41275	3.69415	3.83988	3.89579	3.53392	4.4626	4.66201	3.65004	3.24466	5.28971	4.35964	4.21098
SARO_RS02995	Saro_0601	SARO_RS02995	sulfotransferase family protein	1.36197	3.05186	1.45261	1.37803	0.903976	1.04902	2.55321	1.40826	0.763499	0.310786	1.03015	3.60232	2.89589	1.01405	2.08678	1.24617	0.97693	0.360792	4.98118	4.05846	4.50372	2.5057	2.71757	2.42057		0.445695	1.60969	0.53865	0.462605	-0.145644	0.0690402	1.35231	0.493911	-0.389301	-1.686	0.0428551	1.84893	1.53401	0.0201296	1.06128	0.317501	-0.0336724	-1.47076	2.31649	2.02093	2.17112
SARO_RS03000	Saro_0602	SARO_RS03000	hypothetical protein	2.98498	11.2651	2.89422	4.94211	3.30202	1.72432	11.891	6.79015	9.48224	4.76798	3.01033	5.68446	6.01279	5.92656	3.81128	10.1444	3.56851	3.6901	19.1049	7.62411	2.63218	8.1181	2.70728	3.53672		1.57772	3.49379	1.53317	2.30513	1.72335	0.786031	3.5718	2.76344	3.24523	2.25338	1.58992	2.50702	2.58803	2.5672	1.93027	3.34261	1.83532	1.88366	4.25587	2.93057	1.39626
SARO_RS03005	Saro_0603	SARO_RS03005	UrcA family protein	46.6937	41.4898	17.3653	20.0038	37.5015	110.849	58.456	96.5612	150.003	58.3834	50.7993	33.8361	55.1172	67.203	31.8514	33.4431	16.0583	17.5091	44.838	43.5663	210.104	148.889	117.186	58.1032		5.54516	5.37468	4.11814	4.3222	5.22888	6.79246	5.86928	6.59337	7.22884	5.86749	5.66674	5.08049	5.78443	6.07045	4.99328	5.06364	4.00525	4.13004	5.48665	5.44514	7.71496
SARO_RS03010	Saro_0604	SARO_RS03010	YncE family protein	12.2087	14.3983	10.9441	16.3148	14.2698	15.5245	10.2559	22.6272	7.74792	9.98713	12.4866	14.6224	13.6625	8.19428	17.353	19.2701	4.68152	8.543	13.6902	15.0358	71.0942	43.1163	45.9628	7.73302		3.60984	3.84783	3.45208	4.02811	3.8349	3.95647	3.35839	4.49999	2.95381	3.32007	3.64231	3.87011	3.77215	3.03462	4.11711	4.26829	2.22698	3.09474	3.77507	3.91033	6.15166
SARO_RS03015	Saro_0605	atzF	allophanate hydrolase	12.5066	17.184	14.01	23.4541	15.3124	16.3665	17.2142	17.2003	6.12611	12.6069	13.0107	15.0301	12.0935	9.54277	12.7129	16.1887	7.69346	11.9012	14.6178	16.1959	41.8918	31.0802	32.9278	11.0298		3.64462	4.103	3.80838	4.55177	3.93663	4.03267	4.10552	4.10436	2.61497	3.65614	3.70163	3.90978	3.59616	3.25441	3.66822	4.01692	2.94363	3.57304	3.86965	4.01755	5.38859
SARO_RS03020	Saro_0606	uca	urea carboxylase	24.3383	18.6184	18.1481	29.7021	17.133	14.8539	16.0447	7.79079	7.43084	13.782	11.2322	16.3859	13.9194	9.34992	24.891	19.6974	12.0102	10.8248	15.4006	12.3038	46.865	35.0139	36.6093	11.0412		4.60516	4.21866	4.18174	4.8925	4.09871	3.89277	4.00402	2.96177	2.89353	3.78471	3.48957	4.03439	3.79903	3.22495	4.63755	4.29993	3.58619	3.43626	3.94491	3.62103	5.55044
SARO_RS03025	Saro_0607	SARO_RS03025	urea carboxylase-associated family protein	88.1978	25.5059	50.4577	39.1639	23.9241	21.4727	32.4661	8.03637	8.20882	25.0608	20.4475	29.3161	22.6898	19.8484	86.2931	30.0357	16.1593	18.2018	28.8376	24.9342	108.019	80.8206	35.2457	13.3461		6.46267	4.67276	5.657	5.29145	4.58039	4.42443	5.02086	3.00654	3.03717	4.64736	4.35385	4.87362	4.50397	4.31095	6.43117	4.90861	4.01429	4.18601	4.84988	4.64005	6.75514
SARO_RS03030	Saro_0608	SARO_RS03030	urea carboxylase-associated family protein	50.0175	15.976	42.9397	28.0352	22.1896	15.8011	18.9239	5.92595	9.24899	11.2945	16.42	20.6708	19.5324	28.663	41.5776	20.4307	7.47441	10.3514	13.8945	10.72	61.4494	65.6394	35.677	9.00256		5.64436	3.99783	5.42424	4.80917	4.47181	3.98195	4.24214	2.56705	3.2093	3.49755	4.03738	4.36952	4.2878	4.84112	5.37773	4.35267	2.90196	3.37176	3.79644	3.42223	5.94133
SARO_RS03035	Saro_0609	SARO_RS03035	CopG family ribbon-helix-helix protein	63.0789	60.0451	77.7617	38.5422	43.8608	19.0869	44.344	13.5104	33.6772	11.3095	32.9432	50.0519	54.9596	61.5021	62.131	40.0476	15.6206	17.1077	13.7322	19.1802	108.764	83.6137	61.7055	16.9051		5.97909	5.90797	6.28099	5.26837	5.45486	4.25451	5.47067	3.756	5.0737	3.49946	5.04191	5.64535	5.7803	5.94256	5.95724	5.32365	3.96538	4.09658	3.77949	4.26154	6.76505
SARO_RS03040	Saro_0610	SARO_RS03040	ATP-binding cassette domain-containing protein	19.4138	57.0779	28.1027	22.6356	26.0129	10.7935	20.5037	5.3718	13.2845	8.11129	19.9923	29.5071	63.3408	17.4178	58.6529	23.5889	8.17216	10.1407	14.5839	16.2958	73.2388	99.2981	74.3985	7.01944		4.27901	5.83486	4.81263	4.50052	4.70115	3.43209	4.35781	2.42541	3.73167	3.01993	4.32137	4.88299	5.98506	4.12249	5.87413	4.56004	3.03072	3.34209	3.8663	4.02643	6.19454
SARO_RS03045	Saro_0611	SARO_RS03045	ABC transporter permease subunit	139.065	206.872	135.092	46.0294	100.517	16.7361	119.116	14.9783	18.2098	15.0251	24.9016	157.159	137.646	20.4815	85.4174	198.298	20.4665	16.2799	120.81	214.522	109.158	167.699	153.837	11.4423		7.11962	7.69259	7.0778	5.52448	6.6513	4.06489	6.89623	3.9048	4.18665	3.90931	4.63817	7.29608	7.10482	4.35625	6.41646	7.63153	4.35519	4.02502	6.9166	7.74498	6.77027
SARO_RS03050	Saro_0612	SARO_RS03050	ABC transporter substrate-binding protein	223.651	258.848	230.896	237.112	186.596	42.7976	712.882	35.4982	39.8634	82.8689	76.0504	271.259	206.089	44.3261	215.121	440.708	124.552	48.1889	373.781	304.683	299.674	390.335	385.708	38.9921		7.8051	8.01596	7.8511	7.88942	7.54378	5.41946	9.47752	5.14968	5.31699	6.37276	6.24888	8.08353	7.68713	5.47008	7.749	8.78368	6.9606	5.59063	8.54605	8.25116	8.22725
SARO_RS03060	Saro_0613	SARO_RS03060	TonB-dependent receptor	29.6654	43.3407	58.9004	27.7752	34.7753	26.5149	73.9765	17.6716	13.5687	16.4686	28.6893	40.9413	52.5221	24.9809	26.4575	44.2161	16.7266	17.2808	26.9891	32.7959	119.863	171.983	108.746	9.1806		4.89071	5.43765	5.88021	4.79572	5.11999	4.72873	6.20899	4.14336	3.76221	4.04165	4.84244	5.35548	5.71485	4.64276	4.72561	5.4665	4.06407	4.1111	4.7543	5.03544	6.90525
SARO_RS03065	Saro_0614	SARO_RS03065	MBL fold metallo-hydrolase	5.45826	7.77828	9.92304	5.43893	7.54748	10.7291	9.59278	6.11407	3.18731	4.41119	12.6147	6.49653	5.59921	7.33765	4.35575	3.56727	4.62207	7.02876	5.54518	4.19528	43.3682	42.5688	20.6269	1.57187		2.44844	2.95945	3.31078	2.44332	2.916	3.42346	3.26195	2.61213	1.67234	2.14117	3.65704	2.69967	2.48522	2.87532	2.12292	1.83482	2.20854	2.81327	2.47123	2.06877	5.43857
SARO_RS03070	Saro_0615	SARO_RS03070	sterol desaturase family protein	15.9679	15.5234	16.7377	15.6798	15.0381	20.5672	29.833	10.4864	10.6852	12.556	16.3211	19.1765	17.1449	12.8528	17.0819	19.7435	15.4779	11.4323	24.6621	23.5766	38.0556	37.6275	22.3106	9.58749		3.9971	3.95638	4.06503	3.97083	3.91055	4.36228	4.89884	3.39045	3.41754	3.6503	4.02866	4.26127	4.09971	3.68401	4.09439	4.30331	3.95214	3.51505	4.62422	4.55928	5.25004
SARO_RS03075	Saro_0616	SARO_RS03075	hypothetical protein	3.47765	4.10137	2.69753	5.75779	5.77053	11.7187	8.55667	2.1575	3.89904	1.9839	4.82237	4.78304	8.17272	1.72618	5.77242	3.63654	3.32599	6.7558	7.41937	6.41511	27.2162	19.1941	12.6164	3.09034		1.79811	2.03611	1.43164	2.52552	2.5287	3.55074	3.09705	1.10936	1.96312	0.988342	2.26974	2.25793	3.03082	0.787586	2.52918	1.86256	1.73378	2.75613	2.8913	2.68147	4.76639
SARO_RS03085	Saro_0617	SARO_RS03085	site-specific integrase	31.902	37.8437	17.908	42.7286	29.3055	52.2686	63.827	29.3211	51.7688	42.7841	37.8643	50.3312	50.5241	36.115	23.3441	35.8469	35.4621	36.5715	71.359	47.9154	43.1841	47.9027	47.5466	19.3414		4.99558	5.24198	4.16253	5.41713	4.8731	5.70787	5.99609	4.87387	5.69401	5.419	5.24277	5.65338	5.6589	5.17453	4.54498	5.16378	5.1482	5.19265	6.15702	5.58242	5.43243
SARO_RS03090	Saro_0618	SARO_RS03090	hypothetical protein	1.93621	1.14173	0	8.9047	1.07093	0.932067	0	1.001	0.904506	0	3.66121	3.07268	4.33354	3.20355	0	0	0	1.7097	4.42584	2.74743	2.1342	3.87191	0.878036	1.91174		0.953232	0.191225	0	3.15457	0.0988592	-0.101494	0	0.00144855	-0.144798	0	1.87232	1.6195	2.11555	1.67967	0	0	0	0.773742	2.14595	1.45808	1.09369
SARO_RS03095	Saro_0619	SARO_RS03095	hypothetical protein	2.67812	5.52727	3.89503	4.92671	5.18448	8.37989	10.9824	4.1537	6.25546	8.40285	5.0641	4.25007	8.24183	6.64661	2.5646	12.2521	2.40124	5.32084	7.14201	6.65031	16.2359	14.4599	24.2896	3.96641		1.42122	2.46657	1.96163	2.30062	2.3742	3.06693	3.45712	2.0544	2.64512	3.07088	2.34031	2.08749	3.04296	2.73262	1.35873	3.61495	1.26378	2.41165	2.83633	2.73342	4.02111
SARO_RS03100	Saro_0620	SARO_RS03100	MT-A70	3.11477	2.44893	1.34225	0.954997	2.6799	4.66484	5.27139	3.93632	4.85025	2.76405	4.3628	5.12609	4.64756	2.00415	0.883774	1.80948	2.89618	3.97278	7.38353	3.92869	6.48507	5.25981	5.64997	2.39198		1.63912	1.29215	0.42465	-0.0664326	1.42218	2.22183	2.39818	1.97685	2.27806	1.46678	2.12525	2.35786	2.21647	1.00299	-0.17825	0.855578	1.53415	1.99015	2.88431	1.97405	2.69712
SARO_RS03105	Saro_0621	SARO_RS03105	MmcB family DNA repair protein	2.88205	3.88452	1.99601	6.05929	5.46542	8.32432	7.71833	3.83143	2.69273	2.81851	7.26631	5.22709	4.14675	5.10911	2.62847	4.30532	3.93767	3.27201	5.64676	2.92112	5.44588	6.25736	4.48101	5.69127		1.5271	1.95774	0.997122	2.59915	2.45033	3.05733	2.94829	1.93788	1.42907	1.49493	2.86122	2.38601	2.05198	2.35307	1.39422	2.10612	1.97734	1.71018	2.49742	1.54652	2.44517
SARO_RS03110	Saro_0622	SARO_RS03110	hypothetical protein	5.9439	4.05839	2.4266	8.34475	6.92127	9.63814	7.69726	5.1755	11.3991	13.2064	9.46479	11.2531	7.00179	5.69364	3.19548	5.31585	4.8619	6.07727	9.53457	5.7708	12.7586	17.5166	23.266	3.7066		2.57141	2.02091	1.27893	3.06087	2.79104	3.26876	2.94435	2.3717	3.51085	3.72316	3.24257	3.49225	2.80772	2.50935	1.67603	2.4103	2.28152	2.60342	3.25317	2.52877	3.6734
SARO_RS03115	Saro_0623	SARO_RS03115	hypothetical protein	0.833019	2.94726	1.21153	4.59731	4.14673	2.00503	6.34406	3.87598	6.22637	3.80171	5.25057	7.93181	2.33054	3.79024	1.06361	4.35539	3.98345	1.83892	13.329	1.77305	5.05011	5.99695	7.17743	2.87872		-0.263579	1.55938	0.276835	2.20079	2.05197	1.00362	2.66541	1.95456	2.63839	1.92665	2.39247	2.98765	1.22066	1.92229	0.0889723	2.1228	1.99402	0.878859	3.7365	0.826232	2.33631
SARO_RS03120	Saro_0624	SARO_RS03120	hypothetical protein	5.40676	2.39118	0.655295	3.72989	8.22391	4.55482	11.8779	4.8917	6.31448	4.62661	3.40792	8.58032	4.53795	3.35466	3.45172	1.76681	6.46372	4.17747	9.26922	6.71305	8.19451	7.56848	15.3242	3.33653		2.43477	1.25772	-0.609783	1.89913	3.03982	2.18739	3.5702	2.29034	2.65866	2.20996	1.76889	3.10103	2.18204	1.74617	1.78732	0.821145	2.69236	2.06263	3.21245	2.74697	3.03466
SARO_RS03130	Saro_0626	SARO_RS03130	hypothetical protein	2.60144	2.83201	1.55221	4.96972	3.09911	4.81655	3.28245	2.48294	3.55233	2.9681	3.27941	4.86937	2.2394	1.65546	2.81055	2.61566	2.3923	2.47381	3.9643	2.83952	6.17606	8.64365	6.53376	4.34681		1.37931	1.50183	0.634321	2.31316	1.63185	2.268	1.71477	1.31205	1.82877	1.56954	1.71344	2.28374	1.16311	0.727236	1.49085	1.38718	1.2584	1.30673	1.98707	1.50565	2.62669
SARO_RS03135	Saro_0627	SARO_RS03135	hypothetical protein	0	4.31062	0.708789	2.68958	0.808659	3.51903	5.13899	0	1.36599	2.50215	3.68612	0.773396	0.818066	0.604751	0	0	0.873921	3.22749	5.56994	2.07459	4.83461	2.92368	2.65203	0		0	2.1079	-0.496573	1.42738	-0.306397	1.81518	2.36148	0	0.449946	1.32317	1.8821	-0.37072	-0.289711	-0.725586	0	0	-0.194426	1.69041	2.47766	1.05282	2.2734
SARO_RS03140	Saro_0629	SARO_RS03140	hypothetical protein	1.89774	1.67857	5.5201	9.60056	6.82272	9.13549	7.22635	7.84894	10.1952	4.87173	11.3635	10.5407	4.24744	7.84975	3.6346	6.20138	5.6718	3.35146	11.5678	1.34642	33.9917	19.3544	29.2601	10.3057		0.924281	0.747236	2.4647	3.26312	2.77035	3.19148	2.85327	2.9725	3.34981	2.28443	3.50633	3.3979	2.08659	2.97265	1.86179	2.63259	2.50381	1.74479	3.53204	0.42913	5.08711
SARO_RS03145	Saro_0630	SARO_RS03145	hypothetical protein	217.5	267.927	111.388	122.291	152.072	135.46	329.698	150.818	191.152	101.619	106.582	164.559	156.73	103.581	189.534	251.396	78.7001	63.2588	199.655	244.521	133.032	131.645	82.5354	59.2639		7.76487	8.06569	6.79945	6.93418	7.24861	7.08173	8.365	7.23667	7.57858	6.66702	6.73582	7.36246	7.29213	6.69462	7.56631	7.97382	6.29829	5.9832	7.64136	7.93381	7.05563
SARO_RS03150	Saro_0631	SARO_RS03150	hypothetical protein	35.8198	51.9928	16.9201	25.3441	40.6403	53.9404	29.0551	35.1378	17.1624	10.4791	19.6829	41.7832	56.5305	30.3926	17.5905	39.6173	18.666	22.7083	117.569	96.4417	129.584	83.7523	96.629	29.9261		5.16269	5.70024	4.08066	4.66358	5.34484	5.75329	4.86072	5.13495	4.10118	3.38944	4.29887	5.38485	5.82096	4.92565	4.13673	5.30806	4.22234	4.50515	6.87736	6.59159	7.01774
SARO_RS03160	Saro_0633	SARO_RS03160	helix-turn-helix domain-containing protein	177.557	274.89	83.0877	156.697	131.575	254.771	354.623	198.831	244.675	132.187	112.347	243.698	189.494	155.395	134.361	275.546	136.457	132.269	238.713	210.605	298.481	286.521	222.903	115.07		7.47213	8.10271	6.37656	7.29183	7.03975	7.99306	8.47014	7.6354	7.93473	7.04643	6.81182	7.92895	7.56601	7.2798	7.06997	8.10615	7.0923	7.04733	7.89913	7.7184	8.2215
SARO_RS03165	N/A	SARO_RS03165	hypothetical protein	85.8183	115.291	23.8773	41.1842	61.0874	56.759	90.0572	44.7532	68.3279	38.3141	36.6884	52.8971	49.2714	56.7962	73.3671	119.977	63.341	34.2652	141.012	133.422	30.4345	52.5289	20.9814	55.998		6.42321	6.84914	4.57757	5.36402	5.9328	5.82678	6.49277	5.48392	6.0944	5.2598	5.19725	5.72512	5.62268	5.82772	6.19706	6.90662	5.98507	5.09867	7.13968	7.05985	4.92764
SARO_RS03170	Saro_0635	SARO_RS03170	NA	752.681	786.728	145.237	210.521	240.833	224.834	396.792	259.741	290.335	187.889	191.175	230.332	170.753	225.517	615.348	749.126	268.055	115.016	508.991	562.402	78.9653	138.423	54.0049	180.97		9.5559	9.61972	7.18227	7.71782	7.91189	7.81272	8.63224	8.02093	8.18157	7.55373	7.57875	7.84757	7.41576	7.81709	9.26526	9.54907	8.06639	6.84569	8.9915	9.13546	6.30315
SARO_RS03175	Saro_0636	SARO_RS03175	hypothetical protein	2.73782	1.61443	0.442429	1.25914	0.504768	6.58977	2.13852	1.88724	2.13164	1.56185	1.15044	1.93103	3.06384	1.13246	1.74785	2.38575	4.36404	2.01461	0.695355	3.23741	11.0652	5.10993	4.55236	0.450537		1.45303	0.69102	-1.17648	0.332434	-0.986308	2.72023	1.09661	0.916281	1.09196	0.643256	0.202191	0.949369	1.61534	0.179465	0.805579	1.25444	2.12566	1.0105	-0.524178	1.69484	3.46796
SARO_RS03180	Saro_0637	SARO_RS03180	hypothetical protein	3.03236	2.68217	2.20512	2.0919	2.09652	7.29873	4.88521	1.56771	3.18731	6.05458	3.82264	5.61429	3.39346	2.82217	4.35575	4.95454	3.17201	4.01643	5.77623	4.84071	9.19173	8.79271	6.18806	1.49702		1.60044	1.4234	1.14086	1.06481	1.068	2.86764	2.28842	0.648659	1.67234	2.59803	1.93457	2.4891	1.76276	1.49681	2.12292	2.30875	1.6654	2.00592	2.53013	2.27522	3.20034
SARO_RS03185	Saro_0638	SARO_RS03185	hypothetical protein	5.61879	3.31326	2.04298	2.58411	3.88473	2.02862	4.93746	1.45244	5.24968	1.60268	0	5.20147	6.28788	1.16207	0.896771	0	3.3586	2.48074	3.21091	1.99323	3.09668	2.80903	3.82204	1.38695		2.49026	1.72825	1.03067	1.36967	1.95782	1.0205	2.30377	0.538477	2.39223	0.680489	0	2.37892	2.65257	0.216698	-0.157188	0	1.74786	1.31077	1.68298	0.995109	1.63072
SARO_RS03190	N/A	dnaN	DNA polymerase III subunit beta	4.8219	1.62477	5.00923	4.59363	3.61952	4.14501	2.8248	3.73933	4.02244	5.50152	4.776	7.83436	4.04707	2.70684	7.0362	4.95216	5.35276	2.28097	4.46131	2.44363	10.0605	8.40278	6.55994	4.4209		2.2696	0.700239	2.32459	2.19963	1.8558	2.05138	1.49815	1.90278	2.00807	2.45983	2.2558	2.96981	2.01688	1.43661	2.8148	2.30806	2.42028	1.18965	2.15747	1.28902	3.33063
SARO_RS03200	N/A	dnaG	DNA primase	1.61506	2.72104	1.00669	1.48555	1.53137	3.88737	2.29779	2.38565	2.91015	2.36918	1.89054	2.80714	2.32378	1.3361	2.06214	3.31739	2.20661	1.12053	1.75798	4.25608	5.08633	3.78337	4.28979	2.16418		0.691591	1.44416	0.00961282	0.570997	0.614826	1.95879	1.20025	1.25438	1.54109	1.24439	0.918802	1.4891	1.21647	0.418029	1.04414	1.73005	1.14183	0.164178	0.813922	2.08952	2.34663
SARO_RS03205	Saro_0642	SARO_RS03205	Phage or plasmid primase P4-like	4.36988	4.99746	1.79752	2.43604	3.9551	5.86461	4.49939	4.38148	2.22699	2.71952	2.50397	3.08215	4.59387	3.72464	4.05785	5.885	1.74138	3.62481	5.85204	5.44915	8.31982	5.08429	7.68646	2.61495		2.1276	2.32119	0.846007	1.28454	1.98372	2.55204	2.16973	2.13142	1.1551	1.44335	1.32422	1.62394	2.19971	1.8971	2.02071	2.55704	0.800231	1.85791	2.54894	2.44603	3.05655
SARO_RS03210	Saro_0643	SARO_RS03210	hypothetical protein	8.61489	6.41683	3.51703	2.50233	3.51101	6.9846	8.49993	5.6259	2.11815	5.69054	1.71474	7.67523	5.58149	4.12609	2.31571	5.92663	1.62616	2.00186	3.45477	5.79046	4.49802	8.70444	4.93478	2.68612		3.10683	2.68186	1.81436	1.32327	1.81189	2.80418	3.08745	2.49208	1.0828	2.50856	0.777993	2.94021	2.48065	2.04477	1.21146	2.56721	0.701466	1.00134	1.78859	2.53368	2.16929
SARO_RS03215	Saro_0644	SARO_RS03215	HNH endonuclease	5.56424	17.2258	4.04629	18.5529	15.3881	26.7856	24.4476	10.0684	16.8958	19.0455	17.5359	25.019	17.9021	12.0833	7.10452	25.4558	6.65198	7.36996	41.3365	25.6604	19.1663	21.1414	25.8637	8.2409		2.47619	4.1065	2.0166	4.21357	3.94374	4.74339	4.61162	3.33176	4.07859	4.25138	4.13224	4.64495	4.16206	3.59494	2.82874	4.66992	2.73378	2.88166	5.36934	4.68147	4.2605
SARO_RS03220	N/A	SARO_RS03220	hypothetical protein	0.955195	7.88557	3.7046	0.878597	0	7.35712	12.3107	1.97532	15.1716	4.3593	3.61239	14.148	7.48258	1.58042	4.87843	3.74563	7.99346	6.74761	4.36683	2.71079	6.31722	3.05622	6.0643	1.88625		-0.066133	2.97921	1.88932	-0.186727	0	2.87914	3.62184	0.982083	3.9233	2.1241	1.85296	3.82253	2.90354	0.660305	2.28642	1.90521	2.99882	2.75438	2.12659	1.43872	2.65929
SARO_RS03225	Saro_0646	SARO_RS03225	terminase large subunit	2.96952	3.21026	2.27939	4.66612	4.7905	7.14746	5.50881	3.07044	5.43329	6.07026	4.67927	7.19967	5.95394	2.25189	2.05375	2.74938	2.66251	3.60543	4.52521	4.91595	11.8653	8.51151	9.20194	1.71033		1.57023	1.68269	1.18865	2.22222	2.26018	2.83743	2.46174	1.61844	2.44182	2.60176	2.22628	2.84793	2.57384	1.17114	1.03826	1.45911	1.41279	1.85017	2.17799	2.29747	3.56867
SARO_RS03230	Saro_0647	SARO_RS03230	phage portal protein	1.97627	3.10761	1.75649	3.63557	2.91489	5.23243	6.17466	5.10857	8.30898	3.75801	3.32174	8.18911	6.4505	3.67856	2.52333	3.44426	1.37818	2.90845	4.01548	2.33689	11.6179	8.43096	8.51392	2.27651		0.982777	1.63581	0.812697	1.86218	1.54344	2.38748	2.62636	2.35292	3.05467	1.90997	1.73194	3.03371	2.68941	1.87914	1.33533	1.78419	0.462767	1.54025	2.00557	1.22459	3.53828
SARO_RS03235	Saro_0648	SARO_RS03235	HK97 family phage prohead protease	11.7341	14.9311	17.0659	17.8938	21.8617	22.2973	27.4965	18.1993	42.1219	22.5481	14.4029	29.7291	22.8071	14.561	13.7995	10.4942	14.0279	8.72536	23.9987	13.145	32.3349	20.9951	31.087	7.62224		3.55263	3.90025	4.09305	4.16139	4.45033	4.4788	4.78118	4.18581	5.3965	4.49493	3.84828	4.8938	4.51141	3.86403	3.78654	3.39152	3.81023	3.12521	4.58489	3.71644	5.01502
SARO_RS03240	Saro_0649	SARO_RS03240	phage major capsid protein	11.3762	11.2409	30.4079	25.0287	20.7475	32.7104	26.4779	20.0287	89.6276	45.955	24.0309	39.3602	37.6767	18.8226	11.581	13.8653	21.503	17.2401	12.6507	10.2527	35.4158	18.3226	17.8471	17.6077		3.50795	3.49069	4.92638	4.64551	4.37486	5.03168	4.72672	4.324	6.48587	5.52215	4.58682	5.29867	5.2356	4.23439	3.53369	3.7934	4.42646	4.10769	3.66114	3.35794	5.14632
SARO_RS03245	N/A	SARO_RS03245	hypothetical protein	0.968103	3.4252	6.57066	1.78094	4.28371	10.2527	9.07425	1.001	8.14055	9.94096	7.32242	9.21805	5.41692	4.00443	0	2.53083	5.78677	0.854849	0	2.74743	3.2013	5.42067	0.878036	0		-0.0467677	1.77619	2.71604	0.832639	2.09886	3.35794	3.18178	0.00144855	3.02513	3.31339	2.87232	3.20446	2.43747	2.0016	0	1.33961	2.53276	-0.226258	0	1.45808	1.67866
SARO_RS03250	Saro_0651	SARO_RS03250	hypothetical protein	16.5778	11.8702	23.5365	18.5159	17.0286	27.3612	33.9909	9.79495	65.8271	22.2919	17.9127	21.2972	23.8524	12.245	12.8512	10.0606	7.78584	14.1156	16.2403	19.3228	22.1886	17.0492	13.4245	18.122		4.05118	3.56928	4.55683	4.21069	4.08989	4.77406	5.08708	3.29204	6.04061	4.47844	4.16291	4.41259	4.57606	3.61412	3.68384	3.33064	2.96085	3.81922	4.0215	4.27223	4.47175
SARO_RS03260	N/A	SARO_RS03260	phage head closure protein	3.67383	2.16637	2.96843	2.25281	1.35468	3.53708	2.86963	2.53246	4.00457	0.698605	0.771879	3.23901	6.85218	2.53272	2.3454	3.20139	0.732002	1.08135	3.73233	0.868845	6.07425	5.38757	1.66602	1.20913		1.87728	1.11528	1.5697	1.17173	0.437948	1.82256	1.52087	1.34054	2.00165	-0.517451	-0.373553	1.69555	2.77656	1.34069	1.22983	1.6787	-0.450081	0.112831	1.90008	-0.20283	2.60271
SARO_RS03265	Saro_0654	SARO_RS03265	HK97 gp10 family phage protein	2.48256	1.25478	1.37547	1.30485	0.39232	1.70725	2.49317	1.46682	2.31948	2.42783	1.34124	2.25127	4.7626	3.22734	0.90565	0.927137	3.39185	0.939488	2.70225	0.503242	3.90917	3.40421	3.53822	1.05051		1.31183	0.32743	0.459926	0.38388	-1.3499	0.771676	1.31798	0.55269	1.2138	1.27967	0.423563	1.17074	2.25175	1.69034	-0.142974	-0.109146	1.76207	-0.0900536	1.43416	-0.990677	1.96686
SARO_RS03270	Saro_0655	SARO_RS03270	DUF3168 domain-containing protein	4.2141	7.45485	1.53223	5.81424	5.8271	12.1717	12.9608	2.72332	13.2883	4.80805	4.6483	8.91681	8.25284	3.92199	5.38063	11.0166	3.77842	4.18625	5.61908	9.717	11.6125	8.00573	8.59959	5.72116		2.07522	2.89818	0.615637	2.53959	2.54278	3.60546	3.69609	1.44537	3.73208	2.26545	2.2167	3.15653	3.04489	1.97159	2.42777	3.4616	1.91778	2.06566	2.49034	3.28051	3.53761
SARO_RS03275	Saro_0656	SARO_RS03275	hypothetical protein	3.97998	7.04069	7.71792	9.15205	6.60405	18.2012	9.32631	9.25929	30.6778	4.54093	8.78013	10.5268	13.3617	5.76194	5.0817	5.20227	8.32652	5.27157	13.6463	8.47123	7.67718	7.95892	6.31698	6.87695		1.99276	2.81572	2.94821	3.19409	2.72335	4.18596	3.22131	3.2109	4.93912	2.18299	3.13424	3.39599	3.74004	2.52655	2.34531	2.37914	3.05771	2.39823	3.77044	3.08257	2.94058
SARO_RS03280	Saro_0657	SARO_RS03280	hypothetical protein	7.90827	12.6184	16.2377	14.1203	9.77742	23.2896	19.0765	13.4681	29.9897	21.2303	14.6607	31.9905	22.3853	11.1604	14.2552	11.5531	7.22971	9.44775	13.4691	11.8817	16.4084	14.8842	15.6108	8.72697		2.98336	3.65745	4.02128	3.8197	3.28945	4.54161	4.25373	3.75147	4.90639	4.40806	3.87388	4.99957	4.48448	3.48032	3.83341	3.53021	2.85394	3.23997	3.75158	3.57067	4.03636
SARO_RS03285	Saro_0658	SARO_RS03285	hypothetical protein	10.8233	10.3331	25.9855	16.1181	10.2624	36.7194	18.1159	21.8493	50.0797	31.1658	14.9434	27.2636	22.4939	20.4658	14.4774	16.1682	12.3229	8.64689	21.2058	24.1339	26.7005	9.89425	15.4256	11.1954		3.43606	3.3692	4.69964	4.01061	3.3593	5.19847	4.17918	4.44951	5.64615	4.96189	3.90143	4.76891	4.49146	4.35515	3.85573	4.01509	3.62327	3.11218	4.40639	4.59299	4.73879
SARO_RS03290	N/A	SARO_RS03290	hypothetical protein	6.35513	6.13221	6.16189	6.90832	5.75191	11.6809	12.8613	4.18162	16.7334	9.22835	4.36983	15.2808	12.2842	5.73538	5.16367	6.04134	9.66951	5.61167	5.28246	4.91878	10.8259	9.70474	7.85984	1.71132		2.66792	2.61641	2.62337	2.78834	2.52404	3.54608	3.68496	2.06406	4.06466	3.20607	2.12758	3.93365	3.61873	2.51989	2.3684	2.59487	3.27344	2.48843	2.40121	2.2983	3.43641
SARO_RS03295	Saro_0660	SARO_RS03295	hypothetical protein	1.87955	2.47241	2.73359	3.79011	2.63895	3.41037	4.57375	2.09292	6.75413	3.71156	2.7339	6.42442	5.25841	2.33235	1.47682	2.07881	2.41982	1.85117	4.076	2.46187	7.41047	5.26204	7.27769	2.92645		0.910384	1.30592	1.4508	1.92224	1.39997	1.76993	2.19338	1.06552	2.75577	1.89203	1.45096	2.68357	2.39463	1.22178	0.562496	1.05576	1.2749	0.888435	2.02716	1.29976	2.88956
SARO_RS03300	Saro_0661	SARO_RS03300	hypothetical protein	3.48961	4.59965	3.78156	4.90907	4.99561	4.94076	8.17723	5.51843	9.97289	7.26029	4.65782	11.7273	5.97259	4.24539	3.9314	1.60987	6.13497	2.71886	7.82026	4.07784	14.4807	7.0604	11.3566	3.24284		1.80307	2.20152	1.91898	2.29545	2.32066	2.30473	3.03161	2.46426	3.31801	2.86003	2.21965	3.55179	2.57836	2.0859	1.97504	0.686945	2.61706	1.443	2.96722	2.02781	3.85606
SARO_RS03305	Saro_0662	SARO_RS03305	hypothetical protein	1.81039	2.44009	4.0122	0.713662	5.14973	4.482	3.03021	3.47641	3.86619	3.54094	1.95617	3.83069	2.02597	0.855821	1.32088	1.01416	2.47348	2.51208	4.72942	1.46794	7.12683	2.89624	2.81479	1.53215		0.856298	1.28694	2.0044	-0.486688	2.3645	2.16414	1.59942	1.7976	1.95091	1.82413	0.968032	1.9376	1.01861	-0.224619	0.401495	0.0202856	1.30654	1.32888	2.24166	0.553792	2.83326
SARO_RS03310	Saro_0663	SARO_RS03310	hypothetical protein	3.90762	7.1687	6.31466	7.3882	9.60588	9.82342	11.9546	7.40743	8.11315	5.69681	9.03099	8.95734	10.6894	4.84901	2.77184	5.95896	7.78584	5.9425	14.2253	10.4735	13.6395	10.7662	8.66329	3.85824		1.96629	2.84171	2.65871	2.88522	3.26392	3.29623	3.5795	2.88897	3.02026	2.51015	3.17488	3.16307	3.41811	2.27769	1.47084	2.57506	2.96085	2.57107	3.83039	3.38868	3.76971
SARO_RS03315	Saro_0664	SARO_RS03315	hypothetical protein	5.45826	6.57131	6.5051	7.32164	7.42169	10.0722	13.723	5.87892	13.3867	7.26549	6.02066	12.3915	15.0161	7.43172	7.84034	6.68863	7.47688	7.63123	9.3575	6.93834	11.9075	11.6428	9.9009	5.95067		2.44844	2.71618	2.70157	2.87217	2.89175	3.33231	3.77852	2.55555	3.74273	2.86106	2.58992	3.63128	3.90843	2.8937	2.97092	2.74171	2.90244	2.93191	3.22612	2.79459	3.57379
SARO_RS03320	Saro_0665	SARO_RS03320	hypothetical protein	4.98363	1.46936	3.02006	5.15698	3.44559	11.9953	7.29885	5.153	3.49218	2.84302	2.35591	4.61348	7.66848	7.21495	2.38619	3.25707	8.19206	3.85054	9.49311	7.07164	2.74662	4.98297	2.25999	4.92065		2.3172	0.555189	1.59458	2.36653	1.78475	3.5844	2.86767	2.36541	1.80413	1.50742	1.23628	2.20585	2.93894	2.85099	1.25471	1.70358	3.03423	1.94506	3.24688	2.82204	1.45766
SARO_RS03325	Saro_0666	SARO_RS03325	hypothetical protein	7.16396	3.28565	1.54358	1.83041	3.96243	5.74775	3.73053	0.823048	1.11556	4.08684	1.50516	2.9475	2.67235	3.29253	4.57353	2.08091	2.85481	1.40575	3.03252	6.21224	4.82566	4.45699	2.52679	3.14375		2.84076	1.71618	0.626284	0.872167	1.98638	2.523	1.89938	-0.280951	0.157765	2.03099	0.589921	1.55949	1.41811	1.7192	2.19331	1.05721	1.51339	0.491342	1.60052	2.63511	2.27073
SARO_RS03330	Saro_0667	SARO_RS03330	hypothetical protein	0	1.87752	0	0	2.64162	0.766366	0	0.823048	0.743705	0	0	0	0.890783	0.658507	1.01634	0	1.90321	0	1.21301	1.1295	0.877392	3.82028	2.88776	1.57187		0	0.908826	0	0	1.40142	-0.383894	0	-0.280951	-0.427198	0	0	0	-0.166854	-0.602729	0.023384	0	0.928431	0	0.27859	0.175682	-0.188706
SARO_RS03340	Saro_0669	SARO_RS03340	hypothetical protein	60.7754	61.9073	35.1478	46.997	40.2192	56.3383	54.6976	37.8157	35.4767	30.4365	28.8829	36.5308	38.2796	38.8875	51.2291	51.4603	37.0353	29.9197	53.6019	52.2011	28.5745	31.9217	22.2436	43.2266		5.92541	5.95204	5.13536	5.5545	5.32981	5.81604	5.7734	5.24091	5.1488	4.92773	4.85214	5.19104	5.2585	5.28123	5.67889	5.68539	5.21083	4.90303	5.74421	5.70601	4.83666
SARO_RS03345	Saro_0670	SARO_RS03345	hypothetical protein	227.93	265.667	129.195	154.716	166.127	185.638	311.87	169.058	143.094	131.28	138.725	177.956	156.657	137.724	175.936	246.294	152.923	131.224	271.852	252.024	113.696	138.934	105.921	120.109		7.83245	8.05347	7.01341	7.27348	7.37614	7.53635	8.2848	7.40137	7.16082	7.0365	7.11609	7.47537	7.29147	7.10564	7.45891	7.94424	7.25666	7.03589	8.08668	7.97742	6.82904
SARO_RS03350	Saro_0671	SARO_RS03350	hypothetical protein	4.43785	14.206	2.45881	22.7424	20.3381	40.8955	46.0538	19.0102	7.10798	10.85	7.99202	35.5489	42.5684	18.3566	8.09475	8.2868	21.2216	25.1916	66.6618	39.5824	33.5428	48.6832	24.7249	10.0155		2.14986	3.82843	1.29796	4.50732	4.34611	5.35387	5.52525	4.2487	2.82944	3.43963	2.99856	5.15173	5.41171	4.19823	3.01699	3.05081	4.40746	4.65487	6.05879	5.30679	5.06793
SARO_RS03355	Saro_0672	SARO_RS03355	DUF2218 domain-containing protein	26.5879	36.5825	15.038	25.8144	42.4838	302.201	122.011	234.441	26.2214	39.6044	23.2757	45.3194	28.101	8.5538	20.7459	33.7879	16.7757	11.7388	47.2698	52.3994	74.8949	62.0303	22.1048	9.47986		4.7327	5.19308	3.91054	4.69011	5.40884	8.23937	6.93087	7.87308	4.71267	5.30759	4.54075	5.50206	4.81255	3.09657	4.37476	5.07844	4.0683	3.55321	5.56285	5.71148	6.2268
SARO_RS03360	Saro_0673	SARO_RS03360	2-keto-4-pentenoate hydratase	20.241	21.1891	17.1999	25.9395	31.6994	181.3	46.898	205.527	12.3243	18.6827	15.7684	22.1363	20.8698	10.5361	13.648	21.9982	15.4975	8.63533	33.9642	34.5304	190.269	106.968	22.6896	5.16473		4.33921	4.40525	4.10433	4.69708	4.98638	7.50224	5.55146	7.68318	3.62343	4.22363	3.97896	4.46834	4.38334	3.39727	3.77062	4.45931	3.95397	3.11025	5.08594	5.10979	7.57189
SARO_RS03365	Saro_0674	ferA	acetate--CoA ligase family protein	11.0605	11.9672	1620.73	1680.22	1497.3	30.8718	17.5958	33.8895	23.7965	24.3126	18.8039	22.7593	29.1839	27.1984	11.0128	11.5393	907.999	539.223	14.5355	11.087	99.6573	55.5997	43.9913	20.8396		3.46735	3.58101	10.6624	10.7144	10.5482	4.94822	4.13716	5.08277	4.57267	4.60364	4.23296	4.50839	4.8671	4.76545	3.4611	3.52848	9.82655	9.07474	3.86151	3.4708	6.6389
SARO_RS03370	Saro_0675	SARO_RS03370	adenine phosphoribosyltransferase	56.4312	77.4082	39.9693	54.4828	48.2575	37.7617	62.3665	26.4847	36.6451	19.1785	23.2081	34.7207	32.2473	22.5143	34.7486	54.4058	36.8414	29.3323	57.3299	53.9509	33.5272	41.6176	26.1351	16.2017		5.81842	6.27441	5.32082	5.76773	5.59268	5.23885	5.9627	4.72709	5.19555	4.26142	4.53656	5.11773	5.01111	4.49277	5.11888	5.76569	5.20325	4.87442	5.84122	5.75357	5.06726
SARO_RS03375	Saro_0676	SARO_RS03375	cytochrome c1	3995.75	3856.64	4301.24	4419.55	4029.44	4252.23	4739.34	4493.75	3480.29	3410.41	3210.65	3715.24	3579.08	3526.09	4147.45	4601.83	5961.72	6374.72	4774.62	4390.22	1963.97	2447.02	1953.54	6065.47		11.9643	11.9131	12.0705	12.1097	11.9764	12.054	12.2105	12.1337	11.765	11.7357	11.6486	11.8592	11.8054	11.7839	12.018	12.168	12.5415	12.6381	12.2212	12.1001	10.9396
SARO_RS03380	Saro_0677	SARO_RS03380	cytochrome b	2063.05	1737.12	2074.63	2345.85	1697.21	2178.9	1739.83	2415.68	1741.51	1826.53	1703.92	1393.71	1545.24	2142.52	2438.22	1949.47	3278.18	3289.61	1984.62	1863.12	1486.57	1202.19	985.197	3064.28		11.0106	10.7625	11.0186	11.1959	10.7289	11.0894	10.7647	11.2382	10.7661	10.8349	10.7346	10.4447	10.5936	11.0651	11.2516	10.9289	11.6787	11.6837	10.9546	10.8635	10.5378
SARO_RS03385	Saro_0678	petA	ubiquinol-cytochrome c reductase iron-sulfur subunit	1327.75	1349.62	1364.75	1307.99	1463.02	1673.93	1153.37	1660.34	997.759	938.068	906.374	1300.65	1220.83	1290.33	1225.14	1293.5	1688.92	1663.41	1213.89	1327.83	1393.14	1106.59	1185.7	1556.16		10.3748	10.3983	10.4144	10.3531	10.5147	10.709	10.1716	10.6973	9.96255	9.87355	9.82396	10.345	10.2537	10.3335	10.2587	10.3371	10.7219	10.6999	10.2454	10.3749	10.4441
SARO_RS03390	Saro_0679	SARO_RS03390	methyltransferase	81.0016	91.929	66.5013	78.6244	72.9447	71.1284	66.7679	89.8572	81.385	61.9992	69.2718	74.2856	69.0104	87.5515	90.4312	93.9068	92.9435	76.0184	99.2462	91.2583	110.821	97.8404	134.933	81.1838		6.33988	6.52245	6.05531	6.29691	6.18873	6.15235	6.06108	6.48956	6.34669	5.95418	6.1142	6.21501	6.10874	6.45206	6.49875	6.55316	6.53828	6.24828	6.63294	6.51188	6.79208
SARO_RS03395	Saro_0680	SARO_RS03395	prolipoprotein diacylglyceryl transferase	216.59	229.526	147.258	167.153	168.271	186.917	228.308	172.84	165.772	153.12	139.378	171.797	154.195	151.522	198.491	217.871	161.297	130.735	202.33	218.897	172.934	178.025	124.535	153.494		7.75883	7.84252	7.2022	7.38503	7.39464	7.54625	7.83484	7.43329	7.37306	7.25852	7.12286	7.42456	7.26861	7.24339	7.63293	7.76733	7.33357	7.0305	7.66057	7.77411	7.43408
SARO_RS03400	Saro_0681	SARO_RS03400	acyl--CoA ligase	290.699	320.493	162.401	124.865	184.728	72.9591	243.872	88.6038	184.624	127.83	122.891	215.963	198.671	102.859	247.339	307.161	30.148	14.2914	255.05	320.097	98.6029	144.515	149.863	50.5422		8.18338	8.32415	7.34341	6.96423	7.52926	6.18902	7.92998	6.4693	7.52844	6.99808	6.94124	7.75464	7.63424	6.68452	7.95035	8.26285	4.91399	3.83708	7.99464	8.32237	6.62356
SARO_RS03405	Saro_0682	SARO_RS03405	protein-PII uridylyltransferase	55.3365	64.2443	55.5538	65.7506	72.2254	63.6906	69.7943	55.2721	77.7717	60.9896	63.4343	67.8321	62.8909	67.306	64.9502	61.1636	56.3153	58.5525	75.9657	59.8362	98.2314	90.0315	109.618	54.3277		5.79016	6.0055	5.79581	6.03893	6.17443	5.99301	6.12504	5.78848	6.28117	5.93049	5.98719	6.0839	5.97478	6.07266	6.02126	5.9346	5.81545	5.87166	6.24728	5.90295	6.61811
SARO_RS03410	Saro_0683	SARO_RS03410	YqgE/AlgH family protein	130.254	135.091	118.493	101.485	189.434	67.1288	216.351	68.1325	52.6161	46.7692	99.4857	192.522	165.914	90.3246	89.5141	115.173	55.8748	55.4783	162.88	176.129	166.376	178.348	328.348	61.2779		7.02518	7.07779	6.88866	6.66512	7.56555	6.06886	7.75723	6.09027	5.71743	5.54749	6.63642	7.58888	7.37429	6.49705	6.48404	6.84766	5.80413	5.79385	7.34767	7.46049	7.3783
SARO_RS03415	Saro_0684	SARO_RS03415	homoserine O-succinyltransferase	211.835	201.149	218.044	218.195	228.561	195.271	217.346	191.073	290.784	344.54	287.377	179.443	212.638	167.2	236.249	197.514	277.918	506.28	277.265	251.108	360.573	294.301	220.957	194.871		7.7268	7.65212	7.76848	7.76947	7.83644	7.60934	7.76385	7.57798	8.1838	8.42853	8.1668	7.48738	7.73225	7.38543	7.88416	7.62581	8.11852	8.98379	8.11512	7.97216	8.49415
SARO_RS03420	Saro_0685	SARO_RS03420	50S ribosomal protein L35	2234.52	1702.19	994.931	906.053	1039.55	3018.58	1598.5	1917.22	515.781	1272.93	844.663	1568.24	905.455	1235.86	1330.36	2124.82	1890.47	1733.11	1643.98	2068.97	983.582	1275.02	431.89	832.169		11.1258	10.7332	9.95845	9.82345	10.0217	11.5597	10.6425	10.9048	9.01062	10.3139	9.72223	10.6149	9.8225	10.2713	10.3776	11.0531	10.8845	10.7591	10.683	11.0147	9.9419
SARO_RS03425	Saro_0686	SARO_RS03425	50S ribosomal protein L20	5468.29	4859.82	4557.46	4020.67	3879.25	5524.68	3458.06	5535.99	2674.02	3526.84	3325.04	3529.07	3746.15	4728.52	4939.42	5010.94	6183.37	7347.96	4080.82	4377.04	3958.71	3323.17	2016.36	5706.69		12.4169	12.2467	12.154	11.9732	11.9216	12.4317	11.7557	12.4346	11.3848	11.7842	11.6992	11.7851	11.8712	12.2072	12.2701	12.2909	12.5942	12.8431	11.9946	12.0957	11.9508
SARO_RS03430	Saro_0687	SARO_RS03430	helix-turn-helix domain-containing protein	53.1205	94.8337	29.5329	74.6359	63.884	74.3688	159.309	62.2325	73.7634	48.0968	52.5272	105.44	81.5339	63.2973	58.8026	112.751	73.7006	50.3489	203.117	117.906	58.2839	73.0921	97.02	41.8632		5.7312	6.56733	4.88425	6.2218	5.99738	6.21663	7.31568	5.9596	6.20483	5.58787	5.71499	6.72027	6.34933	5.98407	5.87781	6.817	6.20361	5.65389	7.66617	6.88149	5.86503
SARO_RS03435	Saro_0688	SARO_RS03435	phenylalanine--tRNA ligase subunit alpha	235.415	183.25	297.529	222.283	236.45	306.902	193.718	245.636	111.434	171.491	168.316	174.303	208.181	257.894	285.129	199.274	412.586	333.703	239.164	255.66	146.527	128.193	105.163	297.393		7.87906	7.51767	8.21689	7.79625	7.88539	8.26163	7.59781	7.94038	6.80005	7.42199	7.39503	7.44545	7.7017	8.01064	8.15547	7.63861	8.68855	8.38242	7.90186	7.99809	7.19502
SARO_RS03440	Saro_0689	SARO_RS03440	phenylalanine--tRNA ligase subunit beta	161.706	181.379	155.482	172.137	137.517	217.737	171.138	206.702	102.878	130.348	123.624	149.874	127.146	148.87	183.745	196.563	285.302	252.718	240.258	198.463	108.986	97.2805	108.264	228.533		7.33723	7.50287	7.2806	7.42741	7.10346	7.76644	7.41902	7.69141	6.68479	7.02623	6.94981	7.22761	6.99034	7.21791	7.52156	7.61885	8.15634	7.98138	7.90844	7.63273	6.768
SARO_RS03445	Saro_0690	SARO_RS03445	peptide chain release factor 3	109.011	143.863	92.7062	105.847	92.8206	130.207	116.983	108.049	63.2442	70.9566	70.9324	141.44	117.573	107.331	109.297	139.54	192.7	175.456	173.642	157.085	65.4417	65.7645	74.5674	161.937		6.76833	7.16855	6.53459	6.72583	6.53637	7.02466	6.87015	6.75555	5.98286	6.14886	6.14837	7.14405	6.87741	6.74593	6.77211	7.12453	7.59021	7.45497	7.43997	7.2954	6.03214
SARO_RS03450	Saro_0691	SARO_RS03450	alpha/beta hydrolase	464.303	423.603	353.274	334.003	400.328	402.698	464.681	356.371	315.576	442.39	452.48	401.103	442.453	409.768	467.412	415.109	442.937	392.379	536.85	534.474	410.837	420.625	352.337	392.807		8.85892	8.72657	8.46464	8.38372	8.64504	8.65355	8.8601	8.47724	8.30184	8.78917	8.82171	8.64783	8.78938	8.67866	8.86855	8.69735	8.79096	8.6161	9.06838	9.06198	8.68242
SARO_RS03455	Saro_0692	SARO_RS03455	endonuclease	37.2759	48.4262	27.6716	43.662	39.3021	42.3371	34.8031	38.8439	38.9085	41.2007	44.4207	46.8314	51.4916	52.7609	31.6057	44.1558	49.7851	46.287	64.7924	55.3729	82.1753	66.8549	105.65	43.4183		5.22017	5.59772	4.79033	5.44831	5.29654	5.40385	5.12114	5.27961	5.28201	5.3646	5.47316	5.5494	5.68627	5.7214	4.98211	5.46453	5.63764	5.53253	6.01775	5.79111	6.36063
SARO_RS03460	Saro_0693	SARO_RS03460	P-II family nitrogen regulator	346.786	120.377	63.929	75.225	7.71446	9.76608	831.197	10.4884	65.7488	418.087	236.564	14.0854	14.8989	7.34264	277.65	87.84	6.06331	11.7561	65.6957	156.53	18.8678	21.2989	31.6248	12.5194		8.4379	6.91142	5.9984	6.23314	2.94757	3.28778	9.69905	3.39072	6.03889	8.70766	7.88609	3.81613	3.89714	2.8763	8.11712	6.45681	2.60011	3.55533	6.03773	7.2903	4.23786
SARO_RS03465	Saro_0694	SARO_RS03465	ammonium transporter	572.954	153.999	83.8271	109.325	24.3149	9.87568	609.687	9.76434	117.894	811.052	535.291	11.3689	23.5045	8.48576	480.845	122.371	8.36978	15.6709	51.1118	174.892	14.1779	14.3261	9.00785	17.0406		9.16228	7.26678	6.38935	6.77248	4.60377	3.30388	9.25192	3.28752	6.88135	9.66365	9.06418	3.50702	4.55487	3.08504	8.90943	6.93512	3.06519	3.97002	5.67558	7.45032	3.82557
SARO_RS03470	Saro_0695	SARO_RS03470	histidinol-phosphate transaminase	169.592	140.21	205.404	184.965	198.015	176.038	99.464	175.356	144.275	167.418	168.756	161.542	219.448	226.258	189.317	148.369	213.537	236.754	156.585	179.054	202.388	157.471	105.214	173.897		7.40592	7.13144	7.68232	7.53111	7.62947	7.45975	6.6361	7.45414	7.17268	7.38731	7.39879	7.33577	7.77773	7.82183	7.56466	7.21305	7.73834	7.88725	7.29081	7.48425	7.66098
SARO_RS03475	Saro_0696	SARO_RS03475	prephenate/arogenate dehydrogenase family protein	64.4306	62.9677	45.6522	69.2102	61.0563	90.0119	78.6578	76.6367	67.1439	79.9376	68.7264	63.1607	46.6401	86.2893	68.1715	78.6229	106.921	93.8936	102.648	80.237	56.3683	43.6089	44.951	64.0613		6.00967	5.97654	5.51261	6.11291	5.93207	6.49204	6.29752	6.25996	6.06919	6.3208	6.10279	5.98096	5.5435	6.43111	6.0911	6.29688	6.7404	6.55296	6.68156	6.3262	5.81681
SARO_RS03480	Saro_0697	SARO_RS03480	divalent metal cation transporter	22.4393	37.4414	23.8521	49.3828	40.4517	42.728	41.6763	38.498	42.8623	40.5839	38.7641	42.3807	50.4088	56.928	26.7408	31.0688	54.4467	48.4348	58.7648	55.4266	25.65	34.8346	36.633	47.4298		4.48796	5.22656	4.57605	5.62594	5.33813	5.41711	5.38115	5.26671	5.42164	5.34284	5.27665	5.40534	5.6556	5.83107	4.74097	4.95739	5.76677	5.59797	5.87688	5.79251	4.68089
SARO_RS03485	Saro_0698	SARO_RS03485	1-acyl-sn-glycerol-3-phosphate acyltransferase	33.6203	44.0969	21.0212	45.9529	49.3566	59.5951	44.5454	50.0327	48.7322	43.0194	42.3823	55.8474	48.1726	54.8467	36.1068	43.5348	50.7104	50.2186	55.543	48.5981	30.1315	33.6788	33.9122	51.1893		5.07126	5.46261	4.39377	5.52208	5.62517	5.89712	5.47721	5.6448	5.6068	5.42691	5.40539	5.80342	5.59014	5.77733	5.1742	5.4441	5.66421	5.65015	5.79553	5.60283	4.9132
SARO_RS03490	Saro_0699	SARO_RS03490	YdcF family protein	50.8915	45.2451	42.1323	93.2609	69.7214	75.3803	83.0195	77.7173	92.1707	81.7368	70.57	79.5204	59.1422	96.8329	51.4835	53.7283	85.1762	70.8637	92.4671	81.1017	66.8832	54.486	85.9228	74.5996		5.66935	5.49969	5.39685	6.5432	6.12353	6.23612	6.37538	6.28016	6.52624	6.35291	6.14098	6.31325	5.88612	6.59743	5.68604	5.74761	6.41238	6.14698	6.53087	6.34166	6.06357
SARO_RS03495	Saro_0700	SARO_RS03495	FtsX-like permease family protein	38.3456	43.8689	34.2854	63.1491	59.4364	55.4879	34.9737	51.2822	58.9958	47.4178	40.2342	46.1559	53.9609	63.4446	36.3537	51.6225	45.8416	38.1175	66.8321	62.5568	36.6986	36.9171	47.898	55.7713		5.26099	5.45513	5.09952	5.98069	5.89328	5.7941	5.1282	5.68039	5.88254	5.56736	5.33035	5.52844	5.75384	5.98743	5.18403	5.68993	5.51859	5.25238	6.06247	5.96709	5.19765
SARO_RS03500	Saro_0701	ftsE	cell division ATP-binding protein FtsE	64.3352	73.5545	39.2252	72.6134	64.642	81.4152	103.028	72.0409	77.1703	57.376	81.8101	87.9792	78.9129	71.5836	46.6321	83.7259	71.5381	61.5223	105.746	105.641	57.2885	61.1245	67.0131	62.9675		6.00754	6.20074	5.29371	6.18216	6.0144	6.34723	6.6869	6.17074	6.26997	5.84238	6.35421	6.45909	6.30219	6.16156	5.54325	6.3876	6.16064	5.94304	6.72446	6.72303	5.84017
SARO_RS03505	Saro_0702	SARO_RS03505	thioredoxin	118.752	132.031	65.223	86.6684	94.0237	79.4943	147.672	90.898	96.8833	58.7397	69.4927	95.833	77.1811	92.0124	118.757	157.761	153.869	101	190.216	167.127	52.7328	56.3329	74.4455	122.766		6.89181	7.04473	6.02731	6.43743	6.55495	6.31278	7.20625	6.50618	6.59818	5.87626	6.11879	6.58245	6.27018	6.52376	6.89187	7.3016	7.26556	6.65821	7.5715	7.3848	5.72063
SARO_RS03515	Saro_0703	SARO_RS03515	SDR family oxidoreductase	88.9642	48.3184	115.769	76.2312	89.6078	17.1305	47.1802	19.85	152.46	74.7919	92.0806	75.5452	80.4325	127.247	70.2471	48.6565	23.5102	11.5768	37.8173	30.2307	220.122	143.822	107.866	25.6585		6.47515	5.5945	6.8551	6.25231	6.48555	4.0985	5.56011	4.31107	7.25228	6.22481	6.52483	6.23927	6.32971	6.99149	6.13437	5.60456	4.55521	3.53316	5.24098	4.91794	7.78216
SARO_RS03520	Saro_0704	putA	bifunctional proline dehydrogenase/L-glutamate gamma-semialdehyde dehydrogenase PutA	146.524	157.422	193.499	83.459	152.629	16.2219	173.357	20.1317	51.0747	36.0981	79.6898	162.083	114.18	69.7971	121.43	201.556	33.1237	14.1616	128.57	130.61	197.207	238.751	179.982	12.816		7.195	7.29849	7.59618	6.383	7.25389	4.01987	7.4376	4.3314	5.67454	5.17385	6.31632	7.34059	6.83517	6.1251	6.92398	7.65504	5.04979	3.82391	7.00642	7.02913	7.62357
SARO_RS03525	Saro_0705	SARO_RS03525	Lrp/AsnC family transcriptional regulator	10.0387	12.3773	7.07886	10.9125	7.06675	10.1043	13.3657	13.6825	4.26328	4.16493	5.75222	12.5517	7.6596	6.03981	8.73923	8.35013	11.4556	6.44676	17.3839	14.2446	21.1245	21.1697	12.4155	12.1645		3.3275	3.62962	2.82352	3.44791	2.82105	3.3369	3.74047	3.77426	2.09196	2.05829	2.52412	3.64981	2.93727	2.5945	3.12751	3.0618	3.51798	2.68857	4.11968	3.83235	4.40084
SARO_RS03530	Saro_0706	SARO_RS03530	TetR/AcrR family transcriptional regulator	32.5032	44.591	26.6911	29.5916	30.8189	41.5115	30.6991	29.1496	25.4099	26.4888	16.724	41.7562	32.2909	26.6147	19.0564	37.7164	23.3936	33.3866	47.5095	52.2393	32.171	38.4681	27.6744	21.6133		5.02251	5.47868	4.73829	4.88712	4.94574	5.37544	4.94013	4.86541	4.66732	4.72731	4.06385	5.38392	5.01306	4.73415	4.2522	5.23712	4.54804	5.0612	5.57014	5.70706	5.00769
SARO_RS03535	Saro_0707	SARO_RS03535	Rieske 2Fe-2S domain-containing protein	6.91259	4.44675	14.2172	7.51431	15.2936	15.3273	8.59003	10.1798	14.0913	11.4718	10.5626	16.8429	16.1747	10.9174	6.15154	7.9403	6.51096	6.84379	10.8532	9.21432	27.938	15.9178	9.6892	8.68668		2.78923	2.15275	3.82957	2.90964	3.93485	3.93803	3.10266	3.34764	3.81673	3.52002	3.40089	4.07406	4.01567	3.44855	2.62095	2.98919	2.70287	2.7748	3.44005	3.20388	4.80416
SARO_RS03540	Saro_0708	SARO_RS03540	polyketide cyclase	15.1351	7.13985	21.0341	31.0912	31.2529	14.5718	21.2798	11.4763	99.9288	51.2294	66.7784	23.4851	32.7457	32.5544	16.104	13.1888	8.4438	5.34582	15.3762	10.0223	81.7458	48.0225	40.7235	13.9476		3.91983	2.83589	4.39465	4.95843	4.96592	3.8651	4.41141	3.52059	6.64283	5.6789	6.06131	4.55367	5.03323	5.02478	4.00935	3.72125	3.07789	2.41841	3.94262	3.32514	6.35307
SARO_RS03545	N/A	SARO_RS03545	hypothetical protein	13.2258	8.44882	13.3579	8.61701	14.0209	5.83617	20.6614	7.97724	35.0113	22.6348	28.4823	13.9925	8.01705	16.412	11.9615	5.0422	5.27041	3.40625	6.7182	9.38352	24.9044	22.4809	16.9934	3.26466		3.72528	3.07875	3.73963	3.10719	3.80951	2.54502	4.36886	2.99589	5.12975	4.50047	4.832	3.80658	3.00307	4.03668	3.58033	2.33405	2.39792	1.76818	2.74808	3.23013	4.63833
SARO_RS03550	Saro_0710	SARO_RS03550	TIM barrel protein	29.1557	30.9463	42.6056	29.1163	34.0953	22.2558	31.2323	24.7632	72.5761	65.3419	85.0593	51.1161	81.5688	35.3182	32.972	23.9546	10.4566	5.33287	22.8497	31.9149	91.5906	110.777	54.7751	20.5623		4.8657	4.95169	5.41297	4.86375	5.0915	4.47611	4.96497	4.63013	6.18142	6.02994	6.4104	5.67571	6.34995	5.14234	5.04317	4.58223	3.38634	2.41491	4.5141	4.99616	6.51713
SARO_RS03555	Saro_0711	SARO_RS03555	MFS transporter	23.1826	23.8458	23.8298	23.4079	28.73	12.4185	33.9015	12.7963	60.5821	43.3543	42.8477	61.4088	50.7161	16.2944	16.0241	35.9982	6.2514	5.38701	27.6247	31.6589	68.5903	74.1748	49.9562	13.2519		4.53497	4.57567	4.57469	4.54892	4.84449	3.63442	5.08328	3.67765	5.92082	5.4381	5.42115	5.94037	5.66437	4.02631	4.00217	5.16985	2.64418	2.42948	4.78789	4.98454	6.09993
SARO_RS03560	Saro_0712	SARO_RS03560	FAD-dependent oxidoreductase	9.82156	12.7187	10.83	13.4624	13.2081	10.7539	12.6357	11.7483	9.35629	13.8425	13.3523	15.4846	14.8703	11.1521	11.3109	9.06201	8.97883	5.27157	11.4453	8.19797	27.5954	16.1746	18.5143	4.37336		3.29595	3.66887	3.43696	3.75086	3.72335	3.42678	3.65943	3.55439	3.22594	3.79104	3.73901	3.95276	3.89436	3.47925	3.49964	3.17983	3.16653	2.39823	3.51669	3.03527	4.78636
SARO_RS03565	Saro_0713	SARO_RS03565	glyoxalase	15.7084	16.2801	12.2307	15.7622	17.1135	16.4985	21.4722	15.2578	18.6791	15.4784	16.5018	22.1587	14.9154	16.933	14.2828	13.9995	16.5029	6.09471	19.9481	22.2898	23.8732	22.6551	21.8021	9.86991		3.97346	4.02504	3.61244	3.9784	4.09706	4.04426	4.4244	3.93148	4.22335	3.95218	4.04455	4.4698	3.89873	4.08177	3.83621	3.8073	4.04465	2.60756	4.31818	4.47831	4.57732
SARO_RS03570	Saro_0714	SARO_RS03570	alpha/beta hydrolase	12.9916	10.2874	10.0773	16.0469	11.9078	9.11301	15.2217	12.4737	10.0574	10.5877	8.65664	11.3886	10.5925	9.36581	9.24185	12.6148	8.20942	11.144	14.4241	11.3242	21.2756	13.3611	18.1794	8.06299		3.69951	3.36281	3.33304	4.00422	3.57384	3.18793	3.92806	3.64081	3.33018	3.40431	3.11381	3.50951	3.40497	3.2274	3.20818	3.65705	3.03728	3.4782	3.85041	3.50134	4.41113
SARO_RS03575	Saro_0715	SARO_RS03575	hypothetical protein	15.4517	24.2973	15.4358	15.5046	14.503	23.8926	23.0415	14.0402	13.9992	10.1503	7.67339	15.3567	6.28788	10.0713	9.56556	14.6888	15.6735	7.44222	19.2654	13.2882	17.0317	18.7269	18.6855	10.6333		3.94969	4.60272	3.94821	3.95463	3.85828	4.57849	4.52616	3.8115	3.80727	3.34345	2.93986	3.9408	2.65257	3.33218	3.25785	3.87664	3.97025	2.89573	4.26794	3.73207	4.09015
SARO_RS03580	Saro_0716	SARO_RS03580	cyclase family protein	48.77	56.5421	55.3019	52.2089	34.4426	37.1393	52.9448	40.456	52.7745	49.3565	43.0709	42.5606	48.1023	45.1331	50.6607	48.9813	32.9401	23.8437	51.2263	50.0454	33.4084	41.6557	34.9863	27.7496		5.60792	5.82125	5.78926	5.70622	5.10612	5.21487	5.72642	5.33828	5.72177	5.62517	5.42864	5.41145	5.58803	5.49611	5.66279	5.61416	5.04177	4.57554	5.67881	5.64517	5.06214
SARO_RS03585	Saro_0717	SARO_RS03585	ATP-dependent dethiobiotin synthetase BioD	66.1023	81.223	101.34	136.565	107.962	137.946	98.94	101.629	120.61	91.2135	72.8587	112.774	122.773	137.714	70.2601	87.3076	134.052	149.132	83.3284	100.673	82.78	75.0214	141.249	154.796		6.04663	6.34382	6.66306	7.09344	6.75438	7.10796	6.62848	6.66716	6.9142	6.51118	6.18703	6.81729	6.93985	7.10553	6.13463	6.44804	7.06665	7.22045	6.38074	6.65353	6.37121
SARO_RS03590	Saro_0718	SARO_RS03590	8-amino-7-oxononanoate synthase	47.8844	48.5311	66.5595	78.1102	75.3172	84.6405	78.8962	65.9513	81.6134	72.3467	49.9887	66.294	54.6332	96.8676	62.5726	59.6563	92.3527	73.334	79.5265	60.7806	54.2242	51.7683	69.3855	111.919		5.58149	5.60084	6.05657	6.28744	6.23491	6.40328	6.30188	6.04333	6.35073	6.17685	5.64353	6.05081	5.7717	6.59794	5.96746	5.8986	6.52908	6.19641	6.31336	5.92554	5.76087
SARO_RS03595	Saro_0719	bioB	biotin synthase BioB	264.485	221.279	337.578	247.152	308.115	274.926	248.284	228.655	179.052	224.605	207.181	209.97	220.076	230.754	221.374	198.036	226.465	170.285	192.349	229.506	222.961	170.468	182.73	250.245		8.04704	7.78972	8.39908	7.94925	8.26732	8.1029	7.95585	7.83703	7.48423	7.81124	7.69475	7.71404	7.78186	7.85021	7.79034	7.62962	7.82315	7.41181	7.58758	7.84239	7.80065
SARO_RS03600	Saro_0720	SARO_RS03600	ABC transporter ATP-binding protein	4.97497	14.0814	6.11002	6.10137	9.90607	10.8569	10.1035	9.25929	9.29631	5.67617	9.61633	15.0884	7.42319	9.60323	8.46951	6.06931	8.32652	6.15017	8.59214	13.1775	13.892	12.7343	14.4388	6.54948		2.31469	3.81572	2.61118	2.60913	3.30831	3.44053	3.33678	3.2109	3.21666	2.50492	3.26549	3.91537	2.89204	3.26352	3.08228	2.60153	3.05771	2.62063	3.10302	3.72	3.79619
SARO_RS03605	Saro_0721	SARO_RS03605	ABC transporter permease	5.92508	3.8115	4.43926	4.70677	8.63988	4.66734	7.57325	4.73407	7.54889	3.38009	6.4507	7.9782	6.63064	8.68932	3.09487	4.2244	5.79547	3.80504	8.20833	3.05729	7.42155	5.1703	9.77062	5.85021		2.56683	1.93036	2.15032	2.23474	3.11101	2.2226	2.92091	2.24308	2.91626	1.75706	2.68946	2.99606	2.72915	3.11924	1.62988	2.07875	2.53493	1.92791	3.03709	1.61225	2.89172
SARO_RS03610	Saro_0722	SARO_RS03610	capsule biosynthesis protein	4.08309	8.75526	6.47825	7.1699	7.18575	4.64585	7.8283	6.52468	6.93611	5.71734	6.31701	7.85418	6.23087	7.67689	5.92427	7.03519	3.7719	4.09708	7.07065	7.90063	8.18293	5.7898	8.75306	6.41374		2.02966	3.13015	2.69561	2.84195	2.84514	2.21594	2.9687	2.70591	2.79413	2.51534	2.65924	2.97346	2.63943	2.94052	2.56664	2.81459	1.91529	2.03459	2.82184	2.98197	3.03262
SARO_RS03615	Saro_0723	SARO_RS03615	class I SAM-dependent methyltransferase	6.51269	8.68259	10.1584	5.99043	11.2765	11.1774	15.2612	9.36909	8.46589	7.43062	6.78216	8.08857	6.65447	9.60431	3.61544	4.81158	4.40069	4.25059	9.06161	7.23236	6.86655	9.51295	8.47495	5.87123		2.70325	3.11812	3.3446	2.58266	3.49524	3.48252	3.9318	3.22791	3.08166	2.89348	2.76175	3.01588	2.73432	3.26368	1.85417	2.26651	2.13773	2.08766	3.17977	2.85447	2.77958
SARO_RS03630	Saro_0726	SARO_RS03630	3-deoxy-8-phosphooctulonate synthase	1.51351	1.48747	1.22291	1.16012	1.11618	2.67149	1.18221	1.56495	1.88545	2.30245	1.58996	1.0675	1.69374	0.834727	1.6104	2.96749	0.904693	1.33645	2.30642	1.07382	7.22922	3.43018	1.14392	0.249065		0.597901	0.57286	0.290318	0.214273	0.158565	1.41764	0.241485	0.646117	0.914908	1.20317	0.668993	0.0942428	0.760215	-0.260624	0.687418	1.56924	-0.1445	0.418411	1.20566	0.10275	2.85384
SARO_RS03635	N/A	SARO_RS03635	KpsF/GutQ family sugar-phosphate isomerase	2.31096	2.72543	2.85178	4.63775	3.02121	3.6408	2.21534	1.95504	4.122	4.55425	1.85387	4.0008	1.64573	3.47599	1.8777	1.92225	1.75809	1.11306	8.96417	3.5773	13.8942	8.40238	7.43112	2.48919		1.20849	1.44648	1.51186	2.21343	1.59512	1.86426	1.14753	0.967199	2.04334	2.18721	0.890539	2.00029	0.718726	1.79742	0.908964	0.942792	0.814011	0.15453	3.16417	1.83887	3.79641
SARO_RS03640	Saro_0728	SARO_RS03640	polysaccharide export protein	0.704075	0.622763	0.853333	2.26665	1.94714	2.71147	3.50596	2.91201	2.63129	1.00414	4.43783	2.79335	1.57583	4.07724	0.898974	1.38045	0.420856	0.777136	2.68233	2.99719	17.0736	11.8269	13.7293	1.04277		-0.506199	-0.683244	-0.22882	1.18056	0.961356	1.43907	1.80981	1.54202	1.39577	0.00595713	2.14985	1.482	0.656114	2.02759	-0.153648	0.465143	-1.2486	-0.363761	1.42349	1.58361	4.09369
SARO_RS03645	Saro_0729	SARO_RS03645	glycosyltransferase	0.488175	1.58326	0.946662	1.68385	3.51016	2.70252	5.43373	3.53336	1.93845	2.50641	2.1539	3.22798	2.04865	2.42313	0.779137	2.71191	2.48033	1.18543	3.71962	2.07812	8.20593	6.73593	5.75585	0.964012		-1.03453	0.662894	-0.0790794	0.751766	1.81154	1.4343	2.44194	1.82104	0.954902	1.32562	1.10695	1.69063	1.03467	1.27687	-0.360052	1.43931	1.31053	0.24541	1.89515	1.05528	3.03667
SARO_RS03650	Saro_0730	SARO_RS03650	hypothetical protein	2.02754	1.59412	0.873727	1.65773	0.996837	2.81965	3.69533	1.39763	2.10483	2.31331	1.98795	1.6684	2.52108	4.10014	0.575287	0.883404	1.61593	0.596782	1.71652	0.959008	9.4361	6.12686	6.53833	1.77948		1.01973	0.672758	-0.194746	0.729209	-0.00457039	1.49552	1.8857	0.482981	1.0737	1.20996	0.991284	0.738462	1.33404	2.03567	-0.797646	-0.178855	0.692364	-0.744725	0.779488	-0.0603858	3.23819
SARO_RS03655	N/A	SARO_RS03655	capsule polysaccharide biosynthesis	0.657244	1.29187	0.849679	1.20908	2.9082	1.26556	4.36369	3.39791	2.66096	3.24948	2.76177	5.09921	2.94204	2.35613	1.95809	2.86363	1.04764	0.967261	3.33856	1.86523	13.7646	7.18493	12.1207	2.59576		-0.605499	0.36946	-0.23501	0.273908	1.54013	0.339775	2.12555	1.76465	1.41195	1.70021	1.46559	2.35027	1.55682	1.23642	0.969445	1.51785	0.0671373	-0.0480233	1.73922	0.89935	3.78289
SARO_RS03660	Saro_0732	SARO_RS03660	NADH-quinone oxidoreductase subunit E	43.0876	64.8968	161.573	215.829	187.21	96.962	457.395	97.1555	1645.2	830.991	944.327	1404.36	1337.92	1122.18	21.8734	78.034	62.6816	31.6294	266.598	170.898	1451.7	1567.15	1520.31	975.417		5.4292	6.02007	7.33604	7.75375	7.54852	6.59935	8.8373	6.60222	10.6841	9.69869	9.88314	10.4557	10.3858	10.1321	4.45111	6.28603	5.96997	4.9832	8.05852	7.41699	10.5035
SARO_RS03665	Saro_0733	SARO_RS03665	formate dehydrogenase beta subunit	18.1543	27.1746	124.57	56.5179	108.291	29.1757	81.4825	32.2	499.718	382.554	387.47	342.619	331.934	325.21	14.0861	20.0789	16.3609	8.13857	72.1421	91.9451	409.296	403.922	447.856	226.957		4.18224	4.76419	6.96081	5.82064	6.75877	4.8667	6.34842	5.00899	8.96497	8.57952	8.59794	8.42046	8.37475	8.34523	3.8162	4.32761	4.03218	3.02477	6.17277	6.5227	8.677
SARO_RS03670	Saro_0734	SARO_RS03670	molybdenum cofactor guanylyltransferase	3.62223	8.54376	28.4869	36.2791	30.2747	28.2867	26.4071	20.3913	297.064	257.15	220.194	210.772	148.631	246.718	8.22208	7.89108	9.1418	9.59544	14.1063	13.7063	187.653	206.038	282.53	120.01		1.85688	3.09487	4.83223	5.18107	4.92004	4.82205	4.72285	4.34988	8.21463	8.00646	7.78263	7.71954	7.21559	7.94672	3.0395	2.98022	3.19248	3.26235	3.81827	3.77676	7.55193
SARO_RS03675	Saro_0735	SARO_RS03675	formate dehydrogenase subunit alpha	46.1561	52.9271	223.18	165.947	176.043	88.1522	135.99	84.0235	1321.04	1064.81	975.877	773.039	731.713	860.315	43.2878	44.8061	46.3719	30.8661	66.7855	63.7876	676.881	698.534	1070.07	580.72		5.52845	5.72593	7.80206	7.37458	7.45979	6.46193	7.08736	6.39272	10.3675	10.0564	9.93056	9.5944	9.51513	9.74872	5.43589	5.48562	5.53518	4.94795	6.06146	5.9952	9.40276
SARO_RS03680	N/A	SARO_RS03680	formate dehydrogenase subunit delta	3.21976	1.89861	14.8288	11.1059	8.90433	19.3744	9.4311	6.65837	107.545	97.3495	73.0597	115.818	66.6586	85.9019	5.1388	5.26072	6.73606	2.84309	9.8131	3.42657	51.4605	67.6061	94.1767	43.7123		1.68695	0.924945	3.89033	3.47325	3.15451	4.27608	3.23743	2.73517	6.74879	6.6051	6.191	6.85572	6.05872	6.42462	2.36143	2.39526	2.75191	1.50746	3.29471	1.77676	5.68539
SARO_RS03685	Saro_0737	SARO_RS03685	formate dehydrogenase accessory sulfurtransferase FdhD	8.11015	10.84	29.3572	36.8016	30.5032	26.0275	24.7059	20.1259	214.692	138.181	132.909	167.888	169.114	180.033	7.93896	13.4277	14.8665	13.1292	27.6017	16.8785	148.097	155.046	230.721	111.307		3.01973	3.43829	4.87564	5.2017	4.93089	4.70197	4.62679	4.33098	7.74613	7.11042	7.05429	7.39136	7.40186	7.49212	2.98895	3.74714	3.894	3.71471	4.78668	4.07712	7.2104
SARO_RS03690	N/A	SARO_RS03690	response regulator	55.669	85.0264	82.2917	142.282	103.982	130.038	143.281	57.0891	338.504	93.711	75.3541	148.689	150.128	149.108	57.6789	62.0296	70.9156	74.5407	53.5424	53.7411	101.599	94.5337	135.329	74.7892		5.7988	6.40984	6.36268	7.15261	6.70019	7.02279	7.1627	5.83514	8.40303	6.55015	6.23561	7.21616	7.23005	7.22021	5.84997	5.95488	6.14803	6.21996	5.74261	5.74795	6.66674
SARO_RS03695	Saro_0739	SARO_RS03695	TonB family protein	8.84792	16.4937	5.8115	10.7637	8.52474	9.34295	21.7366	7.08281	13.3334	10.7463	7.55581	14.1923	9.90153	7.31966	10.9327	11.1921	3.07091	3.52838	20.0074	13.77	25.7974	22.3738	12.4254	4.79077		3.14534	4.04385	2.53891	3.4281	3.09166	3.22388	4.44206	2.82432	3.73697	3.42576	2.91759	3.82704	3.30765	2.87178	3.45058	3.48441	1.61867	1.81901	4.32246	3.78345	4.68916
SARO_RS03700	Saro_0740	SARO_RS03700	glycosyltransferase	42.3404	38.1428	111.02	146.344	79.5371	46.4563	23.5308	26.0699	157.261	68.7422	50.7445	82.8754	114.029	82.1376	34.7455	30.5696	53.3198	88.0557	40.4091	35.5298	169.718	94.5798	265.97	129.022		5.40396	5.25334	6.79468	7.19322	6.31356	5.5378	4.55648	4.70431	7.29702	6.10313	5.66518	6.37287	6.83326	6.35997	5.11876	4.93403	5.7366	6.46034	5.33661	5.15096	7.40699
SARO_RS03705	Saro_0741	SARO_RS03705	glycosidase	36.9002	47.8309	74.6185	114.666	62.3324	35.3667	20.8381	18.2178	57.6156	38.3082	27.4492	62.9555	62.4995	33.8268	24.8308	37.3694	41.9279	48.5816	45.0868	45.5206	69.0717	63.952	166.582	62.3644		5.20556	5.57987	6.22146	6.84129	5.96191	5.14432	4.38115	4.18728	5.84839	5.25958	4.77869	5.97626	5.96577	5.08009	4.63406	5.22379	5.38984	5.60234	5.49463	5.50845	6.11002
SARO_RS03710	Saro_0742	SARO_RS03710	mannose-1-phosphate guanylyltransferase	80.7236	81.5665	118.505	146.412	110.308	92.4278	76.4381	77.0629	89.116	70.9014	50.7505	103.533	100.502	94.62	68.8007	84.1958	76.2653	71.4624	92.1817	91.9873	80.5582	72.8275	122.085	92.7497		6.33492	6.3499	6.8888	7.19389	6.7854	6.53025	6.25622	6.26797	6.47761	6.14774	5.66535	6.69394	6.65108	6.56407	6.10435	6.39568	6.25296	6.15911	6.52641	6.52336	6.33196
SARO_RS03715	Saro_0743	SARO_RS03715	mannose-6-phosphate isomerase	88.4803	100.251	150.586	197.438	139.868	127.651	77.6729	88.447	148.352	87.5316	83.9073	107.75	106.196	126.713	92.4946	91.195	116.642	146.581	136.056	99.379	134.359	85.101	143.526	152.026		6.46728	6.64747	7.23444	7.62526	7.12792	6.99607	6.27934	6.46674	7.21289	6.45173	6.39072	6.75155	6.73059	6.98543	6.5313	6.51088	6.86595	7.19556	7.08806	6.63487	7.06995
SARO_RS03725	Saro_0745	SARO_RS03725	glycosyltransferase family 4 protein	11.912	17.4121	14.1525	28.2406	17.0746	37.1517	42.853	20.2967	23.5129	16.2708	13.3244	12.9576	19.3385	21.9297	6.42651	12.9387	20.4583	16.4443	19.6865	13.3318	17.0136	15.97	15.0644	8.94533		3.57434	4.12202	3.82299	4.8197	4.09378	5.21536	5.42132	4.34317	4.55538	4.02421	3.736	3.69572	4.27341	4.45481	2.68404	3.69362	4.35462	4.03952	4.29914	3.7368	4.08862
SARO_RS03730	Saro_0746	SARO_RS03730	hypothetical protein	7.04652	12.0038	17.4602	24.1254	16.2395	24.687	25.9149	19.2269	16.8248	10.9429	11.3504	5.17711	18.3998	18.4598	4.9984	11.2574	17.316	20.2221	14.6158	9.72109	10.1404	8.29815	7.81116	9.27664		2.81691	3.58542	4.126	4.59248	4.02143	4.62568	4.69571	4.26506	4.07252	3.45192	3.50467	2.37215	4.20162	4.20631	2.32147	3.4928	4.11404	4.33786	3.86945	3.28112	3.34204
SARO_RS03735	Saro_0747	SARO_RS03735	ABC transporter permease	6.6828	10.4034	8.81225	14.5067	14.1938	9.00766	9.70911	14.3726	11.7383	8.23468	11.4572	4.80776	17.3503	15.701	4.0957	10.1328	13.4219	11.0939	12.2206	5.31033	7.07152	5.13172	8.24305	6.86229		2.74045	3.37898	3.13951	3.85865	3.82719	3.17115	3.27934	3.84525	3.55316	3.04171	3.51819	2.26536	4.11689	3.97278	2.03411	3.34096	3.74651	3.4717	3.61124	2.4088	2.82202
SARO_RS03740	Saro_0748	SARO_RS03740	ABC transporter ATP-binding protein	3.38213	2.90088	4.76987	5.6562	4.76172	8.88064	7.56512	6.35831	6.03263	4.20962	8.13952	4.22879	6.53751	6.86769	3.14062	6.02838	7.35144	4.34396	6.55962	6.5443	7.45595	5.65664	8.6447	3.03581		1.75793	1.53649	2.25395	2.49983	2.25148	3.15066	2.91936	2.66864	2.59279	2.07369	3.02494	2.08024	2.70874	2.77982	1.65105	2.59177	2.87803	2.11901	2.71361	2.71024	2.89839
SARO_RS03745	N/A	SARO_RS03745	class I SAM-dependent methyltransferase	6.06181	5.52423	10.9535	8.61701	9.14406	18.3044	16.4645	7.97724	9.01027	8.48805	5.21018	4.37266	11.1005	8.43395	3.5181	8.28361	9.22322	7.7857	7.55798	6.64666	10.3262	9.69763	8.99649	3.80877		2.59975	2.46577	3.45332	3.10719	3.19284	4.19412	4.04129	2.99589	3.17157	3.08543	2.38133	2.12851	3.47256	3.07621	1.8148	3.05026	3.20527	2.96083	2.918	2.73263	3.36824
SARO_RS03755	Saro_0751	SARO_RS03755	FkbM family methyltransferase	14.0012	8.80659	11.5392	12.4492	12.3907	15.0527	20.2323	15.4422	10.9012	9.58477	5.29504	7.90023	15.9296	12.5481	6.5549	13.1158	12.5537	11.333	11.0238	15.8939	6.4304	7.46635	8.46575	5.76013		3.80748	3.13858	3.52847	3.63798	3.63118	3.91195	4.33859	3.94881	3.44642	3.26074	2.40464	2.9819	3.99364	3.6494	2.71257	3.71324	3.65004	3.50246	3.46254	3.9904	2.68491
SARO_RS03760	Saro_0752	SARO_RS03760	glycosyltransferase family 4 protein	8.11015	11.9559	14.2527	12.5884	12.5228	13.6645	16.2331	15.7233	12.1554	7.71102	8.73279	9.47411	13.6139	10.064	7.33491	9.27574	11.5135	9.99609	15.4487	11.9876	8.38075	9.59575	9.65425	5.83892		3.01973	3.57965	3.83316	3.65402	3.64648	3.77236	4.02086	3.97483	3.60352	2.94692	3.12644	3.24399	3.767	3.33113	2.87478	3.21346	3.52525	3.32136	3.94941	3.58347	3.06708
SARO_RS03765	Saro_0753	SARO_RS03765	capsular biosynthesis protein	4.73952	7.5244	6.71636	9.22191	8.67096	10.1792	11.7469	9.23573	7.32351	5.19954	7.12368	5.59286	8.97583	7.69096	3.724	6.67161	8.0632	5.31181	10.8337	5.6906	5.4251	6.99899	10.2505	3.95969		2.24474	2.91158	2.74768	3.20507	3.11619	3.34755	3.55421	3.20723	2.87253	2.37838	2.83262	2.48359	3.16605	2.94316	1.89685	2.73803	3.01135	2.4092	3.43746	2.50858	2.43965
SARO_RS03770	Saro_0754	SARO_RS03770	TonB-dependent receptor	167.596	196.941	392.603	221.908	499.936	52.944	134.654	13.2499	138.958	9.90051	10.8117	200.05	202.233	24.4575	195.18	175.28	192.519	91.859	280.615	268.598	114.222	9.20096	112.928	52.204		7.38885	7.62162	8.61693	7.79382	8.9656	5.7264	7.07311	3.72791	7.1185	3.3075	3.43453	7.64422	7.65987	4.61221	7.60866	7.45352	7.58885	6.52135	8.13245	8.0693	6.83569
SARO_RS03775	Saro_0755	SARO_RS03775	LacI family DNA-binding transcriptional regulator	45.4251	79.5322	68.8792	75.0979	90.0954	77.0648	57.4428	66.2117	66.7465	45.4347	41.1187	76.2163	79.7226	66.5497	43.6913	76.3774	80.3812	60.785	111	89.1609	73.0098	59.3851	57.8964	46.8269		5.50542	6.31347	6.106	6.2307	6.49338	6.268	5.84405	6.04901	6.06062	5.50572	5.36172	6.25203	6.31692	6.05636	5.44927	6.25507	6.32879	5.92564	6.79442	6.47834	6.19002
SARO_RS03780	Saro_0756	xylB	xylulokinase	5.96997	9.15289	3.32835	4.39298	7.59465	3.73604	6.29526	4.93829	6.27501	6.30055	3.95106	5.05286	7.34896	2.71634	8.38481	6.82797	3.92536	1.44968	11.372	12.9186	12.1738	9.31193	16.9205	5.45244		2.57772	3.19423	1.73481	2.1352	2.92498	1.90151	2.65427	2.30401	2.64962	2.65548	1.98224	2.3371	2.87754	1.44166	3.06778	2.77146	1.97283	0.535736	3.50741	3.69138	3.60571
SARO_RS03785	Saro_0757	xylA	xylose isomerase	42.5258	46.8736	24.8982	28.5845	29.673	25.983	21.6549	27.2282	39.7322	22.7669	27.8352	21.2843	16.6564	28.415	54.7153	47.0342	19.749	10.3987	48.8527	44.0968	32.9923	24.2038	19.5814	33.1063		5.41027	5.5507	4.63797	4.83716	4.89108	4.69949	4.43662	4.76703	5.31224	4.50886	4.79884	4.41172	4.05801	4.82858	5.77387	5.55564	4.30371	3.37833	5.61037	5.4626	5.04406
SARO_RS03790	Saro_0758	SARO_RS03790	helix-turn-helix transcriptional regulator	26.9843	50.1297	17.8284	33.826	30.9069	28.9686	54.8387	20.4939	38.3752	24.7935	22.2764	28.8013	26.9907	26.6695	29.5755	34.9592	19.1272	18.5559	37.8459	31.1741	30.0068	27.315	20.3587	15.7973		4.75405	5.64759	4.15611	5.08006	4.94986	4.85642	5.77712	4.35712	5.2621	4.63189	4.47745	4.84806	4.75439	4.73712	4.88633	5.1276	4.25755	4.21381	5.24206	4.96228	4.90722
SARO_RS03795	Saro_0759	SARO_RS03795	cytochrome P450	1.24128	1.88216	1.37547	1.95727	2.15776	1.87798	2.49317	2.01688	3.14786	1.01159	1.1177	3.56452	1.38909	2.34715	2.03771	0	1.05995	1.09607	3.78315	2.01297	4.10463	4.3971	2.73408	1.92594		0.311829	0.912392	0.459926	0.968843	1.10953	0.909179	1.31798	1.01212	1.65437	0.0166306	0.160528	1.83371	0.474143	1.23091	1.02695	0	0.0840007	0.132339	1.91959	1.00932	2.03725
SARO_RS03800	Saro_0760	SARO_RS03800	TonB-dependent receptor	3.74022	5.42896	2.8826	3.17565	2.54614	5.17066	6.96664	4.7598	4.83856	3.72028	5.44035	7.20387	7.61995	4.91897	3.06127	4.38745	1.94907	1.18557	8.47645	5.30728	9.83102	9.20549	8.78506	3.03012		1.90312	2.44068	1.52737	1.66705	1.34831	2.37035	2.80046	2.2509	2.27458	1.89541	2.4437	2.84877	2.92978	2.29836	1.61413	2.13338	0.962783	0.245586	3.08346	2.40797	3.29734
SARO_RS03805	Saro_0762	SARO_RS03805	hypothetical protein	346.175	411.216	447.37	490.755	537.006	823.817	928.001	756.801	1159.87	917.396	795.737	703.336	626.227	673.473	305.755	286.816	339.582	487.934	234.374	277.24	622.887	794.244	367.584	261.173		8.43536	8.68375	8.80532	8.93886	9.06879	9.68618	9.85798	9.56377	10.1797	9.8414	9.63615	9.45807	9.29054	9.39548	8.25623	8.16398	8.40762	8.93054	7.87267	8.11499	9.28283
SARO_RS03810	Saro_0763	SARO_RS03810	hypothetical protein	40.2222	50.0321	61.1182	71.6007	73.7144	99.7989	98.4734	76.5573	101.709	86.0748	84.0033	70.7118	89.352	66.2186	50.0789	44.4663	35.1668	52.3034	60.0744	61.0497	69.7012	85.316	52.9961	44.2584		5.32992	5.64478	5.93353	6.1619	6.20388	6.64095	6.62166	6.25847	6.6683	6.42752	6.39237	6.14388	6.48143	6.04916	5.64613	5.47464	5.13614	5.70883	5.90868	5.93191	6.12311
SARO_RS03815	Saro_0764	SARO_RS03815	fimbrial biogenesis outer membrane usher protein	24.9589	25.3163	21.0614	24.3677	22.6155	34.4455	30.9398	30.2991	35.9737	28.0879	24.9131	31.9033	30.6955	34.3191	23.058	18.8172	14.9699	14.0659	28.1689	24.0539	22.1591	26.9146	28.354	18.6719		4.64148	4.662	4.39653	4.6069	4.49924	5.10624	4.95139	4.9212	5.16887	4.81188	4.63883	4.99563	4.93995	5.10094	4.5272	4.23398	3.90399	3.81413	4.81603	4.5882	4.46983
SARO_RS03820	Saro_0765	SARO_RS03820	fimbria/pilus periplasmic chaperone	102.465	112.427	57.0081	48.5679	87.1418	71.1713	105.673	69.3525	78.1335	56.0109	62.2454	94.2126	93.2661	61.8629	73.9783	95.5062	39.5806	22.6825	102.212	105.3	61.3475	66.6647	51.2549	46.7805		6.67898	6.81284	5.83309	5.60193	6.44529	6.15322	6.72347	6.11588	6.28787	5.80764	5.9599	6.55785	6.54328	5.951	6.20903	6.57752	5.30672	4.5035	6.67542	6.71836	5.93893
SARO_RS03825	Saro_0766	SARO_RS03825	hypothetical protein	5.62615	11.9434	4.72773	10.005	14.1071	11.1946	18.8968	12.7982	13.3166	13.2662	4.72826	19.8411	16.7896	12.7219	6.22575	6.86372	6.27759	8.61115	18.2904	14.3701	27.6999	24.3018	28.5752	10.3694		2.49215	3.57814	2.24115	3.32264	3.81835	3.48473	4.24007	3.67787	3.73515	3.72968	2.24131	4.31042	4.0695	3.66925	2.63825	2.77899	2.65021	3.10621	4.19301	3.84499	4.79181
SARO_RS03830	Saro_0767	SARO_RS03830	hypothetical protein	3.54652	4.18259	4.47028	8.80772	6.27711	8.19481	9.55716	6.23398	4.3076	3.2371	3.57663	6.75382	4.36572	7.04146	4.52825	4.17211	2.96787	1.56581	11.3494	7.54862	5.86376	7.37579	7.71976	2.45119		1.8264	2.0644	2.16037	3.13877	2.6501	3.03471	3.25658	2.64015	2.10688	1.6947	1.8386	2.7557	2.12622	2.81587	2.17895	2.06078	1.56943	0.646912	3.50455	2.91621	2.55183
SARO_RS03835	Saro_0768	SARO_RS03835	hypothetical protein	9.80332	5.78077	16.8169	11.7917	8.75905	7.98634	15.0203	11.3061	9.15931	11.185	13.7841	7.18038	8.01705	10.6054	12.0356	7.39269	4.50759	5.32706	2.87292	14.4457	10.3902	13.572	10.6011	7.81801		3.29327	2.53126	4.07184	3.5597	3.13077	2.99754	3.90884	3.49903	3.19524	3.4835	3.78494	2.84406	3.00307	3.40673	3.58924	2.8861	2.17236	2.41334	1.52252	3.85257	3.37715
SARO_RS03840	Saro_0769	SARO_RS03840	hypothetical protein	5.96997	4.40043	3.61778	4.46162	7.8423	7.90315	3.49737	9.6451	5.22918	4.25713	3.76291	5.13181	1.67022	6.48218	6.19333	6.82797	5.35276	3.29473	3.41159	3.70616	18.5075	11.6399	11.8443	6.63135		2.57772	2.13764	1.8551	2.15757	2.97128	2.98243	1.80627	3.2698	2.38658	2.08988	1.91185	2.35947	0.740037	2.69648	2.63071	2.77146	2.42028	1.72016	1.77044	1.88993	4.21004
SARO_RS03845	Saro_0770	SARO_RS03845	hypothetical protein	29.7779	21.3765	22.1774	21.4356	23.87	27.8385	25.7878	31.6824	22.1767	17.7261	23.9376	20.5463	17.3864	22.8494	17.0819	22.564	13.4142	19.4349	27.6215	26.9446	28.066	18.9863	32.4873	11.0789		4.89617	4.41796	4.47102	4.42194	4.57713	4.79901	4.68862	4.98561	4.47098	4.1478	4.5812	4.3608	4.11988	4.51408	4.09439	4.49595	3.74568	4.28058	4.78772	4.75193	4.81075
SARO_RS03850	Saro_0771	SARO_RS03850	hypothetical protein	29.8498	16.7216	26.4098	18.1897	28.8927	38.4381	29.7276	30.8643	35.907	31.9284	36.218	36.3174	33.8219	32.7196	18.1036	19.0208	23.6414	17.1326	23.8811	19.0603	26.3218	23.2798	32.8257	22.8413		4.89965	4.06364	4.723	4.18505	4.85263	5.26446	4.89373	4.94787	5.16619	4.99677	5.17864	5.18259	5.07989	5.03208	4.1782	4.24951	4.56324	4.09867	4.5778	4.2525	4.71818
SARO_RS03855	N/A	SARO_RS03855	hypothetical protein	2.72049	5.88209	3.0774	7.507	7.02202	8.29422	9.56242	4.68825	6.77807	7.75982	5.71581	17.2693	14.2074	6.00158	1.73678	5.33397	4.87847	5.20484	11.7462	10.9375	10.9952	15.5954	15.6268	2.23843		1.44387	2.55633	1.62171	2.90824	2.81189	3.05211	3.25738	2.22905	2.76087	2.95602	2.51496	4.11013	3.82857	2.58534	0.796419	2.41521	2.28643	2.37985	3.55413	3.45122	3.4588
SARO_RS03860	N/A	SARO_RS03860	NA	13.9475	43.3656	7.68377	20.4099	17.8835	25.0256	72.052	16.0604	35.5399	22.0617	11.1888	28.1708	23.4126	18.3566	16.5942	22.3743	10.2318	13.1556	43.9581	25.6386	23.4101	31.4412	26.1624	12.2064		3.80194	5.43848	2.94181	4.3512	4.16056	4.64533	6.17097	4.00543	5.15137	4.46347	3.48399	4.81613	4.54921	4.19823	4.05261	4.48377	3.35499	3.71761	5.45806	4.68025	4.54906
SARO_RS03865	Saro_0774	SARO_RS03865	alpha-hydroxy-acid oxidizing protein	8.70758	11.2029	10.5535	9.64758	12.9162	15.6237	17.6221	11.6636	14.9768	8.12852	7.23477	17.3779	18.6031	13.2611	9.85457	13.1925	7.09759	7.33942	19.9041	19.3762	15.0514	14.8801	9.69235	9.18374		3.12227	3.4858	3.39965	3.27017	3.69111	3.96567	4.13931	3.54395	3.90466	3.02299	2.85495	4.11918	4.21747	3.72913	3.30079	3.72164	2.82733	2.87567	4.31499	4.27621	3.91183
SARO_RS03870	Saro_0775	SARO_RS03870	DUF1080 domain-containing protein	2.43221	4.17226	3.43019	6.91488	5.38107	4.47047	4.66316	3.65799	7.23047	5.8023	6.41089	4.21071	6.68087	6.21923	5.0817	4.04621	3.43634	2.53816	5.7281	4.07874	10.9674	9.37384	9.2248	5.67622		1.28227	2.06083	1.77829	2.7897	2.42789	2.16043	2.22131	1.87105	2.85409	2.53663	2.68052	2.07406	2.74004	2.63674	2.34531	2.01657	1.78087	1.34379	2.51806	2.02812	3.45515
SARO_RS03875	Saro_0776	SARO_RS03875	Gfo/Idh/MocA family oxidoreductase	0.548262	0.646594	0.177197	1.17669	0.808659	0.703806	1.07062	0.944826	2.90273	1.04256	1.38229	1.93349	0.61355	1.36069	0.466687	0.716639	0.655441	0.322749	0.556994	1.03729	1.41009	1.75421	2.65203	0.721779		-0.867062	-0.629069	-2.49657	0.234737	-0.306397	-0.506751	0.0984501	-0.0818798	1.53741	0.0601323	0.467064	0.951208	-0.704748	0.444339	-1.09947	-0.480682	-0.609463	-1.63151	-0.844267	0.0528248	0.495792
SARO_RS03885	Saro_0778	SARO_RS03885	TetR/AcrR family transcriptional regulator	56.6701	67.2543	65.3143	91.7937	84.7683	73.4339	73.0793	76.654	57.6094	57.7444	53.9163	78.4324	81.7659	71.0598	70.082	55.4391	81.3833	83.401	93.4198	87.9997	70.7152	52.7427	51.7211	72.142		5.82452	6.07156	6.02933	6.52032	6.40545	6.19837	6.19139	6.26029	5.84823	5.85161	5.75265	6.29338	6.35343	6.15096	6.13097	5.79283	6.34666	6.38199	6.54566	6.45943	6.14395
SARO_RS03890	Saro_0779	SARO_RS03890	TonB-dependent receptor plug domain-containing protein	8.63807	9.30146	4.73393	5.87267	7.37437	7.95494	9.13074	8.44622	7.45654	7.07029	6.86497	9.63553	9.56162	8.07815	10.5497	12.2727	6.06132	3.64795	13.5927	11.9907	12.3157	12.0166	15.0728	6.76751		3.11071	3.21746	2.24304	2.55402	2.88252	2.99185	3.19073	3.07831	2.89851	2.82177	2.77925	3.26836	3.25725	3.01402	3.39913	3.61738	2.59963	1.86709	3.76476	3.58385	3.62243
SARO_RS03895	Saro_0780	SARO_RS03895	TIM barrel protein	13.4768	17.8457	12.15	14.1358	14.385	17.7554	24.1007	20.7799	19.2185	10.2508	17.8831	17.2598	22.4901	13.6917	13.5848	20.088	10.7409	9.1861	25.5813	19.7942	26.0612	25.3425	31.0935	10.972		3.7524	4.1575	3.60288	3.82129	3.8465	4.15019	4.591	4.37712	4.26442	3.35767	4.16053	4.10934	4.49122	3.77523	3.76392	4.32826	3.42504	3.19945	4.67702	4.307	4.70383
SARO_RS03900	Saro_0781	SARO_RS03900	hypothetical protein	27.5945	30.6661	29.3281	26.3579	34.6345	29.1219	32.3312	31.8245	37.6811	35.1166	41.4756	21.8957	33.8498	28.5353	35.2331	31.2136	18.3976	27.1779	39.625	30.1199	20.4725	25.0441	8.66329	22.5302		4.78631	4.93857	4.87421	4.72016	5.11414	4.86403	5.01486	4.99207	5.23577	5.13408	5.37419	4.45258	5.08107	4.83468	5.13886	4.9641	4.20145	4.76436	5.30834	4.91265	4.35561
SARO_RS03905	Saro_0782	SARO_RS03905	phytanoyl-CoA dioxygenase family protein	62.0008	64.5183	55.569	46.7254	60.8052	48.1557	50.3621	51.7174	46.4883	40.7198	41.7067	50.1611	46.3531	53.6623	55.8803	57.206	48.2722	30.5943	63.1206	78.3666	30.1504	33.549	25.0448	38.5824		5.95422	6.01164	5.79621	5.54613	5.92612	5.58963	5.65427	5.69258	5.5388	5.34766	5.38221	5.6485	5.53459	5.74584	5.80427	5.83809	5.59312	4.93519	5.98004	6.29217	4.9141
SARO_RS03915	Saro_0785	SARO_RS03915	sugar phosphate isomerase/epimerase	3.97998	8.28316	3.63196	7.75232	8.54641	9.01607	11.2464	6.2939	10.9368	5.34228	6.788	14.366	10.4798	10.0713	3.88601	8.56844	6.43731	7.44222	12.8436	11.295	15.2253	11.2361	9.97977	6.47243		1.99276	3.05018	1.86075	2.95463	3.09532	3.1725	3.4914	2.65395	3.45112	2.41745	2.76299	3.84458	3.38954	3.33218	1.95829	3.09903	2.68646	2.89573	3.68298	3.49761	3.9284
SARO_RS03920	Saro_0786	SARO_RS03920	hypothetical protein	2.12266	4.38087	4.11622	0.488109	2.34811	3.06547	2.48702	4.38959	0.495803	4.2382	1.33792	1.12286	4.15699	4.39005	0.67756	5.54908	3.17201	0.468584	6.46938	1.506	7.01914	7.64056	2.88776	2.61979		1.08587	2.13122	2.04132	-1.03472	1.2315	1.61611	1.31442	2.13409	-1.01216	2.08345	0.419996	0.167174	2.05554	2.13424	-0.561579	2.47225	1.6654	-1.09362	2.69363	0.590719	2.81129
SARO_RS03925	Saro_0787	SARO_RS03925	TonB-dependent receptor plug domain-containing protein	13.4381	14.4562	11.0046	15.8682	11.0486	13.2002	21.3831	14.0826	14.8458	12.535	13.5064	17.7715	16.5625	12.4691	16.5783	11.987	7.92399	5.53214	21.5851	18.1664	25.6212	23.6044	29.6462	9.05472		3.74826	3.85361	3.46004	3.98807	3.46579	3.72248	4.4184	3.81584	3.89199	3.6479	3.75557	4.15149	4.04985	3.64028	4.05123	3.5834	2.98623	2.46784	4.43196	4.1832	4.67927
SARO_RS03930	Saro_0788	SARO_RS03930	alpha/beta hydrolase	3.97998	5.52211	4.08596	3.23014	2.58982	3.83183	7.68049	2.90488	3.49979	6.67784	3.83669	4.95378	3.40594	2.51782	1.49462	5.20227	2.23906	1.4471	8.91918	7.64072	6.45141	5.61806	7.21941	3.23621		1.99276	2.46522	2.03067	1.69159	1.37285	1.93803	2.9412	1.53848	1.80727	2.73938	1.93986	2.30853	1.76805	1.33218	0.579777	2.37914	1.1629	0.533162	3.15691	2.93371	2.68962
SARO_RS03935	Saro_0789	SARO_RS03935	glycoside hydrolase family 1 protein	13.3921	19.4095	12.9849	15.88	13.2081	20.1948	27.9789	16.1829	16.7334	16.016	17.6959	18.4361	18.4175	12.6807	17.9233	20.2467	11.1878	10.4007	24.8339	22.6663	33.2579	25.4255	26.7801	9.24008		3.74331	4.27869	3.69876	3.98914	3.72335	4.33591	4.80627	4.0164	4.06466	4.00144	4.14534	4.20446	4.20301	3.66456	4.16376	4.33961	3.48385	3.3786	4.63424	4.50248	5.05563
SARO_RS03940	Saro_0790	SARO_RS03940	DDE-type integrase/transposase/recombinase	13.5534	19.0289	26.9084	24.9332	39.2673	53.4385	46.8836	36.0362	19.2961	16.9365	25.2217	53.2598	73.6702	33.6372	14.8331	22.7775	19.2892	39.893	106.22	76.928	129.475	79.5031	82.5354	22.3036		3.76059	4.25012	4.74999	4.63999	5.29526	5.73981	5.55101	5.17137	4.27024	4.08206	4.65659	5.73498	6.20301	5.07199	3.89075	4.50954	4.26972	5.31806	6.73091	6.26544	7.01653
SARO_RS03950	Saro_0791	SARO_RS03950	DUF1134 domain-containing protein	97.0343	107.502	76.7184	117.283	98.765	96.2533	81.4312	64.6768	117.633	58.8627	55.6012	63.9149	61.9227	72.534	92.1533	106.918	72.8615	59.4822	73.731	94.8272	53.6257	48.5375	33.942	81.5557		6.60042	6.74822	6.2615	6.87385	6.62593	6.58876	6.34751	6.01518	6.87815	5.87928	5.79704	5.99808	5.9524	6.18059	6.52596	6.74036	6.18708	5.89439	6.2042	6.56723	5.74485
SARO_RS03955	Saro_0792	SARO_RS03955	aspartate/tyrosine/aromatic aminotransferase	382.48	310.535	282.353	281.003	253.557	411.019	192.086	319.268	143.199	138.913	118.966	179.097	188.863	289.775	454.935	325.492	577.069	698.737	322.526	331.111	149.958	104.139	75.9079	532.038		8.57924	8.27861	8.14136	8.13444	7.98617	8.68306	7.58561	8.31862	7.16188	7.11804	6.8944	7.4846	7.5612	8.17879	8.82952	8.34648	9.1726	9.4486	8.33327	8.37117	7.22842
SARO_RS03960	Saro_0793	SARO_RS03960	SDR family NAD(P)-dependent oxidoreductase	7.14093	7.33499	26.8018	21.8237	32.6168	9.31468	8.36669	8.8127	736.914	531.158	420.768	94.3146	62.3835	88.6126	4.11765	7.2263	13.4938	6.30554	10.1799	10.7865	321.701	369.253	171.525	55.0409		2.83611	2.8748	4.74426	4.44782	5.02754	3.21951	3.06466	3.13958	9.52535	9.053	8.71688	6.55941	5.96309	6.46944	2.04182	2.85326	3.75422	2.65662	3.34765	3.43116	8.32958
SARO_RS03965	Saro_0794	SARO_RS03965	SDR family NAD(P)-dependent oxidoreductase	26.4905	25.8083	98.0499	92.5917	119.51	15.7462	21.3216	17.149	3682.63	2482.07	2353.86	400.167	383.839	345.684	31.7647	29.5074	37.4521	21.9677	36.1562	27.7835	1397.25	1357.8	732.897	245.41		4.7274	4.68976	6.61544	6.53281	6.90099	3.97694	4.41424	4.10006	11.8465	11.2773	11.2008	8.64446	8.58436	8.43331	4.98935	4.883	5.22698	4.45731	5.17617	4.79615	10.4484
SARO_RS03970	Saro_0795	SARO_RS03970	MFS transporter	10.4874	13.0652	34.2294	32.4719	64.706	2.84425	9.34554	7.33107	819.624	336.216	333.867	195.499	184.475	71.7297	8.10977	12.1636	7.41661	2.47818	18.0076	16.7678	258.55	318.895	220.914	41.7114		3.39059	3.70766	5.09716	5.02112	6.01583	1.50805	3.22428	2.87402	9.67882	8.39325	8.38313	7.61102	7.52728	6.1645	3.01966	3.6045	2.89076	1.30928	4.17053	4.06762	8.0143
SARO_RS03975	Saro_0796	SARO_RS03975	nuclear transport factor 2 family protein	32.7744	32.8375	103.489	86.7036	176.144	11.1697	17.6709	11.9958	3863.71	2328.01	1968.17	542.824	578.396	390.145	31.8481	26.5379	21.8445	6.14661	29.1711	32.5131	1026.55	1467.87	564.254	136.887		5.0345	5.03727	6.69333	6.43802	7.46061	3.48152	4.1433	3.58446	11.9158	11.1849	10.9426	9.08434	9.17591	8.60787	4.99313	4.72998	4.4492	2.61979	4.86647	5.02295	10.0036
SARO_RS03980	Saro_0797	SARO_RS03980	NAD-dependent succinate-semialdehyde dehydrogenase	30.2444	25.0402	64.1295	51.9852	75.7001	14.8535	25.5927	26.85	836.597	503.492	508.161	103.104	124.273	128.009	27.6947	26.7545	24.4698	15.9159	29.3295	19.9408	517.905	455.135	229.143	56.7082		4.9186	4.64618	6.00292	5.70003	6.24222	3.89273	4.67766	4.74685	9.70839	8.97582	8.98914	6.68796	6.95737	7.0001	4.79154	4.74171	4.61293	3.99239	4.87428	4.31765	9.01654
SARO_RS03985	Saro_0798	SARO_RS03985	DUF2490 domain-containing protein	32.8595	41.1967	53.6746	57.1814	68.7694	33.6314	40.581	41.6286	658.271	391.796	365.718	84.8755	82.4895	116.572	30.6162	34.8251	40.6987	34.2434	36.9918	39.9058	334.787	276.812	212.107	73.365		5.03824	5.36446	5.74617	5.83747	6.10369	5.07174	5.34273	5.3795	9.36254	8.61396	8.51459	6.40728	6.36614	6.86508	4.93622	5.12206	5.34691	5.09776	5.20913	5.31853	8.3871
SARO_RS03990	Saro_0799	SARO_RS03990	amidohydrolase	48.0311	38.4037	89.9839	85.7381	92.7568	34.2905	41.9684	40.8251	2195.49	1397.65	1223.54	161.275	192.455	195.981	53.791	43.096	31.3867	19.409	44.6608	48.8059	472.67	404.223	159.114	143.277		5.5859	5.26318	6.4916	6.42186	6.53538	5.09974	5.39123	5.35138	11.1003	10.4488	10.2569	7.33338	7.58838	7.61457	5.74929	5.42948	4.97208	4.27865	5.48094	5.60898	8.88469
SARO_RS03995	Saro_0800	SARO_RS03995	MFS transporter	27.9046	29.5867	27.8365	33.5644	39.6243	20.7952	27.6646	20.1138	496.862	272.762	250.635	71.251	59.9027	57.1569	27.0644	28.7586	15.8779	7.70005	26.986	31.2198	163.55	145.407	115.105	41.5929		4.80243	4.88688	4.79891	5.06886	5.30831	4.37818	4.78997	4.33012	8.9567	8.0915	7.96945	6.15484	5.90455	5.83686	4.75832	4.84592	3.98894	2.94487	4.75414	4.96439	7.35359
SARO_RS04000	Saro_0801	SARO_RS04000	DUF3237 domain-containing protein	6.75845	19.1294	51.113	23.6227	72.7691	6.94068	6.86276	6.52227	306.884	193.804	201.067	135.378	108.911	67.4659	8.62931	10.0119	11.3115	6.76352	5.49287	23.0162	221.003	307.064	184.299	32.9204		2.75669	4.25772	5.67562	4.5621	6.18525	2.79508	2.77879	2.70537	8.26155	7.59845	7.65153	7.08085	6.767	6.07609	3.10924	3.32365	3.49972	2.75778	2.45756	4.52458	7.78793
SARO_RS04005	Saro_0802	SARO_RS04005	carotenoid oxygenase family protein	40.0892	48.6447	110.156	149.361	184.113	9.61441	35.6096	16.461	818.346	621.53	590.937	424.134	345.786	130.983	34.5556	53.7252	39.9673	15.8467	65.0614	61.4036	335.323	519.674	287.989	86.8818		5.32514	5.60421	6.7834	7.22266	7.52445	3.2652	5.15419	4.04098	9.67657	9.27968	9.20686	8.72838	8.43373	7.03324	5.11085	5.74753	5.32075	3.98611	6.02373	5.94025	8.38941
SARO_RS04010	Saro_0803	SARO_RS04010	MarR family transcriptional regulator	260.714	341.161	150.353	150.974	206.648	177.671	265.092	176.278	442.693	261.765	219.487	315.644	261.823	215.682	187.573	282.108	128.466	85.6797	270.163	322.979	159.43	273.102	123.781	192.057		8.02632	8.41431	7.23221	7.23816	7.69103	7.47306	8.05035	7.46171	8.79016	8.03213	7.77799	8.30215	8.03245	7.75276	7.55131	8.1401	7.00525	6.42088	8.07769	8.3353	7.31678
SARO_RS04015	Saro_0804	SARO_RS04015	MFS transporter	178.024	189.66	773.218	772.932	928.471	113.415	140.541	122.488	360.946	194.809	180.62	169.615	188.484	173.006	205.122	161.547	297.48	176.774	148.503	172.555	162.672	142.268	166.263	127.747		7.47592	7.56727	9.59473	9.5942	9.85871	6.82547	7.13485	6.93649	8.49564	7.60592	7.49681	7.40612	7.5583	7.43468	7.68034	7.33581	8.21665	7.46576	7.21434	7.43091	7.34582
SARO_RS04020	Saro_0805	SARO_RS04020	membrane dipeptidase	29.6088	32.7116	18.644	26.4518	27.8593	20.6427	23.1275	19.3543	26.8688	21.3564	16.0885	29.8851	15.0439	15.7666	28.8969	32.0292	16.4779	13.8238	28.5244	29.4582	28.51	34.437	22.6871	13.1052		4.88795	5.03173	4.22064	4.72529	4.80009	4.36756	4.53154	4.27459	4.74786	4.4166	4.00795	4.90135	3.9111	3.9788	4.85284	5.00131	4.04246	3.78908	4.83413	4.8806	4.8334
SARO_RS04025	Saro_0806	SARO_RS04025	VOC family protein	637.423	556.159	434.27	418.717	433.059	291.642	541.293	344.125	755.241	574.732	472.171	723.314	558.037	539.924	482.562	505.808	213.773	113.069	551.871	545.894	217.621	298.253	225.109	319.697		9.31611	9.11935	8.76245	8.70983	8.75842	8.18805	9.08027	8.42679	9.56079	9.16675	8.88317	9.49848	9.12422	9.07661	8.91457	8.98245	7.73994	6.82106	9.10819	9.09248	7.76567
SARO_RS04030	Saro_0807	SARO_RS04030	helix-turn-helix transcriptional regulator	38.411	50.8727	43.0069	38.9761	47.3805	30.671	64.1134	27.5809	61.0946	39.3032	48.4215	58.2154	49.6375	33.6679	37.756	41.441	26.4222	16.6896	55.2822	55.1531	52.4195	49.1353	38.4318	28.2937		5.26345	5.66882	5.4265	5.28452	5.56622	4.9388	6.00255	4.7856	5.93297	5.29658	5.59757	5.86333	5.63336	5.0733	5.23863	5.37299	4.72368	4.06087	5.78874	5.78537	5.71203
SARO_RS04035	Saro_0808	SARO_RS04035	acyl-CoA carboxylase subunit beta	93.8775	83.8243	54.0406	44.1456	43.1274	45.3948	181.561	37.1099	63.2515	70.6566	90.3099	69.0921	66.7825	41.9167	66.132	73.956	37.3537	20.0092	58.1243	59.7147	60.5039	46.2712	64.2087	47.3879		6.55271	6.3893	5.75597	5.4642	5.43053	5.50445	7.50431	5.21373	5.98303	6.14275	6.49681	6.11045	6.0614	5.38945	6.04728	6.2086	5.22318	4.32259	5.86107	5.90001	5.91896
SARO_RS04040	Saro_0809	SARO_RS04040	acetyl-CoA C-acyltransferase family protein	72.1865	62.13	57.2658	50.3013	59.2852	48.439	63.006	51.8332	117.687	79.033	133.512	55.5429	72.4186	64.6945	104.039	58.8531	48.815	34.1244	49.4463	57.9407	53.2463	48.7013	74.3985	59.0353		6.17366	5.95722	5.8396	5.65253	5.8896	5.5981	5.97742	5.6958	6.87881	6.30438	7.06082	5.79553	6.17829	6.01557	6.70098	5.87905	5.60925	5.09273	5.62779	5.8565	5.73461
SARO_RS04045	Saro_0810	mce	methylmalonyl-CoA epimerase	102.83	76.4417	98.2854	91.8941	75.4748	90.5563	78.7978	67.5235	143.884	117.323	205.808	67.0277	77.989	140.705	105.16	71.9824	74.5746	45.6152	85.4057	95.431	75.7422	63.9312	129.949	96.2372		6.68411	6.25629	6.6189	6.5219	6.23792	6.50074	6.30008	6.07732	7.16876	6.87434	7.68516	6.06669	6.2852	7.13653	6.71644	6.16957	6.22061	5.51144	6.41626	6.57639	6.24303
SARO_RS04050	Saro_0811	SARO_RS04050	methylmalonyl-CoA mutase	71.2388	57.192	64.4096	58.7984	59.5195	59.4229	57.6405	57.4983	82.7541	104.257	112.919	52.048	46.5325	73.937	70.2341	52.5174	62.8856	39.9902	63.0595	67.2486	60.1903	59.7887	73.6076	72.0205		6.15459	5.83774	6.0092	5.87771	5.89529	5.89295	5.84901	5.84545	6.37076	6.704	6.81914	5.70177	5.54017	6.20822	6.1341	5.71472	5.97466	5.32157	5.97864	6.07143	5.91146
SARO_RS04055	Saro_0813	SARO_RS04055	O-acetylhomoserine aminocarboxypropyltransferase	119.678	106.4	93.8052	92.9917	94.4317	94.1127	116.492	102.804	145.596	138.074	156.987	93.3244	100.4	108.977	117.971	113.113	51.8268	34.2898	106.11	101.655	79.8878	81.538	102.016	85.2779		6.90302	6.73335	6.5516	6.53903	6.5612	6.55632	6.86408	6.68375	7.18583	7.1093	7.2945	6.54418	6.64962	6.76788	6.88229	6.82162	5.69563	5.09971	6.72942	6.66753	6.3199
SARO_RS04060	Saro_0814	SARO_RS04060	GIY-YIG nuclease family protein	24.3063	23.3851	23.5672	19.4154	23.35	34.4865	30.7269	27.7779	35.8572	35.0301	31.4472	28.4223	29.3481	29.6328	17.9674	29.2627	21.4111	20.3332	28.2674	24.5061	19.7413	30.6987	28.4264	29.6832		4.60326	4.54752	4.55871	4.27913	4.54535	5.10796	4.94143	4.79586	5.16419	5.13052	4.97486	4.82895	4.8752	4.88912	4.16731	4.87099	4.42028	4.34577	4.82107	4.61507	4.30315
SARO_RS04065	N/A	SARO_RS04065	hypothetical protein	23.5387	35.0023	17.8615	28.2406	24.9067	35.4718	56.3576	40.2118	54.503	38.5331	30.9634	54.1378	60.7005	40.6393	14.374	48.1581	14.6819	24.3998	48.3471	40.6619	22.5615	36.8384	20.4206	34.3567		4.55696	5.12938	4.15878	4.8197	4.63846	5.1486	5.81654	5.32955	5.76826	5.26803	4.95249	5.75856	5.92364	5.3448	3.84539	5.58971	3.87596	4.6088	5.59536	5.34561	4.49579
SARO_RS04070	Saro_0815	SARO_RS04070	acetyl/propionyl/methylcrotonyl-CoA carboxylase subunit alpha	63.349	60.0443	52.6628	76.258	61.8468	71.3266	61.645	71.4367	77.0628	102.595	96.7414	66.7967	60.1873	77.2036	56.7281	59.4633	55.529	25.9042	63.9799	62.5916	42.0601	48.547	55.4309	64.1227		5.98525	5.90796	5.71871	6.25282	5.95063	6.15637	5.94591	6.15859	6.26796	6.68082	6.59606	6.0617	5.91139	6.2706	5.82599	5.89393	5.79517	4.69512	5.99955	5.9679	5.39438
SARO_RS04075	Saro_0816	SARO_RS04075	FAD-binding protein	32.3727	48.2537	35.3119	43.5622	42.4427	33.1878	53.2068	36.1074	35.5671	33.3445	34.9526	40.4334	31.3638	27.2771	32.9141	42.1188	30.4592	26.0711	57.7829	50.1894	54.1854	48.4328	40.7791	31.3717		5.01671	5.59257	5.14208	5.44501	5.40745	5.05258	5.73354	5.17422	5.15247	5.05938	5.12733	5.33748	4.97103	4.76962	5.04064	5.39639	4.92881	4.70438	5.85257	5.64931	5.75983
SARO_RS04080	Saro_0817	SARO_RS04080	cytochrome c family protein	156.652	152.642	198.659	188.459	260.464	132.888	80.5793	144.198	82.5513	129.144	178.814	84.3827	61.464	124.458	78.6648	106.751	153.018	110.07	56.7688	92.167	83.7032	134.092	79.7022	190.511		7.29142	7.25401	7.63415	7.55811	8.02494	7.05407	6.33234	7.17191	6.36722	7.01284	7.48231	6.39888	5.94167	6.95951	6.29765	6.7381	7.25755	6.78228	5.82703	6.52618	6.38721
SARO_RS04085	Saro_0818	SARO_RS04085	MBL fold metallo-hydrolase	30.6076	39.4976	74.73	71.403	97.8953	39.1843	19.36	54.6958	38.0257	35.6808	64.8665	32.7341	37.4791	45.1373	38.6556	28.5561	65.7578	57.971	26.3632	24.8629	80.9211	74.868	62.6613	86.0638		4.93582	5.30369	6.22362	6.15791	6.61317	5.29221	4.27501	5.77336	5.2489	5.15708	6.0194	5.03272	5.22801	5.49625	5.2726	4.83573	6.03909	5.85726	4.72045	4.63593	6.33844
SARO_RS04090	Saro_0819	SARO_RS04090	galactose mutarotase	14.2465	17.7617	8.87999	7.11364	9.68093	11.9527	13.1151	11.1532	5.89471	5.10855	5.90093	6.89026	9.5658	10.1021	11.4338	14.0993	11.9221	11.5016	13.6463	14.7284	22.882	15.954	7.56807	9.04275		3.83254	4.1507	3.15056	2.83059	3.27515	3.57926	3.71316	3.47939	2.55942	2.35291	2.56094	2.78456	3.25789	3.33658	3.51524	3.81755	3.57556	3.52376	3.77044	3.88053	4.51614
SARO_RS04095	Saro_0820	SARO_RS04095	hypothetical protein	39.0038	54.448	17.7512	41.7333	29.0578	69.7393	81.1389	36.2141	19.3363	34.5111	23.0792	19.3693	24.0511	23.7062	50.817	40.5777	65.6606	74.5049	66.7155	57.6044	49.134	47.7535	25.2679	33.7953		5.28554	5.76681	4.14985	5.38313	4.86085	6.1239	6.34232	5.17848	4.27324	5.10899	4.52852	4.2757	4.58803	4.5672	5.66724	5.34261	6.03696	6.21926	6.05995	5.84811	5.61865
SARO_RS04100	Saro_0821	SARO_RS04100	fatty acyl-AMP ligase	298.172	276.822	341.735	372.991	561.907	465.744	365.397	366.832	344.719	378.556	500.865	213.151	292.91	295.62	311.406	249.442	553.472	1016.35	241.815	284.668	583.481	368.957	238.056	300.681		8.22	8.11281	8.41674	8.543	9.13419	8.86339	8.51332	8.51898	8.42928	8.56436	8.96828	7.73573	8.19431	8.2076	8.28265	7.96256	9.11237	9.98918	7.91776	8.15314	9.18854
SARO_RS04105	Saro_0822	SARO_RS04105	hypothetical protein	6.74633	14.3971	4.04931	6.20534	13.1489	12.0625	17.6907	9.63299	15.6078	5.86452	3.23982	7.8172	6.47116	10.8964	9.43419	14.2771	7.29704	4.53875	13.7075	7.74947	8.1444	17.217	16.0251	6.0267		2.7541	3.84771	2.01768	2.63351	3.71687	3.59246	4.14492	3.26798	3.9642	2.55201	1.69591	2.96665	2.69402	3.44578	3.2379	3.83563	2.86731	2.1823	3.7769	2.9541	3.02581
SARO_RS04110	Saro_0823	SARO_RS04110	DUF192 domain-containing protein	147.163	153.708	134.32	113.133	96.435	93.903	81.4086	96.3859	116.932	123.098	104.455	131.953	121.705	103.179	119.022	146.102	105.25	80.7884	142.054	142.072	81.8195	83.5399	81.414	113.772		7.20127	7.26404	7.06953	6.82187	6.59148	6.5531	6.34711	6.59075	6.86953	6.94366	6.70673	7.04388	6.92724	6.68901	6.89509	7.19083	6.71767	6.33608	7.15029	7.15048	6.35437
SARO_RS04115	Saro_0824	SARO_RS04115	NADH:ubiquinone oxidoreductase subunit NDUFA12	382.078	407.135	458.042	475.111	546.126	729.214	501.188	574.881	458.349	488.644	499.976	578.332	570.489	592.656	358.591	386.099	565.376	640.381	469.909	578.99	441.176	504.526	395.027	534.096		8.57772	8.66936	8.83934	8.89212	9.09309	9.5102	8.96921	9.16712	8.8403	8.93264	8.96572	9.17576	9.15605	9.21105	8.4862	8.59283	9.14307	9.32279	8.87624	9.1774	8.78521
SARO_RS04125	Saro_0826	SARO_RS04125	leucyl/phenylalanyl-tRNA--protein transferase	16.2817	31.6831	17.3653	32.9474	21.3131	35.2703	35.6096	37.3178	30.9314	21.9822	21.2091	31.5804	35.8338	28.9593	22.1747	23.0555	42.1733	52.4761	54.5854	34.27	57.1302	37.9857	40.6092	31.8841		4.02518	4.98564	4.11814	5.04209	4.41367	5.14038	5.15419	5.22179	4.951	4.45827	4.40661	4.98096	5.16325	4.85596	4.47084	4.52704	5.39826	5.71359	5.77044	5.09887	5.83618
SARO_RS04135	Saro_0827	SARO_RS04135	nucleoside diphosphate kinase regulator	147.757	186.93	76.4074	64.2474	100.547	65.5243	120.135	75.9262	59.8218	44.9552	55.3148	72.9506	80.1705	59.636	174.938	167.968	122.043	107.54	216.295	216.016	140.657	123.92	89.3401	128.206		7.20708	7.54636	6.25564	6.00557	6.65172	6.03396	6.90851	6.24653	5.9026	5.49042	5.78959	6.18885	6.325	5.89811	7.4507	7.39204	6.93125	6.74873	7.75685	7.755	7.13604
SARO_RS04140	N/A	SARO_RS04140	Lrp/AsnC family transcriptional regulator	15.8434	24.3716	17.3653	9.50405	17.5261	7.95842	6.45668	6.41028	12.2282	4.71559	4.34182	15.3043	8.47957	7.97806	18.47	19.8086	12.3525	10.3404	18.8949	25.4137	20.5006	11.571	9.9961	18.3637		3.98581	4.60713	4.11814	3.24854	4.13143	2.99248	2.69079	2.68039	3.61214	2.23744	2.1183	3.93587	3.08399	2.99604	4.20711	4.30806	3.62674	3.37022	4.23993	4.66753	4.35759
SARO_RS04145	Saro_0829	SARO_RS04145	hypothetical protein	98.4361	71.2668	44.2749	66.1463	31.4574	14.4791	3.2037	13.5709	11.7517	5.30353	11.0302	13.0179	13.1578	26.2397	82.7425	69.3371	68.3193	35.4926	128.338	98.9388	28.0297	17.4975	16.6157	344.493		6.62112	6.15516	5.46842	6.04759	4.97533	3.8559	1.67974	3.76244	3.55479	2.40695	3.46339	3.70242	3.71784	4.71368	6.37056	6.11556	6.09422	5.14944	7.00381	6.62847	4.80888
SARO_RS04150	Saro_0830	SARO_RS04150	hypothetical protein	257.569	211.024	172.199	193.7	141.173	48.4415	13.2737	38.243	41.4053	19.0086	18.482	61.3393	55.56	106.678	237.824	184.668	156.55	147.702	302.632	241.607	41.87	31.1841	44.4245	1415.35		8.00882	7.72126	7.42794	7.59768	7.14132	5.59817	3.7305	5.25712	5.37175	4.24858	4.20805	5.93874	5.79598	6.73712	7.89375	7.52879	7.29048	7.20655	8.24142	7.91652	5.38784
SARO_RS04155	Saro_0831	secE	preprotein translocase subunit SecE	2479.83	2543.75	1927.82	1273.29	2029.98	1694.61	2197.85	1527.07	1531.23	1239.88	1211.54	2704.06	2933.01	2091.62	1978.58	2433.22	1624.61	2976.09	2784.69	3090.31	2569.41	1846.08	1236.52	2268.94		11.276	11.3127	10.9128	10.3143	10.9873	10.7267	11.1019	10.5766	10.5805	10.276	10.2426	11.4009	11.5182	11.0304	10.9503	11.2487	10.6659	11.5392	11.4433	11.5935	11.3272
SARO_RS04160	Saro_0832	SARO_RS04160	transcription termination/antitermination protein NusG	379.41	370.993	430.35	326.897	395.357	282.057	316.99	233.396	201.548	205.484	208.369	310.793	371.292	299.639	375.592	377.179	356.452	462.602	379.353	431.039	458.352	284.6	186.212	386.075		8.56761	8.53525	8.74937	8.35269	8.62701	8.13984	8.3083	7.86664	7.65498	7.68288	7.70299	8.27981	8.53641	8.22708	8.55302	8.5591	8.47756	8.85363	8.5674	8.75167	8.84031
SARO_RS04165	Saro_0833	rplK	50S ribosomal protein L11	5083.93	4220.31	4882.55	3742.27	3853.46	3637.85	3099.25	4488.18	1870.88	2612.17	2662.26	2851.71	3301.47	3820.99	5048.04	4615.71	5326.6	6151.92	4537.41	4312.56	3430.6	3066.57	1798.99	5059.96		12.3117	12.0431	12.2534	11.8697	11.9119	11.8289	11.5977	12.1319	10.8695	11.351	11.3784	11.4776	11.6889	11.8997	12.3015	12.1723	12.379	12.5868	12.1477	12.0743	11.7442
SARO_RS04170	Saro_0834	SARO_RS04170	50S ribosomal protein L1	2954.98	2487.71	2738.97	2550.75	1914.83	2450.01	1938.8	2751.2	996.565	1793.67	1595.09	1609.79	1509.88	1916	3139.71	2734.39	3275.71	3211.33	2456.34	2178.63	2008.55	1868.26	1112.62	2578.48		11.5289	11.2806	11.4194	11.3167	10.903	11.2586	10.9209	11.4258	9.96082	10.8087	10.6394	10.6527	10.5602	10.9039	11.6164	11.417	11.6776	11.649	11.2623	11.0892	10.9719
SARO_RS04175	Saro_0835	SARO_RS04175	hypothetical protein	20.6235	23.0422	16.8391	14.9761	16.8103	19.8559	22.8919	12.3457	15.2121	12.3844	17.7883	24.1159	25.5088	17.0613	19.4029	34.0512	24.6552	23.0032	23.1574	32.3447	25.1253	17.3649	14.767	15.0043		4.36622	4.52621	4.07374	3.90459	4.07127	4.31149	4.51676	3.62594	3.92715	3.63045	4.15286	4.59191	4.67292	4.09266	4.2782	5.08963	4.62382	4.52376	4.5334	5.01546	4.65107
SARO_RS04180	Saro_0836	SARO_RS04180	hypothetical protein	62.3458	63.4804	38.2976	29.5636	43.2654	38.4012	25.4079	36.0362	27.497	26.5092	41.4937	33.5947	37.2684	30.7541	50.9269	56.1845	55.0901	42.4005	84.9762	73.0816	67.8675	51.4189	44.9554	41.2936		5.96222	5.98824	5.25918	4.88575	5.43514	5.26308	4.66721	5.17137	4.7812	4.72842	5.37482	5.07016	5.21988	4.9427	5.67036	5.8121	5.78372	5.40601	6.40899	6.19144	6.08465
SARO_RS04185	Saro_0837	SARO_RS04185	peptidylprolyl isomerase	81.4785	97.1796	46.8044	54.2995	49.998	75.1894	77.0922	54.0457	56.5918	37.185	36.8216	55.2995	36.1283	39.9343	62.4199	71.9386	52.5628	45.6115	72.6243	78.9679	55.9196	56.0745	30.9536	43.1085		6.34835	6.60258	5.54857	5.76287	5.6438	6.23246	6.26851	5.75611	5.82252	5.21665	5.20248	5.78919	5.17506	5.31956	5.96393	6.16869	5.71597	5.51133	6.18238	6.30319	5.80528
SARO_RS04190	Saro_0838	SARO_RS04190	DUF3857 and transglutaminase domain-containing protein	96.3324	86.2859	87.2946	96.5522	83.6325	69.2665	69.8878	91.621	63.8953	57.8534	54.6983	56.8715	53.5607	81.6268	104.705	76.905	72.5243	60.8362	74.1742	79.4494	69.4447	61.7747	79.1677	68.8281		6.58995	6.43105	6.44782	6.59324	6.38599	6.11409	6.12697	6.51761	5.99764	5.85433	5.77342	5.82963	5.7431	6.35097	6.71018	6.26501	6.18039	5.92686	6.21285	6.31196	6.11779
SARO_RS04195	Saro_0839	SARO_RS04195	competence/damage-inducible protein A	272.174	376.206	184.319	210.915	287.666	175.963	332.773	214.641	232.686	120.353	142.576	280.792	230.411	205.563	249.564	341.752	203.658	212.938	295.277	315.77	238.761	234.406	190.319	196.608		8.08839	8.55538	7.52606	7.72052	8.16825	7.45912	8.3784	7.74578	7.86224	6.91112	7.15559	8.13336	7.84807	7.68344	7.96326	8.41681	7.67	7.73429	8.20592	8.30273	7.89942
SARO_RS04200	Saro_0840	SARO_RS04200	SidA/IucD/PvdA family monooxygenase	256.38	317.829	141.521	125.693	205.765	26.6116	402.831	30.1838	142.826	89.6209	85.3322	274.227	306.321	41.1826	142.248	414.01	12.4757	6.84889	372.427	409.021	64.9754	121.715	159.495	14.7595		8.00214	8.31211	7.14487	6.97376	7.68486	4.73398	8.65403	4.9157	7.15812	6.48576	6.41502	8.09923	8.2589	5.36396	7.15226	8.69352	3.64105	2.77587	8.54081	8.67603	6.02182
SARO_RS04205	Saro_0841	SARO_RS04205	magnesium and cobalt transport protein CorA	35.93	46.0136	22.0139	24.1276	23.6526	30.9848	25.8267	24.1596	18.5354	15.3414	20.8407	20.2892	21.2143	16.7767	21.3901	34.5751	30.8319	15.3768	27.5446	30.9656	24.54	20.4532	34.5865	17.1939		5.16712	5.52399	4.46034	4.59261	4.56393	4.95349	4.69079	4.59453	4.21221	3.93936	4.38133	4.34264	4.40697	4.06839	4.41887	5.11166	4.94635	3.94268	4.7837	4.9526	4.61706
SARO_RS04210	Saro_0842	SARO_RS04210	DUF47 domain-containing protein	434.149	488.545	371.103	325.508	440.637	286.429	222.666	292.868	155.868	144.175	166.404	314.751	372.644	275.475	353.178	446.961	460.734	395.954	514.518	609.458	229.95	194.993	132.055	438.815		8.76205	8.93235	8.53568	8.34655	8.78345	8.16204	7.79874	8.19411	7.28418	7.17167	7.37855	8.29807	8.54166	8.10578	8.46425	8.80401	8.84779	8.62919	9.00708	9.25138	7.84518
SARO_RS04215	Saro_0843	SARO_RS04215	inorganic phosphate transporter	166.083	173.543	127.033	149.797	135.175	109.984	112.924	117.006	49.8483	58.173	41.2225	88.5388	95.3379	117.285	177.448	155.787	215.011	196.615	213.424	189.572	51.695	46.4629	47.9993	235.569		7.37576	7.43915	6.98906	7.22686	7.07868	6.78115	6.81921	6.87044	5.63947	5.86228	5.36536	6.46824	6.57498	6.87388	7.47125	7.28343	7.74826	7.61923	7.73758	7.56661	5.69195
SARO_RS04220	Saro_0844	SARO_RS04220	M20/M25/M40 family metallo-hydrolase	284.436	269.58	222.147	154.853	176.255	154.934	283.675	148.012	126.43	70.5358	103.187	126.462	181.571	126.872	301.176	220.576	107.055	80.0107	204.998	241.713	77.6492	85.4257	67.5014	65.1018		8.15196	8.07457	7.79537	7.27475	7.46152	7.27551	8.1481	7.20957	6.98219	6.14028	6.68912	6.98256	7.50439	6.98723	8.23446	7.78513	6.74221	6.32212	7.67947	7.91715	6.2789
SARO_RS04225	Saro_0845	SARO_RS04225	DUF3391 domain-containing protein	12.6619	16.5047	10.823	17.623	17.3241	22.6167	18.1538	21.5332	10.7405	8.36377	14.7016	15.8636	19.0172	27.5654	27.2285	21.1236	22.7057	37.9553	35.544	16.0756	25.1587	19.4568	21.6078	15.7919		3.66242	4.0448	3.43603	4.13939	4.11471	4.49932	4.1822	4.42849	3.42499	3.06415	3.8779	3.98765	4.24923	4.78479	4.76704	4.40079	4.50498	5.24623	5.15153	4.0068	4.65299
SARO_RS04230	Saro_0846	SARO_RS04230	30S ribosomal protein S12 methylthiotransferase RimO	125.673	109.369	113.758	114.059	120.384	152.851	60.1073	139.203	66.9335	100.439	95.8586	111.281	114.141	138.621	121.121	98.2038	183.808	220.066	123.742	144.514	140.866	116.915	90.4414	130.379		6.97353	6.77306	6.82982	6.83364	6.9115	7.25598	5.90947	7.12105	6.06466	6.65018	6.58284	6.79806	6.83467	7.11501	6.92031	6.61771	7.52206	7.78179	6.9512	7.17506	7.13818
SARO_RS04235	Saro_0847	SARO_RS04235	DUF1761 domain-containing protein	343.556	429.225	236.27	350.637	335.505	305.596	462.572	284.943	489.542	442.691	435.729	453.651	404.364	341.751	343.182	362.944	261.309	246.109	439.871	369.519	408.66	421.625	350.484	284.486		8.4244	8.74559	7.88429	8.45383	8.39019	8.25548	8.85353	8.15453	8.93529	8.79016	8.76729	8.82544	8.65951	8.4168	8.42283	8.5036	8.02961	7.94316	8.78094	8.5295	8.67476
SARO_RS04240	Saro_0848	SARO_RS04240	potassium channel family protein	69.3751	99.0552	59.6808	66.0841	79.9317	66.5946	93.5847	61.09	75.781	78.2137	95.5001	91.9097	78.5579	80.5536	63.0832	88.2591	63.4949	48.7166	133.013	111.587	126.163	112.468	129.202	57.929		6.11635	6.63016	5.8992	6.04623	6.3207	6.05733	6.5482	5.93287	6.24376	6.28935	6.57743	6.52215	6.29568	6.33188	5.97918	6.46367	5.98857	5.60634	7.05542	6.80202	6.97914
SARO_RS04245	Saro_0849	SARO_RS04245	M23 family metallopeptidase	23.3113	28.498	19.5704	56.2197	28.6175	56.9301	43.6338	42.3282	34.5292	49.6259	48.0219	40.6033	34.6769	42.3326	34.846	30.842	53.6976	58.4893	58.0511	44.7765	67.0578	53.4384	52.8564	37.332		4.54296	4.83279	4.2906	5.813	4.83883	5.83112	5.44737	5.40355	5.10974	5.63302	5.58562	5.34353	5.1159	5.4037	5.12292	4.94682	5.74678	5.8701	5.85925	5.48467	6.06733
SARO_RS04250	Saro_0850	SARO_RS04250	serine--tRNA ligase	234.213	266.722	256.535	243.209	308.828	172.029	260.067	169.486	216.476	199.078	207.48	311.336	288.388	205.556	183.798	262.94	217.219	190.517	313.195	290.442	277.396	377.376	207.402	139.978		7.87168	8.05919	8.00301	7.92605	8.27066	7.4265	8.02274	7.40502	7.75806	7.63719	7.69683	8.28233	8.17187	7.68339	7.52198	8.03859	7.76301	7.57378	8.29092	8.18211	8.1158
SARO_RS04255	Saro_0851	SARO_RS04255	DUF2892 domain-containing protein	859.675	922.77	835.706	778.382	894.023	35.5642	1154.13	181.714	1233.04	727.968	682.968	1113.21	841.79	442.64	468.787	983.228	243.551	85.0041	636.261	751.293	444.18	1027	439.594	48.6299		9.74765	9.84983	9.70685	9.60433	9.80417	5.15235	10.1726	7.50552	10.268	9.50773	9.41567	10.1205	9.71732	8.78999	8.87279	9.94138	7.92808	6.40946	9.31347	9.55323	8.795
SARO_RS04260	Saro_0852	SARO_RS04260	HAMP domain-containing protein	17.4878	18.6329	17.6577	19.8572	16.2766	24.2683	18.0874	22.5715	23.776	20.3654	24.782	15.1841	18.4905	20.1543	20.4808	18.9173	17.446	21.6188	25.1791	18.1404	69.3937	33.958	30.2996	19.2912		4.12828	4.21978	4.14222	4.31159	4.02473	4.601	4.17691	4.49643	4.57144	4.34805	4.63122	3.92449	4.20871	4.33302	4.3562	4.24164	4.12483	4.43421	4.65416	4.18114	6.11673
SARO_RS04270	Saro_0853	SARO_RS04270	DUF3297 family protein	310.916	423.286	306.324	353.196	442.207	435.909	323.157	418.52	346.715	337.573	256.48	529.792	436.929	515.018	246.971	421.384	353.711	432.691	307.862	335.461	353.764	318.611	186.477	322.549		8.28038	8.72549	8.25892	8.46432	8.78858	8.76788	8.33609	8.70915	8.43761	8.39906	8.0027	9.04928	8.77126	9.00848	7.9482	8.71899	8.46643	8.75719	8.26614	8.39	8.46665
SARO_RS04275	Saro_0854	SARO_RS04275	LysR family transcriptional regulator	72.3584	65.5561	86.8847	116.142	110.789	119.722	65.1282	106.281	70.9629	71.6222	95.4445	111.281	114.491	116.747	46.5001	72.3446	122.594	153.175	100.773	79.8959	137.859	120.933	112.999	92.0257		6.17709	6.03466	6.44103	6.85975	6.79167	6.90355	6.02521	6.73173	6.14899	6.16234	6.57659	6.79807	6.83909	6.86725	5.53916	6.17681	6.93775	7.25904	6.65497	6.32005	7.10705
SARO_RS04280	Saro_0855	mmsA	CoA-acylating methylmalonate-semialdehyde dehydrogenase	222.241	217.909	47.8851	67.7435	53.0441	60.6796	71.1529	81.6451	203.215	169.207	187.135	42.0734	55.2678	58.3155	223.086	199.292	46.6838	36.8904	78.3229	100.636	98.4297	93.593	39.714	86.8941		7.79598	7.76758	5.58151	6.08201	5.72912	5.92314	6.15285	6.35129	7.66686	7.40264	7.54794	5.39484	5.78837	5.86581	7.80145	7.63874	5.54485	5.20517	6.29136	6.65301	6.62102
SARO_RS04285	Saro_0856	SARO_RS04285	hypothetical protein	38.2078	34.8194	21.8908	26.7573	25.4556	26.7532	22.3832	17.9574	25.1508	34.6762	31.198	22.0488	15.0623	15.8042	37.697	32.3486	20.7622	24.1534	32.4204	28.3401	37.329	28.1312	23.2334	30.0085		5.2558	5.12182	4.45225	4.74186	4.66991	4.74164	4.48434	4.16651	4.65253	5.11587	4.96338	4.46263	3.91287	3.98223	5.23638	5.01563	4.37589	4.59415	5.01883	4.82477	5.22223
SARO_RS04290	Saro_0857	SARO_RS04290	hypothetical protein	88.496	57.9821	56.5224	81.3994	63.7096	58.8299	58.4266	32.6799	66.9335	64.9086	69.9459	65.3899	62.0928	49.388	67.2578	64.2633	70.5305	53.9561	88.835	66.7733	89.8037	68.5403	42.0424	100.554		6.46754	5.85754	5.82075	6.34695	5.99344	5.87848	5.86855	5.03033	6.06466	6.02034	6.12817	6.031	5.95635	5.62609	6.07163	6.00592	6.14018	5.75371	6.47306	6.0612	6.4887
SARO_RS04295	Saro_0858	SARO_RS04295	acyl-CoA dehydrogenase	141.399	93.1366	92.4327	66.2407	86.3206	72.2315	68.956	61.6314	84.677	73.37	84.6211	77.9811	81.2226	73.2654	133.965	88.2337	49.0038	40.6783	71.0613	97.119	77.3072	67.3813	53.7192	85.7724		7.14363	6.54128	6.53033	6.04965	6.43163	6.17456	6.1076	5.94559	6.4039	6.19712	6.40294	6.28505	6.34381	6.19506	7.06571	6.46326	5.61482	5.34619	6.15099	6.60168	6.27253
SARO_RS04300	Saro_0859	SARO_RS04300	enoyl-CoA hydratase/isomerase family protein	97.5038	79.8886	70.4564	63.0626	74.9342	66.4038	56.038	78.107	82.4681	81.7368	80.9942	54.2929	62.4824	71.1527	98.8093	83.1766	61.5951	41.1454	67.2542	76.3139	83.7168	61.9017	46.3573	67.0862		6.60739	6.31992	6.13866	5.97871	6.22755	6.05319	5.80833	6.28738	6.36577	6.35291	6.33975	5.76269	5.96538	6.15285	6.62657	6.37811	5.94474	5.36266	6.07155	6.25387	6.38744
SARO_RS04305	Saro_0860	SARO_RS04305	enoyl-CoA hydratase	163.787	148.338	124.076	101.106	114.336	128.205	134.555	135.991	106.787	134.148	119.264	105.011	100.978	112.65	154.662	148.324	91.2013	76.7798	135.005	156.362	157.629	119.42	63.4867	138.769		7.35567	7.21275	6.95508	6.65972	6.83713	7.00231	7.07205	7.08737	6.73859	7.06768	6.89802	6.71439	6.6579	6.8157	7.27298	7.21261	6.51098	6.26266	7.07687	7.28875	7.30039
SARO_RS04310	Saro_0861	mmsB	3-hydroxyisobutyrate dehydrogenase	76.8273	64.3859	67.3056	61.1231	52.7413	76.8216	51.8093	66.6669	54.9316	60.3161	69.4452	55.1458	47.5494	55.9958	72.5457	58.7677	60.5416	55.406	56.0912	64.8488	145.133	125.674	75.505	56.0997		6.26355	6.00867	6.07265	5.93365	5.72086	6.26344	5.69514	6.0589	5.77956	5.91447	6.1178	5.78518	5.57136	5.80725	6.18082	5.87695	5.91986	5.79197	5.8097	6.01901	7.18123
SARO_RS04320	Saro_0863	SARO_RS04320	ribosome biogenesis GTPase Der	146.691	150.14	150.65	194.119	157.296	129.138	118.093	123.137	100.255	116.059	115.722	154.375	136.047	119.173	144.334	146.744	159.98	120.904	154.068	141.921	137.933	132.718	101.681	107.786		7.19663	7.23017	7.23506	7.60079	7.29734	7.01277	6.88378	6.94412	6.64753	6.85872	6.85452	7.27029	7.08796	6.89691	7.17326	7.19716	7.32175	6.91772	7.26742	7.14894	7.10782
SARO_RS04325	Saro_0864	SARO_RS04325	TonB-dependent receptor	92.4443	86.4867	104.877	130.664	133.608	98.1573	103.79	130.53	128.853	109.126	95.8875	57.1683	102.504	105.915	89.0667	91.0568	137.301	87.5316	94.8251	83.6214	66.0984	50.8283	39.1897	111.539		6.53051	6.43441	6.71255	7.02972	7.06187	6.61702	6.69753	7.02824	7.00959	6.76985	6.58327	5.83714	6.67954	6.72676	6.47681	6.50869	7.1012	6.45173	6.5672	6.3858	6.04654
SARO_RS04330	Saro_0865	SARO_RS04330	hypothetical protein	73.4698	90.6553	32.7026	38.2382	42.8058	46.0659	69.5389	39.7406	58.8721	37.2887	40.8702	45.9183	34.526	33.0936	67.4346	74.1608	45.0101	31.6294	72.9133	71.2326	34.0069	44.1284	17.785	33.0438		6.19908	6.50232	5.03133	5.25694	5.41973	5.52563	6.11975	5.31254	5.87951	5.22067	5.35298	5.521	5.10961	5.04848	6.07542	6.21258	5.49218	4.9832	6.18811	6.15447	5.08776
SARO_RS04335	Saro_0866	SARO_RS04335	TonB-dependent receptor plug domain-containing protein	12.3852	12.1243	5.96504	12.0621	11.9097	11.1448	14.7956	9.29068	23.37	9.05108	6.83702	9.59186	8.15293	8.97355	15.7102	15.2365	7.25799	4.86057	21.8342	21.0201	11.7779	10.2953	9.10379	11.909		3.63054	3.59983	2.57653	3.59241	3.57406	3.4783	3.8871	3.21578	4.54658	3.17809	2.77337	3.26181	3.02732	3.16568	3.97363	3.92946	2.85957	2.28112	4.44851	4.3937	3.55801
SARO_RS04340	Saro_0867	SARO_RS04340	acetyl-CoA C-acyltransferase	68.35	49.5722	80.0931	134.479	114.425	64.7501	47.7498	54.6109	66.0797	53.1706	36.17	51.8176	42.744	55.4859	68.1363	51.1202	62.4853	20.1718	42.053	52.6427	18.5327	19.1501	25.8573	41.3219		6.09487	5.63146	6.32361	7.07124	6.83826	6.01681	5.57742	5.77112	6.04614	5.73256	5.17672	5.69537	5.41765	5.79405	6.09035	5.67582	5.96545	4.33427	5.39414	5.71816	4.212
SARO_RS04345	Saro_0868	SARO_RS04345	acyl--CoA ligase	23.4335	22.5828	32.9779	42.7392	53.4743	34.1642	23.8475	18.8301	24.5214	19.8613	13.6731	26.7754	15.2848	28.3589	27.5267	23.804	31.8565	11.9423	25.5072	16.5308	18.8926	17.2448	15.181	25.7817		4.5505	4.49715	5.04343	5.41749	5.74077	5.09441	4.57576	4.23497	4.61597	4.31189	3.77327	4.74284	3.93403	4.82573	4.78276	4.57313	4.99351	3.57801	4.67283	4.04708	4.23975
SARO_RS04350	Saro_0869	SARO_RS04350	3-hydroxyacyl-CoA dehydrogenase	125.669	114.331	119.195	184.474	202.566	104.529	86.7414	93.8746	120.768	87.394	73.9291	90.4449	83.9972	106.225	130.984	103.921	123.459	41.9713	93.5377	84.4293	36.75	35.8322	29.3084	93.0182		6.97348	6.83708	6.89718	7.52727	7.66225	6.70777	6.43865	6.55266	6.91609	6.44946	6.20807	6.49897	6.39227	6.73099	7.03325	6.69935	6.94788	5.39133	6.54748	6.39967	5.19967
SARO_RS04355	Saro_0870	SARO_RS04355	serine hydrolase	55.4292	44.8137	53.7438	65.8948	79.2485	26.0117	33.6973	28.296	44.1337	30.8253	23.7311	28.7681	22.6272	39.222	41.3955	38.5044	43.5514	11.8514	32.4059	35.3689	18.0602	11.1541	19.7611	21.5129		5.79257	5.48587	5.74803	6.04209	6.30831	4.70109	5.07456	4.82253	5.46381	4.94604	4.5687	4.8464	4.49999	5.29359	5.3714	5.26695	5.44465	3.56699	5.01819	5.14441	4.17474
SARO_RS04360	Saro_0871	SARO_RS04360	hypothetical protein	15.4418	15.8229	13.9904	20.2574	29.1231	14.1358	12.4571	9.94638	12.5352	7.22057	1.9147	12.8553	10.1984	9.00502	10.0198	13.2354	12.1052	4.69412	12.7302	13.2906	7.53379	6.47963	13.3164	7.74829		3.94876	3.98394	3.80637	4.34038	4.86409	3.82128	3.63889	3.31417	3.64792	2.85211	0.937116	3.68429	3.35027	3.17073	3.32478	3.72634	3.59755	2.23085	3.67018	3.73233	2.91338
SARO_RS04365	Saro_0872	SARO_RS04365	MFS transporter	788.036	698.66	220.91	229.474	209.35	349.226	456.443	525.98	519.165	405.813	414.749	433.457	527.21	537.416	1183.55	717.767	94.8705	79.555	695.676	671.112	263.526	198.619	307.07	416.786		9.62212	9.44845	7.78731	7.84219	7.70977	8.44802	8.83429	9.03886	9.02005	8.66467	8.69609	8.75975	9.04223	9.06989	10.2089	9.48737	6.56789	6.31388	9.44227	9.39041	8.0418
SARO_RS04370	Saro_0873	SARO_RS04370	LysR family transcriptional regulator	30.4952	39.1044	42.944	57.2127	53.814	41.943	68.624	36.0362	33.6929	23.7479	25.3234	71.4399	94.2545	45.0499	29.9752	40.4933	28.3552	26.9278	88.5169	113.331	49.0865	35.6215	51.5846	32.9775		4.93051	5.28926	5.42438	5.83826	5.74991	5.39036	6.10064	5.17137	5.07437	4.56973	4.6624	6.15866	6.55849	5.49345	4.9057	5.33961	4.82554	4.75102	6.46788	6.8244	5.61726
SARO_RS04375	Saro_0874	SARO_RS04375	S-(hydroxymethyl)glutathione dehydrogenase/class III alcohol dehydrogenase	228.436	214.295	518.994	464.816	403.719	472.028	512.218	319.857	333.946	309.542	303.792	375.9	573.943	504.477	271.7	206.464	239.85	151.242	386.365	449.09	180.705	175.774	129.074	665.78		7.83564	7.74345	9.01957	8.86051	8.65721	8.88273	9.00061	8.32128	8.38347	8.27399	8.24694	8.5542	9.16476	8.97864	8.08587	7.68975	7.90599	7.24071	8.59382	8.81086	7.49749
SARO_RS04380	Saro_0875	SARO_RS04380	glucose 1-dehydrogenase	57.5872	78.3141	50.2259	54.9968	63.094	28.9156	56.8188	41.8805	68.9929	32.066	30.2191	40.2285	41.3186	36.6991	71.4175	45.3798	24.3757	14.1116	51.2263	53.5643	41.6086	35.2641	26.4897	29.382		5.84768	6.2912	5.65036	5.78128	5.97943	4.85378	5.8283	5.38821	6.10838	5.00297	4.91739	5.33015	5.36872	5.19767	6.15821	5.50398	4.60737	3.81881	5.67881	5.7432	5.37881
SARO_RS04385	Saro_0876	SARO_RS04385	NUDIX hydrolase	27.7059	22.8725	13.4317	18.567	14.0108	17.9101	20.4045	15.1423	13.6825	9.48328	10.4779	20.0998	13.2879	12.7699	17.6877	24.3156	19.8732	10.1354	13.8725	21.9035	17.8872	13.2971	7.5385	11.7239		4.79212	4.51554	3.74757	4.21467	3.80847	4.1627	4.35082	3.92051	3.77426	3.24539	3.38928	4.32911	3.73204	3.67468	4.14467	4.60381	4.31276	3.34133	3.79416	4.45309	4.16085
SARO_RS04390	Saro_0877	SARO_RS04390	membrane protein	80.7517	82.2649	88.3499	74.2761	73.6872	52.0322	40.864	49.058	86.0154	47.3213	51.8886	59.8365	59.073	73.3022	103.105	73.1055	63.8575	50.2186	74.6958	52.6108	67.1898	66.1009	55.8554	71.3549		6.33542	6.3622	6.46516	6.21483	6.20334	5.70133	5.35276	5.61642	6.42652	5.56442	5.69734	5.90295	5.88443	6.19578	6.68797	6.19191	5.99679	5.65015	6.22296	5.71729	6.07017
SARO_RS04395	Saro_0878	SARO_RS04395	TPM domain-containing protein	220.292	222.083	234.184	150.381	255.577	111.342	94.4289	98.6776	100.639	71.8116	79.9887	131.825	182.102	122.341	297.606	168.888	111.032	88.7883	189.879	188.788	127.755	106.013	102.799	121.512		7.78327	7.79496	7.8715	7.23248	7.99761	6.79886	6.56116	6.62465	6.65305	6.16615	6.32172	7.04248	7.5086	6.93477	8.21726	7.39992	6.79483	6.4723	7.56894	7.56062	6.99723
SARO_RS04400	Saro_0879	SARO_RS04400	LemA family protein	841.851	713.501	570.978	285.334	536.16	297.013	652.619	238.881	202.402	149.003	157.286	378.964	520.149	243.868	670.055	644.285	190.138	136.809	502.499	699.91	244.452	230.039	178.136	240.971		9.71742	9.47877	9.15729	8.15651	9.06652	8.21438	9.3501	7.90015	7.66108	7.2192	7.29725	8.56592	9.02278	7.92996	9.38814	9.33155	7.57091	7.09602	8.97298	9.45103	7.93341
SARO_RS04405	Saro_0880	SARO_RS04405	large conductance mechanosensitive channel protein MscL	202.735	184.495	63.791	84.2736	77.6312	119.647	170.729	93.2228	55.0949	68.392	54.063	84.558	56.7193	54.8308	100.182	168.808	60.5918	35.2872	121.053	161.126	65.5358	93.9477	52.5985	42.3444		7.66345	7.52744	5.99528	6.39701	6.27857	6.90264	7.41556	6.54261	5.78385	6.09576	5.75657	6.40187	5.82577	5.77691	6.64648	7.39924	5.92105	5.14108	6.9195	7.33205	6.03421
SARO_RS04410	Saro_0881	SARO_RS04410	membrane protein	57.6612	52.5476	48.2841	86.7882	94.7117	71.4964	186.299	73.171	76.7286	63.7946	103.526	114.614	146.653	101.908	52.4283	55.9561	40.7332	40.8868	115.828	75.6213	731.873	564.656	510.289	57.7952		5.84953	5.71555	5.59348	6.43943	6.56547	6.1598	7.54147	6.1932	6.26169	5.99536	6.69385	6.84063	7.19627	6.67112	5.71227	5.80622	5.34813	5.35356	6.85583	6.24072	9.51545
SARO_RS04415	Saro_0882	SARO_RS04415	N-succinylarginine dihydrolase	70.621	40.242	79.8311	46.5323	69.8589	39.3898	41.9684	36.6861	45.6797	30.6029	57.3532	32.8675	31.9162	59.4061	64.3763	37.7226	25.5715	21.2862	32.8547	28.4248	462.003	254.203	66.0524	23.8016		6.14203	5.33063	6.31888	5.54016	6.12637	5.29975	5.39123	5.19716	5.51348	4.9356	5.8418	5.03859	4.99622	5.89254	6.00846	5.23736	4.67646	4.41184	5.03803	4.82908	8.85176
SARO_RS04420	Saro_0883	SARO_RS04420	arginine N-succinyltransferase	66.6704	96.9417	63.0371	24.7581	52.2216	25.1173	39.7851	15.8425	26.8894	17.4813	31.3213	41.8394	60.9388	27.2348	53.9307	44.9259	7.4258	7.13033	31.8678	77.2694	281.628	139.783	32.4873	6.13304		6.05897	6.59905	5.97813	4.62983	5.70657	4.65061	5.31416	3.98573	4.74897	4.12774	4.96907	5.38679	5.92929	4.76738	5.75303	5.48948	2.89255	2.83397	4.99403	6.27183	8.13765
SARO_RS04425	Saro_0884	SARO_RS04425	hydrolase	16.5322	32.9148	11.5482	14.0619	24.9741	10.2689	65.6082	5.88183	10.4635	4.46206	11.2047	30.6557	21.4849	7.79424	9.30595	39.5011	4.03782	2.35455	56.888	31.7829	136.377	68.6797	32.5679	2.10623		4.04721	5.04066	3.52959	3.81372	4.64236	3.36021	6.0358	2.55627	3.3873	2.15771	3.48603	4.93808	4.42525	2.96241	3.21815	5.30382	2.01358	1.23545	5.83005	4.99018	7.09145
SARO_RS04430	Saro_0885	SARO_RS04430	malate synthase G	75.272	90.6761	192.828	146.361	179.035	48.1839	90.6754	43.4013	52.0384	47.6606	61.0546	69.2811	75.7668	43.7397	68.0232	88.1015	37.1527	34.5696	95.3322	92.2052	173.168	118.805	99.0177	32.2788		6.23404	6.50265	7.59117	7.19338	7.4841	5.59048	6.50264	5.43967	5.7015	5.57473	5.93203	6.11439	6.24349	5.45087	6.08796	6.46109	5.2154	5.11143	6.57489	6.52678	7.43602
SARO_RS04435	Saro_0886	SARO_RS04435	16S rRNA (adenine(1518)-N(6)/adenine(1519)-N(6))- dimethyltransferase RsmA	47.0625	49.3362	59.5745	73.831	76.3563	70.9868	73.215	62.7199	60.0935	67.1196	64.2716	55.3233	58.5186	63.3753	48.0722	51.605	54.0746	49.1757	58.9682	49.7144	100.292	72.3622	64.5004	48.7912		5.55651	5.62457	5.89662	6.20615	6.25467	6.14948	6.19407	5.97085	5.90914	6.06866	6.00611	5.78981	5.87082	5.98585	5.58713	5.68944	5.75688	5.61987	5.88186	5.63559	6.64806
SARO_RS04440	Saro_0887	pdxA	4-hydroxythreonine-4-phosphate dehydrogenase PdxA	67.1621	55.0682	75.4565	82.1723	91.7491	81.2896	81.4387	92.152	71.316	100.225	87.8908	80.7555	89.2374	76.375	89.565	65.2141	97.3693	84.3451	91.6255	76.5437	148.295	127.058	92.4342	80.2077		6.06958	5.78315	6.23757	6.36058	6.51962	6.345	6.34764	6.52594	6.15615	6.6471	6.45764	6.33549	6.47958	6.25503	6.48486	6.02711	6.6054	6.39823	6.51768	6.25821	7.21233
SARO_RS04445	Saro_0888	SARO_RS04445	peptidyl-prolyl cis-trans isomerase	687.082	839.336	590.497	599.974	711.676	439.344	665.801	582.869	458.428	508.843	536.721	478.473	552.247	531.575	621.68	732.529	467.201	444.196	755.834	827.919	552.239	612.415	370.796	686.448		9.42434	9.7131	9.20579	9.22876	9.47508	8.77921	9.37895	9.18703	8.84055	8.99108	9.06803	8.9023	9.10917	9.05413	9.28003	9.51674	8.8679	8.79505	9.56193	9.69335	9.10915
SARO_RS04450	Saro_0889	SARO_RS04450	LPS-assembly protein LptD	129.273	139.512	119.562	163.997	159.125	127.103	123.632	106.072	123.699	121.148	116.914	124.052	150.28	167.149	135.816	131.369	168.347	173.481	179.692	165.172	182.34	155.94	170.462	174.266		7.01428	7.12424	6.90161	7.35753	7.31402	6.98986	6.94991	6.7289	6.95069	6.92062	6.8693	6.9548	7.23151	7.38499	7.08551	7.03748	7.39529	7.43864	7.48938	7.36783	7.51049
SARO_RS04455	Saro_0890	SARO_RS04455	leucyl aminopeptidase	168.191	124.646	194.234	162.025	185.402	152.422	144.903	140.528	134.693	131.183	141.039	118.056	142.195	137.799	173.907	137.378	154.724	106.603	112.316	128.01	146.232	111.779	102.81	157.77		7.39396	6.9617	7.60165	7.34007	7.53452	7.25192	7.17895	7.13471	7.07353	7.03543	7.13996	6.88333	7.15173	7.10642	7.44217	7.10201	7.27355	6.7361	6.81141	7.00011	7.19212
SARO_RS04460	Saro_0892	SARO_RS04460	DNA polymerase III subunit chi	98.007	148.441	87.309	119.434	118.322	127.408	149.804	139.918	112.021	86.8454	81.5297	121.058	101.327	100.011	106.716	151.516	92.7812	68.9697	147.835	112.244	98.1582	95.507	110.998	90.874		6.61481	7.21375	6.44806	6.90007	6.88658	6.99332	7.22693	7.12844	6.80762	6.44038	6.34925	6.91955	6.66287	6.64401	6.73763	7.24333	6.53576	6.10789	7.20785	6.81049	6.61704
SARO_RS04465	Saro_0893	SARO_RS04465	GIY-YIG nuclease family protein	8.59675	27.0362	9.72458	18.4505	22.9821	17.933	34.4141	18.5186	4.68534	9.80842	9.93408	21.222	16.0341	10.6678	2.74412	20.601	12.8466	21.508	60.0439	47.7778	22.8999	20.0565	15.5939	22.635		3.10379	4.75682	3.28164	4.20559	4.52244	4.16454	5.10493	4.2109	2.22815	3.29402	3.31239	4.40749	4.00307	3.41519	1.45634	4.36464	3.68332	4.4268	5.90795	5.57827	4.51727
SARO_RS04470	Saro_0894	SARO_RS04470	nucleoside-diphosphate kinase	657.459	507.529	415.29	359.851	351.279	647.661	243.476	423.957	146.209	273.036	208.161	480.021	303.056	452.688	421.025	565.165	651.139	549.141	490.881	559.462	281.699	308.874	138.705	392.802		9.36076	8.98735	8.69797	8.49126	8.45647	9.3391	7.92764	8.72778	7.19189	8.09295	7.70156	8.90695	8.24344	8.82237	8.71776	9.14253	9.34682	9.10103	8.93923	9.1279	8.13801
SARO_RS04475	Saro_0895	SARO_RS04475	TonB-dependent receptor	541.298	506.052	4516.61	3474.45	3769.97	221.52	396.574	223.955	607.095	524.177	502.217	667.961	618.77	569.643	579.354	490.945	1068.66	646.473	364.233	460.879	297.607	334.15	606.88	131.364		9.08028	8.98314	12.141	11.7626	11.8803	7.79129	8.63145	7.80706	9.24578	9.03391	8.97217	9.38362	9.27326	9.15391	9.1783	8.93942	10.0616	9.33645	8.50872	8.84824	8.21726
SARO_RS04480	Saro_0896	SARO_RS04480	hypothetical protein	33.2613	49.2848	157.942	140.419	144.346	26.2754	30.9767	30.8643	62.1525	28.2187	32.2535	36.9941	41.0397	44.4492	31.5792	46.8204	43.8417	42.9256	64.9826	47.1969	52.6435	56.622	64.2011	37.8934		5.05577	5.62307	7.30325	7.13359	7.17338	4.71564	4.95311	4.94787	5.95774	4.81858	5.01138	5.20922	5.35895	5.47409	4.9809	5.54907	5.45423	5.42377	6.02198	5.56062	5.71818
SARO_RS04485	Saro_0897	SARO_RS04485	hypothetical protein	22.5532	25.7041	30.8717	32.4244	25.9969	14.7799	13.9895	14.6973	9.91607	12.1092	14.5738	19.65	17.8157	20.2256	21.0528	23.2863	31.4935	37.6541	47.3651	39.5324	24.2327	22.4366	18.0485	26.0108		4.49526	4.68393	4.94821	5.01901	4.70027	3.88557	3.80627	3.87748	3.30977	3.59803	3.86531	4.29646	4.15507	4.33811	4.39594	4.54141	4.97698	5.23473	5.56575	5.30496	4.59889
SARO_RS04490	Saro_0898	SARO_RS04490	phosphoribosylglycinamide formyltransferase	109.652	100.006	96.3953	78.3341	53.3715	134.427	83.9368	117.914	69.6654	84.656	78.33	68.0589	83.0337	154.212	112.938	105.107	210.615	215.274	154.844	101.136	80.1739	64.9058	58.0131	156.265		6.77679	6.64395	6.59089	6.29157	5.738	7.07068	6.39123	6.88159	6.12237	6.40354	6.29149	6.08871	6.37563	7.26877	6.81939	6.71572	7.71846	7.75003	7.27467	6.66016	6.32506
SARO_RS04495	Saro_0899	SARO_RS04495	phosphoribosylformylglycinamidine cyclo-ligase	477.209	408.932	429.756	276.615	389.155	498.886	237.935	484.795	269.548	314.1	368.092	406.283	497.535	533.069	525.77	376.593	573.515	709.905	399.997	470.532	472.294	368.517	269.583	584.086		8.89848	8.67572	8.74738	8.11174	8.6042	8.96257	7.89442	8.92123	8.0744	8.29508	8.52392	8.66634	8.95865	9.05818	9.03829	8.55686	9.16369	9.47148	8.64385	8.87815	8.88354
SARO_RS04500	Saro_0900	SARO_RS04500	heavy-metal-associated domain-containing protein	102.633	170.974	76.0297	96.116	112.409	158.817	125.211	130.462	116.303	86.7608	84.5454	126.501	119.592	126.798	96.0118	162.266	127.758	138.033	150.465	136.741	184.066	184.376	176.952	88.2926		6.68135	7.41763	6.24849	6.5867	6.81262	7.31122	6.96821	7.02748	6.86174	6.43897	6.40165	6.983	6.90198	6.98638	6.58514	7.34222	6.99727	7.10887	7.23328	7.09531	7.52408
SARO_RS04505	Saro_0901	SARO_RS04505	ATPase	24.8118	38.3288	12.8758	28.608	28.2202	38.0192	25.3858	26.739	24.1613	15.5499	21.1457	30.3171	26.9842	32.0902	21.4175	35.1724	50.9688	38.881	54.8517	41.6537	56.6239	46.4024	53.5645	29.3289		4.63295	5.26036	3.68658	4.83835	4.81866	5.24866	4.66595	4.74088	4.59463	3.95884	4.40229	4.92206	4.75404	5.00406	4.42072	5.13637	5.67154	5.281	5.77746	5.38037	5.82334
SARO_RS04510	Saro_0902	SARO_RS04510	serine acetyltransferase	506.531	652.768	619.675	602.076	961.834	342.575	865.141	311.973	572.406	349.332	444.055	722.391	768.106	442.156	415.603	632.95	566.816	442.287	649.136	649.578	626.807	604.904	913.959	385.957		8.98451	9.35043	9.27537	9.2338	9.90964	8.42028	9.75679	8.28528	9.16089	8.44845	8.79459	9.49664	9.58516	8.78841	8.69906	9.30595	9.14674	8.78884	9.34238	9.34336	9.29188
SARO_RS04515	Saro_0903	SARO_RS04515	DUF2794 domain-containing protein	34.2063	34.252	31.2889	46.3044	51.4045	31.0689	46.8836	22.0221	31.9592	25.0365	28.4761	38.2378	33.2238	22.9588	19.7774	33.7444	28.5481	20.5164	31.4727	43.043	37.7041	53.1742	80.7793	15.9312		5.09619	5.09812	4.96758	5.53308	5.68382	4.9574	5.55101	4.46088	4.99816	4.64596	4.83168	5.25693	5.05415	4.52097	4.30578	5.07658	4.83532	4.3587	4.97603	5.42771	5.23665
SARO_RS04520	Saro_0904	SARO_RS04520	PaaI family thioesterase	30.6285	47.142	45.8042	50.6148	58.0007	35.4861	42.5766	24.6914	45.5924	38.4992	46.4638	52.1762	56.9327	37.3631	23.1991	41.3919	45.3046	33.463	44.3012	40.5146	123.598	91.7698	142.662	34.8546		4.9368	5.55894	5.51741	5.66149	5.858	5.14918	5.41199	4.62594	5.51072	5.26676	5.53803	5.70532	5.83118	5.22354	4.536	5.37128	5.50158	5.0645	5.46927	5.34037	6.94951
SARO_RS04525	Saro_0905	SARO_RS04525	PaaI family thioesterase	43.0691	58.3371	41.346	71.7782	60.8516	40.6448	48.4635	37.919	53.3874	58.87	52.6808	76.244	72.058	51.1519	34.846	60.755	58.1157	63.2588	74.0802	73.2157	105.757	87.6618	90.8872	44.209		5.42858	5.86634	5.36968	6.16547	5.92722	5.345	5.59883	5.24485	5.73843	5.87946	5.7192	6.25255	6.17109	5.67672	5.12292	5.92493	5.86086	5.9832	6.21102	6.19408	6.72461
SARO_RS04530	Saro_0906	SARO_RS04530	Holliday junction resolvase RuvX	25.7168	29.7875	30.7233	42.6626	28.4482	41.5606	24.7506	24.2166	35.183	17.2905	22.5775	29.1511	25.6957	41.41	17.0042	27.0118	41.7241	38.1175	39.8893	37.1431	37.9641	38.9375	34.5698	31.2864		4.68464	4.89664	4.94126	5.4149	4.83027	5.37715	4.62939	4.59793	5.13681	4.11191	4.49681	4.86548	4.68345	5.37191	4.08782	4.75552	5.38281	5.25238	5.31793	5.21502	5.24656
SARO_RS04535	Saro_0907	SARO_RS04535	DUF3089 domain-containing protein	103.223	121.736	107.366	136.572	123.986	86.9579	91.3828	101.155	120.552	79.3199	107.789	95.3523	91.3771	136.215	109.421	117.303	148.726	141.652	130.888	95.0964	78.9653	92.7342	92.3967	122.644		6.68962	6.92761	6.7464	7.09352	6.95403	6.44224	6.51385	6.66043	6.91351	6.30961	6.75207	6.5752	6.51376	7.08975	6.77374	6.87409	7.21652	7.14621	7.03218	6.57132	6.30315
SARO_RS04540	Saro_0908	SARO_RS04540	AI-2E family transporter	79.0853	92.0827	56.5836	67.0053	77.9129	55.6046	81.579	51.1862	60.3529	44.542	46.1696	72.8122	66.4334	55.1037	93.2692	90.4844	68.3229	50.1095	79.1182	86.2353	49.9078	56.6603	49.2785	67.1579		6.30534	6.52486	5.82231	6.0662	6.28379	5.79713	6.35013	5.67768	5.91535	5.47709	5.52887	6.18611	6.05384	5.78408	6.54333	6.4996	6.0943	5.64701	6.30594	6.43021	5.64119
SARO_RS04545	Saro_0909	lepB	signal peptidase I	87.3524	95.4811	78.499	130.32	80.7216	80.5112	75.5119	78.2049	79.8723	89.637	72.5165	106.504	95.3701	146.732	78.8892	93.6408	188.163	182.722	135.145	111.858	56.3618	70.5119	54.5884	157.772		6.44878	6.57714	6.2946	7.02591	6.33488	6.33112	6.23863	6.28919	6.31962	6.48602	6.18024	6.73477	6.57547	7.19704	6.30176	6.54907	7.55584	7.5135	7.07836	6.80553	5.81665
SARO_RS04550	Saro_0910	SARO_RS04550	holo-ACP synthase	99.272	107.421	101.215	153.911	125.099	126.122	107.319	129.63	141.516	122.021	160.623	91.4928	103.649	219.706	122.832	128.422	216.558	212.369	191.049	127.795	73.3249	74.9048	96.0697	241.507		6.63332	6.74713	6.66128	7.26596	6.96693	6.97868	6.74576	7.01826	7.14483	6.93099	7.32753	6.51559	6.69556	7.77943	6.94054	7.00474	7.75861	7.73043	7.5778	6.99768	6.19623
SARO_RS04555	Saro_0911	SARO_RS04555	pyridoxine 5-phosphate synthase	107.459	94.3679	163.85	129.398	148.271	113.75	71.0755	127.539	155.188	130.845	151.488	95.9635	127.691	166.565	146.058	97.0391	161.274	152.791	117.094	100.425	127.045	87.5738	92.2221	193.949		6.74765	6.56022	7.35623	7.01567	7.2121	6.82972	6.15128	6.9948	7.27788	7.03171	7.24306	6.58441	6.99651	7.37994	7.1904	6.60049	7.33337	7.25541	6.87153	6.64998	6.9892
SARO_RS04560	Saro_0912	SARO_RS04560	orotate phosphoribosyltransferase	291.334	337.52	372.954	311.564	411.28	285.442	296.146	313.771	297.94	290.899	315.853	400.73	436.21	437.654	370.573	262.674	302.17	336.407	312.396	374.298	312.622	305.622	271.561	428.759		8.18653	8.39883	8.54285	8.28338	8.68398	8.15705	8.21017	8.29357	8.21888	8.18438	8.30311	8.64649	8.76888	8.77365	8.53362	8.03713	8.23922	8.39407	8.28723	8.54804	8.28827
SARO_RS04565	Saro_0913	coxB	cytochrome c oxidase subunit II	983.593	736.418	1164.32	911.663	1121.05	1100.96	712.329	1066.67	843	964.494	919.208	829.42	926.077	1160	1088.25	717.744	1261.05	1282.1	629.945	873.682	1118.96	794.515	709.102	1057.77		9.94192	9.52438	10.1853	9.83236	10.1306	10.1045	9.4764	10.0589	9.71939	9.91363	9.84425	9.69596	9.85499	10.1799	10.0878	9.48733	10.3004	10.3243	9.29908	9.77096	10.1279
SARO_RS04570	Saro_0914	ctaD	cytochrome c oxidase subunit I	3837.62	3273.28	4156.82	4365.21	3868.4	4314.18	3636.42	4622.48	4462.07	4250.6	3785.8	3333.67	3349.93	4594.82	4489.7	3960.86	6111.77	6876.68	3964.28	3520	2622.41	2635.99	2370.48	5834.14		11.906	11.6765	12.0213	12.0918	11.9175	12.0749	11.8283	12.1744	12.1235	12.0535	11.8864	11.7029	11.7099	12.1658	12.1324	11.9516	12.5774	12.7475	11.9528	11.7814	11.3567
SARO_RS04575	Saro_0915	SARO_RS04575	protoheme IX farnesyltransferase	147.272	163.713	180.144	189.258	243.982	193.124	135.675	176.564	175.124	182.501	166.703	212.965	201.083	231.233	147.553	171.624	234.749	339.524	201.876	186.645	310.942	277.878	220.914	227.278		7.20234	7.35503	7.49301	7.56421	7.93063	7.59339	7.08401	7.46405	7.45223	7.51176	7.38114	7.73448	7.65165	7.8532	7.20509	7.4231	7.87498	8.40737	7.65733	7.54415	8.2805
SARO_RS04580	Saro_0917	SARO_RS04580	cytochrome c oxidase assembly protein	261.314	260.304	335.399	358.028	389.45	306.437	286.984	293.475	330.205	286.079	326.406	291.622	252.346	396.515	224.321	330.418	462.479	531.374	353.505	296.735	325.262	336.458	267.943	375.903		8.02964	8.02406	8.38973	8.48393	8.60529	8.25945	8.16483	8.1971	8.36722	8.16027	8.35052	8.18796	7.97926	8.63123	7.80942	8.36815	8.85324	9.05358	8.46559	8.21303	8.34546
SARO_RS04585	Saro_0918	SARO_RS04585	cytochrome c oxidase subunit 3	3078.41	2786.57	3215.25	2603.08	2957.07	2444.76	1916.46	2554.21	2253.26	2302.05	2171.39	2374.75	2700.93	3068.19	3332	2646.21	3142.58	3267.3	2542.8	3068.94	1940.99	1664.12	1321.78	3460.3		11.588	11.4443	11.6507	11.346	11.53	11.2555	10.9042	11.3187	11.1378	11.1687	11.0844	11.2136	11.3992	11.5832	11.7022	11.3697	11.6177	11.6739	11.3122	11.5835	10.9226
SARO_RS04595	Saro_0920	SARO_RS04595	SURF1 family protein	61.7203	78.8557	51.2945	76.3703	65.8373	67.9118	87.3804	49.3829	63.1577	57.4253	56.0384	71.1287	60.4362	66.5599	65.2022	86.9179	93.9891	62.9344	102.453	64.1207	51.8336	71.116	57.311	50.4209		5.94767	6.30114	5.68073	6.25494	6.04083	6.08559	6.44924	5.62594	5.98089	5.84362	5.80834	6.15236	5.91734	6.05658	6.02685	6.44158	6.55442	5.97578	6.67881	6.00272	5.69582
SARO_RS04600	Saro_0921	SARO_RS04600	threonine synthase	219.906	191.614	278.871	208.806	212.5	194.259	106.249	199.251	104.778	135.021	127.272	170.774	185.204	235.687	241.799	207.827	308.97	379.153	196.461	192.372	254.222	166.231	113.363	233.095		7.78075	7.58206	8.12345	7.70602	7.73132	7.60184	6.73131	7.63844	6.71119	7.07704	6.99177	7.41594	7.53297	7.88073	7.91766	7.69924	8.27132	8.56664	7.6181	7.58776	7.98994
SARO_RS04605	Saro_0922	SARO_RS04605	SAM-dependent methyltransferase	61.6829	73.605	42.8541	58.9702	52.6533	73.6491	55.4837	56.9996	32.2188	30.7552	31.5319	66.2866	37.7752	68.1052	45.8904	87.9271	94.9345	118.155	108.801	82.013	71.738	66.2398	46.4734	61.6228		5.9468	6.20173	5.42136	5.88191	5.71845	6.2026	5.79399	5.83288	5.00983	4.94276	4.97874	6.05065	5.23937	6.08969	5.52012	6.45824	6.56886	6.88453	6.76554	6.35778	6.16466
SARO_RS04610	Saro_0923	SARO_RS04610	dihydroneopterin aldolase	190.848	264.955	164.484	146.023	161.033	216.299	280.013	155.26	110.306	140.587	112.707	242.537	202.671	248.916	211.48	229.233	282.283	288.966	309.172	351.319	176.251	221.882	88.8853	208.808		7.57628	8.0496	7.36181	7.19005	7.33121	7.75688	8.12935	7.27854	6.78537	7.13532	6.81643	7.92206	7.663	7.95951	7.72438	7.84067	8.141	8.17476	8.27226	8.45664	7.46148
SARO_RS04615	Saro_0924	SARO_RS04615	SDR family oxidoreductase	90.8945	128.903	100.76	116.944	140.016	122.134	96.2122	105.695	110.057	87.8751	106.73	162.67	125.167	133.055	94.7246	143.977	132.698	151.771	155.342	144.647	136.707	160.361	127.124	92.5418		6.50612	7.01014	6.65478	6.86967	7.12945	6.93232	6.58815	6.72376	6.7821	6.45738	6.73782	7.3458	6.96771	7.05588	6.56567	7.1697	7.052	7.24575	7.2793	7.17639	7.09494
SARO_RS04620	Saro_0925	moaA	GTP 3,8-cyclase MoaA	67.4255	85.9792	49.6444	70.1585	76.2185	82.9704	97.268	61.2203	78.7452	68.0339	54.4515	101.429	66.9659	80.1829	59.1869	94.1916	89.9264	65.6776	114.629	100.758	106.371	100.282	122.687	53.6749		6.07522	6.42592	5.63356	6.13255	6.25207	6.37453	6.60389	5.93594	6.29912	6.08818	5.7669	6.66432	6.06536	6.32522	5.88721	6.55753	6.49067	6.03733	6.84083	6.65475	6.73296
SARO_RS04625	Saro_0926	SARO_RS04625	MoaD/ThiS family protein	1.81366	2.13894	0	3.33644	3.00944	4.36538	2.12498	3.7506	0.847259	1.03464	2.28633	5.75642	4.05927	1.5004	1.15786	0	2.16821	4.80447	6.90954	5.14708	1.99912	3.62685	0	1.79074		0.858905	1.0969	0	1.73831	1.58949	2.12611	1.08745	1.90712	-0.239125	0.0491333	1.19303	2.52517	2.02122	0.585343	0.211456	0	1.1165	2.26438	2.78859	2.36375	0.999366
SARO_RS04630	Saro_0927	SARO_RS04630	molybdenum cofactor biosynthesis protein MoaE	18.7513	38.5584	10.7222	34.053	26.0616	29.626	30.4201	21.8743	37.2851	24.6856	26.6687	35.0987	21.5223	43.3554	16.5752	25.1385	31.0388	26.3225	40.2979	32.0656	49.2871	45.3819	63.6664	22.3122		4.22892	5.26897	3.42253	5.08971	4.70385	4.88879	4.92695	4.45117	5.22053	4.6256	4.73707	5.13335	4.42776	5.43814	4.05096	4.65182	4.956	4.71822	5.33263	5.00295	5.62314
SARO_RS04640	Saro_0929	rplU	50S ribosomal protein L21	514.503	883.286	625.152	678.916	843.717	1488.84	884.304	1218.86	434.053	622.521	492.599	1208.09	1089.99	1035.65	364.959	896.682	868.554	1597.45	1158.97	1349.24	1113.49	1258.38	523.079	948.126		9.00703	9.78674	9.28806	9.40709	9.72062	10.54	9.7884	10.2513	8.76173	9.28198	8.94427	10.2385	10.0901	10.0163	8.51159	9.80845	9.76247	10.6416	10.1786	10.3979	10.1209
SARO_RS04645	Saro_0930	SARO_RS04645	50S ribosomal protein L27	2442.11	2525.26	3408.23	2982.1	3604.05	3832.6	2373.55	3559.68	1714.24	2030.71	1939.66	2373.16	2776.57	3067.98	2112.97	2358.71	3930.12	4422.5	2188.27	2357.26	3241.09	2574.87	1435.94	3007		11.2539	11.3022	11.7348	11.5421	11.8154	11.9041	11.2128	11.7975	10.7434	10.9878	10.9216	11.2126	11.4391	11.5831	11.0451	11.2038	11.9404	12.1106	11.0956	11.2029	11.6623
SARO_RS04650	Saro_0931	SARO_RS04650	GNAT family N-acetyltransferase	62.2134	68.9246	81.5256	68.6693	94.2641	292.591	234.581	308.383	137.742	174.228	249.065	67.8147	79.3266	161.577	95.8035	64.5629	177.148	506.737	81.0162	63.133	833.292	527.199	263.66	109.08		5.95915	6.10695	6.34918	6.10159	6.55864	8.19274	7.87394	8.26858	7.10582	7.44484	7.96038	6.08353	6.30973	7.33608	6.58201	6.01263	7.46881	8.98509	6.34014	5.98032	9.70268
SARO_RS04655	Saro_0932	SARO_RS04655	metal-dependent hydrolase	137.937	123.439	96.0685	102.081	97.7846	180.966	147.672	201.884	96.4295	150.451	203.886	94.0345	91.0411	131.59	110.695	107.29	121.354	209.934	105.1	110.614	445.685	357.811	172.458	80.5653		7.10786	6.94765	6.58599	6.67357	6.61154	7.49958	7.20625	7.65738	6.5914	7.23315	7.67162	6.55512	6.50845	7.0399	6.79045	6.74537	6.92307	7.71379	6.71562	6.78939	8.79988
SARO_RS04660	Saro_0933	SARO_RS04660	TetR/AcrR family transcriptional regulator	63.2756	63.4734	55.0049	59.5394	68.3871	84.028	86.0672	68.8102	61.4972	44.3951	63.7212	78.8707	64.7061	62.274	47.3604	68.4481	52.1691	52.02	62.6208	77.9182	88.5854	72.4302	61.0168	43.805		5.98358	5.98808	5.78149	5.89577	6.09565	6.3928	6.42739	6.10455	5.94245	5.47233	5.9937	6.30142	6.01583	5.96056	5.56561	6.09694	5.70512	5.70099	5.96857	6.28389	6.469
SARO_RS04665	Saro_0934	SARO_RS04665	folate-binding protein YgfZ	79.4078	87.8813	62.2083	53.9861	70.9736	46.259	76.5207	44.0281	43.0094	32.826	42.0721	47.1803	44.1099	31.8939	78.9807	94.769	54.6885	27.9457	85.9336	92.265	55.4977	54.7727	68.3669	33.2366		6.31121	6.45749	5.95904	5.75452	6.14921	5.53166	6.25778	5.46035	5.42658	5.03677	5.39479	5.56011	5.46303	4.99521	6.30343	6.56634	5.77317	4.80455	6.42515	6.52771	5.79436
SARO_RS04670	Saro_0935	SARO_RS04670	dihydroorotase	160.621	151.933	177.156	139.955	165.349	141.126	119.495	135.554	122.293	156.171	151.21	145.47	152.255	166.012	191.377	111.991	223.366	204.908	144.722	161.417	193.203	131.948	115.344	185.499		7.32752	7.24729	7.46888	7.12882	7.36937	7.14084	6.90081	7.08272	6.9342	7.28699	7.24041	7.18458	7.25034	7.37514	7.58027	6.80724	7.80327	7.67883	7.17714	7.33465	7.59398
SARO_RS04675	Saro_0936	rarD	EamA family transporter RarD	62.4426	53.0906	63.1253	47.4175	53.2786	39.8459	30.6256	35.0352	32.5622	41.4207	35.6968	46.8584	45.2313	42.6472	49.7526	54.7292	76.3854	64.7548	63.8059	67.9988	63.4924	57.1106	36.4385	55.9184		5.96446	5.73038	5.98015	5.56735	5.73548	5.31636	4.93667	5.13073	5.02513	5.37228	5.15772	5.55024	5.49925	5.41438	5.6367	5.77424	6.25522	6.01692	5.99562	6.08744	5.98851
SARO_RS04680	Saro_0937	SARO_RS04680	glycine zipper 2TM domain-containing protein	327.806	413.224	152.394	131.39	331.883	53.5063	33.5747	150.393	44.2166	348.744	523.25	43.179	46.1588	127.511	283.282	309.866	130.802	300.575	121.742	186.675	264.653	454.613	274.075	655.472		8.3567	8.69078	7.25166	7.03771	8.37453	5.74164	5.0693	7.2326	5.46652	8.44602	9.03136	5.43226	5.52853	6.99448	8.14609	8.2755	7.03124	8.23158	6.92768	7.54439	8.04796
SARO_RS04685	Saro_0938	SARO_RS04685	hypothetical protein	25.4509	37.7974	20.1072	30.3463	28.1541	56.2674	34.2374	47.7585	55.4843	32.2645	45.1549	32.9101	23.2072	39.7704	20.4605	28.3387	14.6497	28.3	25.8562	42.802	49.8728	81.4323	50.4408	17.6836		4.66965	5.24021	4.32964	4.92345	4.81527	5.81423	5.0975	5.57768	5.79401	5.01188	5.49681	5.04046	4.5365	5.31362	4.35477	4.8247	3.8728	4.82273	4.69244	5.41961	5.64018
SARO_RS04690	Saro_0939	astD	succinylglutamate-semialdehyde dehydrogenase	184.867	229.837	152.167	138.91	166.556	101.414	190.992	97.458	138.263	89.01	99.6852	169.089	146.073	89.1496	146.896	204.542	73.3057	78.4034	157.049	175.527	183.695	164.992	179.506	58.2959		7.53034	7.84447	7.24951	7.118	7.37987	6.66411	7.57737	6.60671	7.11127	6.4759	6.63931	7.40164	7.19055	6.47816	7.19865	7.67625	6.19585	6.29285	7.29507	7.45555	7.52117
SARO_RS04695	Saro_0940	SARO_RS04695	YdiU family protein	81.3948	83.2299	41.529	40.0977	47.0433	20.5451	48.0404	29.9449	26.0613	24.3471	26.9008	40.4766	40.2558	31.2721	52.3524	78.1004	26.6044	23.5538	83.3879	79.5936	28.0579	35.3579	32.7638	24.5313		6.34686	6.37903	5.37605	5.32545	5.55592	4.36073	5.58618	4.90424	4.70384	4.60568	4.74958	5.33902	5.33113	4.9668	5.71018	6.28726	4.73359	4.55789	6.38177	6.31458	4.81033
SARO_RS04700	Saro_0941	SARO_RS04700	alpha/beta hydrolase	146.044	203.365	98.4644	127.397	114.841	101.886	184.366	102.145	94.1765	67.6838	79.8529	116.482	90.8599	86.9229	143.464	181.039	88.6493	74.1349	204.169	184.405	108.889	113.603	111.255	74.209		7.19026	7.66793	6.62153	6.99318	6.84349	6.67082	7.52643	6.67447	6.5573	6.08074	6.31927	6.86396	6.50557	6.44166	7.16455	7.50016	6.47004	6.21208	7.67362	7.52674	6.76671
SARO_RS04705	Saro_0942	SARO_RS04705	glycosyltransferase family 4 protein	34.9868	48.2478	22.2563	39.8433	30.5117	38.3183	33.1843	34.4532	33.8991	28.3016	24.2693	32.5106	31.9025	35.0693	34.981	37.5047	34.9659	28.6054	47.392	52.5348	40.6049	39.0912	43.6522	21.5676		5.12874	5.59239	4.47614	5.31627	4.93129	5.25996	5.05243	5.10657	5.08318	4.82281	4.60106	5.02284	4.9956	5.13214	5.1285	5.229	5.12788	4.83822	5.56657	5.7152	5.34358
SARO_RS04710	Saro_0943	SARO_RS04710	tetratricopeptide repeat protein	234.944	266.437	148.221	153.322	180.961	189.54	192.989	176.437	84.3256	133.868	135.109	150.989	136.984	165.897	184.382	227.466	205.007	181.807	225.648	257.739	166.946	182.967	119.461	153.722		7.87617	8.05765	7.2116	7.26042	7.49954	7.56636	7.59237	7.46301	6.3979	7.06467	7.07798	7.2383	7.09787	7.37414	7.52655	7.82951	7.67953	7.50626	7.81793	8.00977	7.38324
SARO_RS04715	Saro_0944	SARO_RS04715	PQQ-binding-like beta-propeller repeat protein	566.575	540.612	429.144	474.618	447.781	403.085	391.643	452.2	337.5	416.512	426.608	282.24	285.15	392.552	675.131	534.733	456.07	436.049	513.03	516.425	355.959	304.133	242.389	456.071		9.14612	9.07845	8.74532	8.89062	8.80665	8.65494	8.61339	8.82082	8.39874	8.70221	8.73677	8.14078	8.15558	8.61674	9.39902	9.06267	8.83311	8.76835	9.0029	9.01241	8.47557
SARO_RS04720	Saro_0945	SARO_RS04720	protein-S-isoprenylcysteine methyltransferase	42.8228	65.1224	50.7302	74.9275	62.8646	89.1224	74.6943	93.883	98.8208	147.126	119.534	69.491	63.9562	93.4932	52.4158	60.3931	68.9003	94.1064	77.5235	68.9882	77.3682	88.9825	87.0222	64.8531		5.42031	6.02508	5.66477	6.22742	5.97418	6.47772	6.22293	6.55279	6.62674	7.20091	6.90127	6.11875	5.99901	6.54679	5.71193	5.91631	6.10644	6.55622	6.27656	6.10828	6.27367
SARO_RS04725	Saro_0946	SARO_RS04725	hypothetical protein	33.1467	89.5323	23.8449	68.8453	65.0548	66.9141	155.346	68.5464	64.9354	56.1178	53.9163	89.3677	87.3499	71.6495	62.8007	81.0622	53.6874	76.4771	223.23	147.172	63.6437	59.0148	38.7908	58.0655		5.05079	6.48434	4.57561	6.10529	6.02358	6.06424	7.27934	6.09901	6.02093	5.81039	5.75265	6.48168	6.44873	6.16288	5.97271	6.34096	5.74651	6.25696	7.80239	7.20136	5.99195
SARO_RS04730	Saro_0947	SARO_RS04730	hypothetical protein	15.2425	26.9643	14.04	13.3192	10.1168	20.5451	55.3626	14.9725	11.3929	10.4345	7.68595	28.2207	36.6737	21.4365	9.73092	27.893	26.4222	27.5916	69.6835	45.4202	28.5619	26.2136	12.442	19.5648		3.93002	4.75298	3.81148	3.73543	3.33869	4.36073	5.79084	3.90424	3.51007	3.38329	2.94222	4.81868	5.19668	4.422	3.28258	4.80183	4.72368	4.78616	6.12274	5.50526	4.83602
SARO_RS04735	Saro_0948	SARO_RS04735	antibiotic biosynthesis monooxygenase	35.1034	53.2276	23.6168	33.6063	42.0017	42.7632	61.2739	35.5557	35.4747	26.9731	16.2558	26.5275	39.2835	32.0034	30.1853	37.4563	25.6933	26.5687	86.2449	27.4468	32.3758	33.8095	15.5939	27.5864		5.13354	5.7341	4.56174	5.07066	5.39238	5.4183	5.9372	5.15201	5.14872	4.75345	4.02288	4.72942	5.29585	5.00015	4.91577	5.22714	4.68332	4.73166	6.43037	4.77857	5.01684
SARO_RS04740	Saro_0949	SARO_RS04740	glutamate--cysteine ligase	208.193	193.696	280.423	326.165	308.516	227.249	159.26	201.844	180.633	232.896	202.31	310.618	320.507	304.869	179.746	179.512	336.78	302.068	229.783	271.893	219.482	204.944	233.795	256.219		7.70178	7.59765	8.13146	8.34946	8.2692	7.82813	7.31524	7.6571	7.49691	7.86354	7.66042	8.279	8.32421	8.25204	7.48981	7.48794	8.39566	8.23873	7.84413	8.0869	7.77796
SARO_RS04745	Saro_0950	SARO_RS04745	16S rRNA (uracil(1498)-N(3))-methyltransferase	26.6499	37.5128	28.0624	50.3436	30.4314	41.6597	26.8598	36.7409	44.1761	48.3882	44.4325	45.7789	50.9884	49.5461	32.5636	29.9651	44.8776	46.3055	41.9216	39.0354	52.7488	47.2187	55.0985	39.6112		4.73606	5.22931	4.81056	5.65374	4.92749	5.38058	4.74738	5.19931	5.46519	5.59658	5.47354	5.51661	5.6721	5.6307	5.02519	4.90521	5.48792	5.53311	5.38962	5.28671	5.72107
SARO_RS04750	Saro_0951	SARO_RS04750	4-hydroxybenzoate octaprenyltransferase	27.4814	38.7815	34.8445	33.4875	35.3371	32.112	40.4548	34.2442	33.7959	24.387	27.8332	33.0507	29.4397	31.6731	31.7898	37.7633	43.5241	30.6961	28.9929	44.3282	34.1751	36.825	35.5763	25.0469		4.78038	5.2773	5.12286	5.06555	5.14311	5.00504	5.33824	5.09779	5.07878	4.60804	4.79874	5.04661	4.87969	4.98519	4.99049	5.23891	5.44374	4.93998	4.85763	5.47015	5.09488
SARO_RS04760	Saro_0953	SARO_RS04760	VOC family protein	70.5025	89.8526	55.128	71.1245	81.7644	117.145	151.886	129.336	128.555	85.629	116.113	98.651	131.709	113.357	74.0477	81.0067	73.4093	75.8102	108.304	82.292	62.0442	74.1316	92.8209	110.593		6.1396	6.48949	5.78471	6.15227	6.3534	6.87215	7.24684	7.01498	7.00624	6.42003	6.85938	6.62426	7.04121	6.82473	6.21038	6.33997	6.19789	6.24432	6.75895	6.36268	5.95522
SARO_RS04765	Saro_0954	soxR	redox-sensitive transcriptional activator SoxR	60.4307	85.6377	15.5934	31.8267	28.0335	21.1142	83.3658	18.6446	31.4177	7.22843	16.5875	44.3414	29.9958	25.3996	47.9132	69.4343	16.8958	24.0986	75.0085	73.3021	40.8256	34.6944	49.0625	20.691		5.91721	6.42017	3.96286	4.99217	4.80908	4.40014	6.38138	4.22068	4.97351	2.85368	4.05203	5.47058	4.90669	4.66673	5.58235	6.11758	4.07859	4.59088	6.22898	6.19578	5.3514
SARO_RS04770	Saro_0955	smc	chromosome segregation protein SMC	25.9826	29.8324	16.2904	26.4843	20.244	33.1335	21.4416	28.6739	23.9256	24.9415	21.6523	24.5154	20.4795	26.0417	27.9915	28.4106	31.5846	18.9721	33.408	35.0075	22.3058	25.3298	25.1515	25.531		4.69948	4.89881	4.02595	4.72707	4.33942	5.05022	4.42234	4.84167	4.58049	4.64048	4.43645	4.61562	4.35611	4.70275	4.80691	4.82836	4.98115	4.24581	5.06212	5.12959	4.47935
SARO_RS04775	Saro_0956	SARO_RS04775	thioredoxin domain-containing protein	626.417	599.867	397.596	395.369	419.066	413.562	491.87	455.113	490.488	375.008	436.377	371.688	375.839	347.297	676.151	540.12	440.896	310.221	494.762	539.584	408.724	334.886	190.766	520.605		9.29098	9.2285	8.63516	8.62705	8.71103	8.69196	8.94213	8.83008	8.93807	8.55078	8.76943	8.53795	8.55397	8.44002	9.4012	9.07714	8.7843	8.27715	8.95059	9.0757	8.67498
SARO_RS04780	Saro_0957	SARO_RS04780	GIY-YIG nuclease family protein	38.1202	75.9619	14.657	36.8769	49.4395	41.7635	77.0063	41.4544	49.1255	40.4935	38.9409	52.8464	68.4023	40.2354	46.9941	72.1636	29.8576	27.8571	117.183	101.655	37.6715	49.944	36.9581	31.1491		5.25248	6.2472	3.87351	5.20464	5.62759	5.38417	6.2669	5.37345	5.6184	5.33962	5.28322	5.72373	6.09597	5.33039	5.55441	6.1732	4.90003	4.79997	6.87262	6.66753	5.2354
SARO_RS04785	Saro_0958	SARO_RS04785	thioredoxin domain-containing protein	423.843	431.279	272.323	214.227	385.3	139.677	155.582	227.182	212.563	403.896	496.515	149.366	218.708	278.97	418.316	347.921	188.489	160.132	410.647	498.491	133.481	236.889	96.5105	348.345		8.72739	8.75248	8.08918	7.743	8.58984	7.12596	7.28153	7.8277	7.73174	8.65784	8.95569	7.22271	7.77286	8.12397	8.70845	8.44261	7.55834	7.32312	8.68175	8.96142	7.06049
SARO_RS04790	Saro_0959	SARO_RS04790	DUF721 domain-containing protein	44.492	56.029	25.2254	35.3751	34.202	27.9522	21.2051	24.5615	30.2962	42.5892	28.5189	41.0877	39.2413	40.2382	46.2168	51.256	42.3714	38.9541	62.6296	66.3431	41.5607	43.4306	35.5651	46.1635		5.47547	5.8081	4.65681	5.14466	5.09601	4.80489	4.40634	4.61833	4.92106	5.41242	4.83385	5.36063	5.2943	5.3305	5.53034	5.67965	5.40502	5.2837	5.96877	6.05188	5.37715
SARO_RS04795	Saro_0960	SARO_RS04795	A/G-specific adenine glycosylase	36.2178	39.4278	27.0127	35.3269	46.4485	42.9165	36.1395	36.2141	38.4867	29.289	36.6257	52.0023	43.4257	45.437	29.728	38.4968	38.0641	42.8754	43.9716	47.7213	44.9663	54.439	38.2628	30.0621		5.17863	5.30114	4.75557	5.1427	5.53756	5.42346	5.1755	5.17848	5.26629	4.87229	5.19478	5.7005	5.44048	5.50579	4.89375	5.26667	5.25036	5.42208	5.4585	5.57656	5.49077
SARO_RS04800	Saro_0961	SARO_RS04800	serine hydrolase	20.2316	16.8194	21.5459	20.287	19.4452	17.5626	23.5101	20.0618	13.3247	12.866	14.6335	20.3518	15.4031	13.9933	16.5155	22.1096	12.2915	7.61449	20.7222	23.5312	19.193	21.4891	20.1542	9.33301		4.33854	4.07206	4.42934	4.34249	4.28135	4.13443	4.55521	4.32638	3.73603	3.68549	3.87121	4.34708	3.94515	3.80666	4.04575	4.4666	3.61959	2.92875	4.37311	4.5565	4.2625
SARO_RS04805	Saro_0962	SARO_RS04805	NAD(+) diphosphatase	103.452	88.2115	90.8883	121.961	105.575	54.2432	65.1577	78.0919	92.7993	86.4471	73.1663	71.6821	65.2234	86.3872	82.7887	74.2778	50.2253	20.8004	62.912	64.0942	53.5358	58.4697	59.2481	45.5577		6.69282	6.46289	6.50602	6.93028	6.72213	5.76137	6.02586	6.2871	6.53604	6.43375	6.19311	6.16354	6.02732	6.43275	6.37136	6.21486	5.65034	4.37854	5.97526	6.00212	5.74243
SARO_RS04810	Saro_0963	SARO_RS04810	DsbA family oxidoreductase	60.7851	53.3995	56.5313	54.1992	48.3725	42.6976	43.9669	55.7963	41.435	53.7835	54.7332	52.1691	34.3588	52.3385	59.3965	34.0512	43.0075	10.6801	40.1711	40.0458	41.7046	40.9316	32.3467	20.8222		5.92565	5.73875	5.82098	5.7602	5.59611	5.41608	5.45835	5.8021	5.37278	5.74909	5.77435	5.70512	5.10261	5.7098	5.89231	5.08963	5.42652	3.41685	5.32808	5.32358	5.38214
SARO_RS04815	Saro_0964	SARO_RS04815	DUF1489 domain-containing protein	78.4875	79.5183	73.0365	104.656	132.858	160.261	228.975	148.149	99.4159	118.398	152.066	142.112	122.024	198.714	82.7271	98.4605	147.358	163.729	179.811	117.352	103.352	112.08	127.083	139.388		6.29439	6.31322	6.19055	6.70952	7.05374	7.32428	7.83904	7.2109	6.6354	6.8875	7.24855	7.15088	6.93102	7.63455	6.37029	6.62147	7.20319	7.35516	7.49034	6.87469	6.69142
SARO_RS04820	Saro_0965	mgtE	magnesium transporter	128.565	159.16	92.9513	154.347	150.276	179.015	161.082	155.372	149.281	185.519	170.502	209.452	196.933	233.128	144.607	140.85	175.908	184.789	165.342	162.184	197.741	161.45	175.512	173.314		7.00635	7.31434	6.5384	7.27003	7.23147	7.48394	7.33165	7.27958	7.22189	7.53542	7.41365	7.71048	7.62156	7.86498	7.17599	7.13801	7.45868	7.52974	7.36931	7.34149	7.62747
SARO_RS04825	Saro_0966	SARO_RS04825	peptidylprolyl isomerase	1383.78	1406.84	1496.16	1417.17	1364.43	1443.44	1072.96	1689.58	1542.55	1441.15	1504.37	1175.79	1313.32	1496.85	1179.49	1217.95	1464.4	1318.45	1051.49	1187.76	839.526	829.78	497.996	1518.93		10.4344	10.4582	10.547	10.4688	10.4141	10.4953	10.0674	10.7224	10.5911	10.493	10.5549	10.1994	10.359	10.5477	10.2039	10.2502	10.5161	10.3646	10.0382	10.214	9.71343
SARO_RS04830	Saro_0967	SARO_RS04830	glutamate--tRNA ligase	94.6031	74.1895	119.323	102.784	101.073	91.8602	123.158	96.9822	70.7107	96.1284	110.696	79.3857	95.7341	110.371	112.738	90.0474	125.083	106.955	120.753	106.703	111.764	86.2797	62.7746	106.98		6.56382	6.21314	6.89873	6.68347	6.65926	6.52137	6.94436	6.59965	6.14386	6.58689	6.79046	6.31081	6.58096	6.78621	6.81683	6.49261	6.96674	6.74085	6.91592	6.73746	6.80431
SARO_RS04835	Saro_0968	SARO_RS04835	hypothetical protein	39.0312	50.6929	29.2216	30.4479	28.4202	27.5892	578.875	18.3909	27.235	15.22	23.0446	31.8853	18.2457	17.9841	44.7891	39.3937	95.0946	74.1655	66.2554	38.5587	44.1116	33.5921	105.304	65.8561		5.28656	5.66371	4.86897	4.92827	4.82884	4.78603	9.17711	4.20092	4.76739	3.92789	4.52636	4.99482	4.18948	4.16865	5.48508	5.29989	6.57129	6.21268	6.04997	5.26899	5.46309
SARO_RS04840	Saro_0969	SARO_RS04840	hypothetical protein	28.4832	35.6276	18.4114	23.8174	31.5085	31.578	28.316	27.6663	24.1928	29.5434	13.0568	21.0028	22.2159	31.4179	33.0617	32.7179	31.9876	18.2917	28.9368	23.2704	17.125	42.8055	93.1564	17.0444		4.83204	5.15492	4.20253	4.57394	4.97767	4.98085	4.82355	4.79006	4.59651	4.88477	3.70673	4.39251	4.47352	4.97352	5.04709	5.03201	4.99944	4.19312	4.85484	4.54042	4.09803
SARO_RS04845	Saro_0970	SARO_RS04845	NAD+ synthase	165.055	152.565	105.066	123.493	122.864	89.1935	95.1083	88.5961	120.504	105.846	109.151	97.8764	86.5149	108.405	183.106	130.356	127.542	113.32	139.605	142.244	153.244	147.074	174.24	168.694		7.3668	7.25328	6.71516	6.94829	6.94092	6.47887	6.5715	6.46917	6.91294	6.72583	6.77019	6.61289	6.43488	6.76029	7.51653	7.02631	6.99483	6.82426	7.12521	7.15222	7.25968
SARO_RS04850	Saro_0971	SARO_RS04850	ribose-phosphate pyrophosphokinase	399.758	396.986	418.771	302.44	353.062	380.899	238.09	368.235	205.091	259.357	218.828	363.174	331.217	387.886	371.746	361.057	462.259	481.74	398.543	454.514	267.267	225.543	197.423	428.487		8.64298	8.63295	8.71002	8.24051	8.46378	8.57326	7.89536	8.52448	7.68012	8.0188	7.77365	8.50452	8.37163	8.59949	8.53817	8.49608	8.85256	8.91211	8.63859	8.82818	8.06214
SARO_RS04855	Saro_0972	SARO_RS04855	ester cyclase	22.8544	32.1366	18.7503	20.6174	29.1712	34.2749	25.2325	22.7222	16.0148	18.0523	20.4998	25.5743	24.1003	24.3607	29.742	22.4049	30.4746	39.5853	34.8275	34.3007	29.067	37.2653	17.9378	51.2065		4.5144	5.00615	4.22884	4.36579	4.86648	5.09908	4.65721	4.50603	4.00133	4.17411	4.35754	4.67662	4.59098	4.60648	4.89443	4.48574	4.92954	5.30689	5.12215	5.10017	4.86131
SARO_RS04860	Saro_0973	SARO_RS04860	TetR/AcrR family transcriptional regulator	12.0618	18.1046	10.6318	12.1031	19.0035	17.947	26.1232	21.1641	9.56192	10.8426	11.0584	17.0147	24.133	19.6544	9.80043	13.855	13.1088	10.6507	34.5336	26.451	15.7125	17.2497	17.2382	14.0747		3.59237	4.17829	3.41032	3.59731	4.24819	4.16567	4.70726	4.40355	3.2573	3.43864	3.46706	4.08871	4.59293	4.29678	3.29284	3.79234	3.71246	3.41288	5.10993	4.72525	3.97384
SARO_RS04865	Saro_0974	SARO_RS04865	AraC family transcriptional regulator	83.2754	118.929	50.6581	66.944	71.9294	87.8637	135.261	70.2998	109.566	67.9405	67.301	98.2411	87.8301	67.7591	62.0486	103.184	57.0052	50.1639	118.558	81.2591	73.4327	79.3864	67.0439	47.9822		6.37982	6.89396	5.66272	6.06488	6.16851	6.45719	7.0796	6.13545	6.77566	6.0862	6.07256	6.61825	6.45664	6.08234	5.95533	6.68907	5.83302	5.64858	6.88945	6.34446	6.19835
SARO_RS04870	Saro_0975	SARO_RS04870	inositol monophosphatase family protein	114.348	115.359	94.8414	84.9029	98.7559	99.7455	67.7951	84.0459	67.9632	90.5392	91.6992	83.9552	86.6458	82.516	104.839	90.7595	111.008	85.1561	111.27	114.166	89.8989	91.2459	66.724	99.5722		6.83729	6.84999	6.56744	6.40774	6.62579	6.64018	6.08311	6.39311	6.08668	6.50047	6.51884	6.39155	6.43706	6.3666	6.71204	6.50398	6.79452	6.41204	6.79792	6.83499	6.49023
SARO_RS04875	Saro_0976	SARO_RS04875	gamma-glutamylcyclotransferase	6.68636	10.1386	3.7046	3.51439	5.81156	6.43748	11.1916	12.3457	2.23112	4.90421	3.61239	9.09514	4.81023	12.2482	3.04902	8.73981	6.28058	12.6518	15.2839	10.8432	7.89653	15.6631	11.2623	9.90281		2.74122	3.34179	1.88932	1.81327	2.53893	2.6865	3.48434	3.62594	1.15776	2.29402	1.85296	3.1851	2.26611	3.6145	1.60835	3.1276	2.6509	3.66127	3.93394	3.43872	2.98122
SARO_RS04880	Saro_0977	SARO_RS04880	hypothetical protein	31.5428	38.4611	21.7714	32.4556	31.936	39.119	36.9573	32.6148	35.9642	23.7891	34.3717	35.634	52.051	41.1321	24.5742	28.6513	35.1525	62.3147	74.9531	60.6894	34.7683	56.8766	40.2455	36.9508		4.97924	5.26533	4.44437	5.0204	4.99711	5.2898	5.20779	5.02746	5.16849	4.57223	5.10315	5.15518	5.70185	5.36219	4.61907	4.84053	5.13555	5.9615	6.22792	5.92337	5.1197
SARO_RS04885	Saro_0978	SARO_RS04885	LysR family transcriptional regulator	97.7125	157.481	73.2415	151.513	143.941	195.658	194.711	163.77	158.682	176.818	188.913	165.507	196.063	196.947	126.317	154.157	168.958	181.17	207.944	174.957	202.785	190.039	196.029	177.798		6.61047	7.29904	6.19459	7.2433	7.16934	7.61219	7.60519	7.35553	7.31	7.46612	7.56158	7.37075	7.61517	7.62167	6.9809	7.26826	7.40052	7.5012	7.70005	7.45086	7.66381
[truncated: 3,031 more rows]
[truncated: 43 more columns]
