# Supplementary material for: Novosphingobium aromaticivorans LigR coordinates transcription of genes involved in metabolism of multiple types of aromatics
Source: mSystems. 2025 Nov 28;10(12):e01469-25. doi: 10.1128/msystems.01469-25 (PMC12710314; doi:10.1128/msystems.01469-25)
Supplement: Table S4 — Homology searching of genes surrounding the LysR-type transcription factor SARO_RS14285. [file msystems.01469-25-s0004.xlsx]

## Sheet: Genes
Supplementary Table 4. Homology searching of genes surronding the LysR-type trannscription factor SARO_RS14285.
SARO_RS14260 = ligC
SARO_RS14265 = ligB1
SARO_RS14270 = ligA1
SARO_RS14275 = ligJ
SARO_RS14280
SARO_RS14285 = ligR
SARO_RS14290 = ligK
SARO_RS14295 = ligU
SARO_RS14300 = ligI
Genome	SARO_RS14260	SARO_RS14265	SARO_RS14270	SARO_RS14275	SARO_RS14280	SARO_RS14285	SARO_RS14290	SARO_RS14295	SARO_RS14300	No. of genes		SARO_RS14260	SARO_RS14265	SARO_RS14270	SARO_RS14275	SARO_RS14280	SARO_RS14285	SARO_RS14290	SARO_RS14295	SARO_RS14300		SARO_RS14260 within 2kb of SARO_RS14265	SARO_RS14265 within 2kb of SARO_RS14270	SARO_RS14270 within 2kb of SARO_RS14275	SARO_RS14275 within 2kb of SARO_RS14280	SARO_RS14280 within 2kb of SARO_RS14285	SARO_RS14285 within 2kb of SARO_RS14290	SARO_RS14290 within 2kb of SARO_RS14295	SARO_RS14295 within 2kb of SARO_RS14300	No. of genes in N. aromaticivorans´s order	N. aromaticivorans organization?
Alteraurantiacibacter_aestuarii	Y	Y	Y	Y	Y	N	Y	Y	Y	8		115259	114263	113865	112494	111703	NA	111522	110843	109755		Yes	Yes	Yes	Yes	NA	NA	Yes	Yes	6	No
Alteraurantiacibacter_buctensis	Y	Y	Y	Y	Y	N	Y	Y	Y	8		774062	773029	772605	771263	770424	NA	770249	769566	768490		Yes	Yes	Yes	Yes	NA	NA	Yes	Yes	6	No
Altererythrobacter_segetis	Y	Y	Y	Y	Y	N	Y	Y	Y	8		50996	51901	52321	53642	54448	NA	54595	55272	56321		Yes	Yes	Yes	Yes	NA	NA	Yes	Yes	6	No
Altererythrobacter_sp._B11	Y	Y	Y	Y	Y	N	Y	Y	Y	8		274246	275258	275682	277018	277814	NA	278032	278832	226180		Yes	Yes	Yes	Yes	NA	NA	Yes	No	5	No
Altererythrobacter_sp._CC-YST694	Y	Y	Y	Y	Y	N	Y	Y	Y	8		531439	532432	532830	534196	535062	NA	535348	536027	537181		Yes	Yes	Yes	Yes	NA	NA	Yes	Yes	6	No
Altererythrobacter_sp._KTW20L	Y	Y	Y	Y	Y	N	Y	Y	Y	8		12147	13183	13604	14952	15794	NA	15943	16742	17794		Yes	Yes	Yes	Yes	NA	NA	Yes	Yes	6	No
Altererythrobacter_sp._Root672	Y	Y	Y	Y	Y	N	Y	Y	Y	8		553567	554549	554967	556303	557110	NA	557266	558048	559115		Yes	Yes	Yes	Yes	NA	NA	Yes	Yes	6	No
Altericroceibacterium_xinjiangense	Y	Y	Y	Y	Y	N	Y	Y	Y	8		165818	166824	167233	168596	169390	NA	169573	170238	171299		Yes	Yes	Yes	Yes	NA	NA	Yes	Yes	6	No
Aurantiacibacter_arachoides	Y	Y	Y	Y	Y	N	Y	Y	Y	8		138541	139588	140058	141388	142164	NA	142332	142991	144054		Yes	Yes	Yes	Yes	NA	NA	Yes	Yes	6	No
Aurantiacibacter_odishensis	Y	Y	Y	Y	Y	N	Y	Y	Y	8		261758	260759	260340	259005	258157	NA	257983	257132	256081		Yes	Yes	Yes	Yes	NA	NA	Yes	Yes	6	No
Aurantiacibacter_rhizosphaerae	Y	Y	Y	Y	Y	N	Y	Y	Y	8		483705	484702	485123	486471	487322	NA	487505	488181	489235		Yes	Yes	Yes	Yes	NA	NA	Yes	Yes	6	No
Aurantiacibacter_sp._MUD11	Y	Y	Y	Y	Y	N	Y	Y	Y	8		1587587	1586586	1586165	1584832	1583981	NA	1583795	1583114	1582048		Yes	Yes	Yes	Yes	NA	NA	Yes	Yes	6	No
Aurantiacibacter_suaedae	Y	Y	Y	Y	Y	N	Y	Y	Y	8		888119	889150	889572	890919	891773	NA	891940	892613	893755		Yes	Yes	Yes	Yes	NA	NA	Yes	Yes	6	No
Bacillus_subtilis_subsp._subtilis_str._168	N	N	N	N	N	N	N	Y	N	1		NA	NA	NA	NA	NA	NA	NA	2745819	NA		NA	NA	NA	NA	NA	NA	NA	NA	0	No
Bradyrhizobium_niftali	N	N	N	N	Y	N	Y	Y	Y	4		NA	NA	NA	NA	128282	NA	129880	39962	132798		NA	NA	NA	NA	NA	NA	No	No	0	No
Croceibacterium_salegens	Y	Y	Y	Y	Y	N	Y	Y	Y	8		166314	167246	167679	168988	169785	NA	169950	170624	171678		Yes	Yes	Yes	Yes	NA	NA	Yes	Yes	6	No
Croceibacterium_selenioxidans	Y	Y	Y	Y	Y	N	Y	Y	Y	8		357829	356818	356400	355047	354240	NA	354083	353266	352199		Yes	Yes	Yes	Yes	NA	NA	Yes	Yes	6	No
Croceibacterium_soli	Y	Y	Y	Y	Y	N	Y	Y	Y	8		557560	558614	559050	560386	561195	NA	561349	562181	563405		Yes	Yes	Yes	Yes	NA	NA	Yes	Yes	6	No
Croceibacterium_xixiisoli	Y	Y	Y	Y	Y	N	Y	Y	Y	8		443718	444793	445190	446544	447429	NA	447653	448389	449546		Yes	Yes	Yes	Yes	NA	NA	Yes	Yes	6	No
Erythrobacter_sp._SG61-1L	Y	Y	Y	Y	Y	N	Y	Y	Y	8		2515082	2514089	2513658	2512340	2511521	NA	2511309	2510630	2509455		Yes	Yes	Yes	Yes	NA	NA	Yes	Yes	6	No
Hephaestia_sp._MAHUQ-44	N	N	N	Y	N	N	Y	N	Y	3		NA	NA	NA	58046	NA	NA	83627	NA	73274		NA	NA	NA	NA	NA	NA	NA	NA	0	No
Novosphingobium_sp._B-7	Y	Y	Y	Y	Y	N	Y	Y	Y	8		24665	25711	26187	27209	27928	NA	10702	9884	8722		Yes	Yes	Yes	Yes	NA	NA	Yes	Yes	6	No
Novosphingobium_sp._KN65.2	Y	Y	Y	Y	Y	Y	Y	Y	Y	9		114764	113825	113425	111353	110496	109224	109124	108439	107406		Yes	Yes	No	Yes	Yes	Yes	Yes	Yes	7	No
Parerythrobacter_sp._C18	N	N	N	N	N	N	N	N	N	0		708616	709920	710329	711360	712169	713386	713505	714182	715245		Yes	Yes	Yes	Yes	Yes	Yes	Yes	Yes	8	Yes
Sphingomonas_paucimobilis	N	N	N	N	N	N	N	N	N	0		NA	NA	NA	NA	NA	NA	NA	NA	NA		NA	NA	NA	NA	NA	NA	NA	NA	0	No
Sphingomonas_pruni_NBRC_15498	N	N	N	N	N	N	N	N	Y	1		#N/A	#N/A	#N/A	#N/A	#N/A	#N/A	#N/A	#N/A	#N/A		NA	NA	NA	NA	NA	NA	NA	NA	0	No
Sphingomonas_sp._HMWF008	Y	Y	Y	Y	Y	N	Y	N	Y	7		21750	22715	23148	24322	25245	NA	130	NA	728		Yes	Yes	Yes	Yes	NA	NA	NA	NA	4	No
Sphingomonas_sp._So64.6b	Y	Y	Y	Y	Y	Y	Y	Y	Y	9		1965725	1964807	1964404	1963373	1962468	1960208	1960085	1959263	1958217		Yes	Yes	Yes	Yes	No	Yes	Yes	Yes	7	No
Alteraurantiacibacter_aquimixticola	Y	Y	Y	Y	Y	Y	Y	Y	Y	9		19411	18335	17913	16543	15743	14517	14397	13706	12519		Yes	Yes	Yes	Yes	Yes	Yes	Yes	Yes	8	Yes
Altericroceibacterium_endophyticum	Y	Y	Y	Y	Y	Y	Y	Y	Y	9		510925	509914	509516	508470	507637	506414	506243	505476	504384		Yes	Yes	Yes	Yes	Yes	Yes	Yes	Yes	8	Yes
Altericroceibacterium_indicum	Y	Y	Y	Y	Y	Y	Y	Y	Y	9		4636	5671	6069	7116	7921	9155	9272	10037	11129		Yes	Yes	Yes	Yes	Yes	Yes	Yes	Yes	8	Yes
Altericroceibacterium_spongiae	Y	Y	Y	Y	Y	Y	Y	Y	Y	9		195411	196446	196846	197893	198699	199933	200046	200811	201946		Yes	Yes	Yes	Yes	Yes	Yes	Yes	Yes	8	Yes
Aurantiacibacter_xanthus	Y	Y	Y	Y	Y	Y	Y	Y	Y	9		61105	60238	59843	58812	95952	56700	56596	55908	93809		Yes	Yes	Yes	No	No	Yes	Yes	No	5	No
Blastomonas_fulva	Y	Y	Y	Y	Y	Y	Y	Y	Y	9		1800084	1799245	1798814	1797813	1796971	1795711	1795587	1794762	1793567		Yes	Yes	Yes	Yes	Yes	Yes	Yes	Yes	8	Yes
Blastomonas_sp._AAP25	Y	Y	Y	Y	Y	Y	Y	Y	Y	9		460416	461255	461650	462687	463535	464795	464919	109818	108769		Yes	Yes	Yes	Yes	Yes	Yes	No	Yes	7	No
Blastomonas_sp._RAC04	Y	Y	Y	Y	Y	Y	Y	Y	Y	9		3746081	3745242	3744847	3743810	3742968	3741708	3741584	3740759	3739564		Yes	Yes	Yes	Yes	Yes	Yes	Yes	Yes	8	Yes
Caulobacter_sp._S45	N	N	N	Y	N	Y	Y	N	Y	4		NA	NA	NA	87669	NA	93242	88363	NA	69653		NA	NA	NA	NA	NA	No	NA	NA	0	No
Chakrabartia_godavariana	Y	Y	Y	Y	Y	Y	Y	Y	Y	9		1040	1879	2289	3317	4144	5386	5488	6155	7213		Yes	Yes	Yes	Yes	Yes	Yes	Yes	Yes	8	Yes
Croceibacterium_atlanticum	Y	Y	Y	Y	Y	Y	Y	Y	Y	9		1989784	1988823	1988420	1987066	1986267	71337	1986105	1985381	1984200		Yes	Yes	Yes	Yes	No	No	Yes	Yes	6	No
Emcibacter_nanhaiensis	Y	Y	Y	Y	Y	Y	Y	Y	Y	9		134787	78283	133519	131583	130707	128698	128888	129613	132632		No	No	Yes	Yes	No	Yes	Yes	No	4	No
Marinicaulis_flavus	Y	Y	Y	Y	Y	Y	Y	Y	Y	9		316384	315505	315102	313155	312286	310364	310494	311204	314227		Yes	Yes	Yes	Yes	Yes	Yes	Yes	No	7	No
Neorhizobium_galegae	N	Y	N	N	Y	Y	Y	Y	Y	6		NA	166360	NA	NA	4125850	4121385	4127655	4126900	4828993		NA	NA	NA	NA	No	No	Yes	No	1	No
Neorhizobium_sp._T25_13	N	Y	N	N	Y	Y	Y	Y	Y	6		NA	69495	NA	NA	35375	39841	33579	34325	304942		NA	NA	NA	NA	No	No	Yes	No	1	No
Niveispirillum_irakense	Y	Y	Y	Y	Y	Y	Y	Y	N	8		406568	405729	405329	404286	403420	402194	402090	401390	NA		Yes	Yes	Yes	Yes	Yes	Yes	Yes	NA	7	No
Niveispirillum_sp._BGYR6	Y	Y	Y	Y	Y	Y	Y	Y	Y	9		94846	95967	96357	98328	99340	101313	101137	100432	97244		Yes	Yes	Yes	Yes	Yes	Yes	Yes	No	7	No
Niveispirillum_sp._SYP-B3756	Y	Y	Y	Y	Y	Y	Y	Y	Y	9		303208	302087	301697	299726	298850	296877	297053	297758	300810		Yes	Yes	Yes	Yes	Yes	Yes	Yes	No	7	No
Novosphingobium_acidiphilum	Y	Y	Y	Y	Y	Y	Y	Y	Y	9		49097	48166	47736	46723	45923	42982	42852	42185	41127		Yes	Yes	Yes	Yes	No	Yes	Yes	Yes	7	No
Novosphingobium_aerophilum	Y	Y	Y	Y	Y	Y	Y	Y	Y	9		144408	143486	143089	142049	141243	75348	75241	74523	73353		Yes	Yes	Yes	Yes	No	Yes	Yes	Yes	7	No
Novosphingobium_aromaticivorans	Y	Y	Y	Y	Y	Y	Y	Y	Y	9		5031	5897	6336	7358	8188	9402	9509	10331	11386		Yes	Yes	Yes	Yes	Yes	Yes	Yes	Yes	8	Yes
Novosphingobium_arvoryzae	Y	Y	Y	Y	Y	Y	Y	Y	Y	9		76235	77086	77543	78568	79350	80571	80692	81359	82420		Yes	Yes	Yes	Yes	Yes	Yes	Yes	Yes	8	Yes
Novosphingobium_capsulatum	Y	Y	Y	Y	Y	Y	Y	Y	Y	9		60935	59889	59419	58391	57555	56341	56199	55382	54220		Yes	Yes	Yes	Yes	Yes	Yes	Yes	Yes	8	Yes
Novosphingobium_decolorationis	Y	Y	Y	Y	Y	Y	Y	Y	Y	9		1958743	2113991	2113594	1961737	2111642	1967019	2110256	1967825	2108478		No	Yes	No	No	No	No	No	No	1	No
Novosphingobium_fuchskuhlense	Y	Y	Y	Y	Y	Y	Y	Y	Y	9		1541654	1540815	1540382	1539369	1538554	1537337	1537231	1536537	1535498		Yes	Yes	Yes	Yes	Yes	Yes	Yes	Yes	8	Yes
Novosphingobium_hassiacum	Y	Y	Y	Y	Y	Y	Y	Y	Y	9		153926	152957	152521	151496	150663	149455	149324	148517	147326		Yes	Yes	Yes	Yes	Yes	Yes	Yes	Yes	8	Yes
Novosphingobium_humi	Y	Y	Y	Y	Y	Y	Y	Y	Y	9		2319263	2320165	2320605	2321700	2322555	2323790	2323935	2324897	2325982		Yes	Yes	Yes	Yes	Yes	Yes	Yes	Yes	8	Yes
Novosphingobium_jiangmenense	Y	Y	Y	Y	Y	Y	Y	Y	Y	9		4555	5469	5878	6909	7724	8942	9048	9870	11035		Yes	Yes	Yes	Yes	Yes	Yes	Yes	Yes	8	Yes
Novosphingobium_lentum	Y	Y	Y	Y	Y	Y	Y	Y	Y	9		146989	147846	148250	149571	150386	153014	153114	153826	155004		Yes	Yes	Yes	Yes	No	Yes	Yes	Yes	7	No
Novosphingobium_mangrovi_(ex_Hu_et_al_2023)	Y	Y	Y	Y	Y	Y	Y	Y	Y	9		16812	15826	14761	14342	13477	12208	12091	11406	10364		Yes	Yes	Yes	Yes	Yes	Yes	Yes	Yes	8	Yes
Novosphingobium_mathurense	Y	Y	Y	Y	Y	Y	Y	Y	Y	9		236748	235809	235409	233337	232480	231208	231108	230423	229390		Yes	Yes	No	Yes	Yes	Yes	Yes	Yes	7	No
Novosphingobium_organovorum	Y	Y	Y	Y	Y	Y	Y	Y	Y	9		9227	39001	10705	11822	12674	13918	14033	14742	15784		No	No	Yes	Yes	Yes	Yes	Yes	Yes	6	No
Novosphingobium_ovatum	Y	Y	Y	Y	Y	Y	Y	Y	Y	9		348718	347810	347342	346262	345451	344089	343841	342876	341808		Yes	Yes	Yes	Yes	Yes	Yes	Yes	Yes	8	Yes
Novosphingobium_pentaromativorans_US6-1	Y	Y	Y	Y	Y	Y	Y	Y	Y	9		315415	314476	314076	312003	311146	309874	309774	309089	308056		Yes	Yes	No	Yes	Yes	Yes	Yes	Yes	7	No
Novosphingobium_piscinae	Y	Y	Y	Y	Y	Y	Y	Y	Y	9		41267	42188	42594	43625	44455	47064	47175	47951	49120		Yes	Yes	Yes	Yes	No	Yes	Yes	Yes	7	No
Novosphingobium_pokkalii	Y	Y	Y	Y	Y	Y	Y	Y	Y	9		79545	80625	81100	82125	82943	84157	84287	85152	86378		Yes	Yes	Yes	Yes	Yes	Yes	Yes	Yes	8	Yes
Novosphingobium_profundi	Y	Y	Y	Y	Y	Y	Y	Y	Y	9		207230	208235	208635	209720	210575	211825	211945	212630	213672		Yes	Yes	Yes	Yes	Yes	Yes	Yes	Yes	8	Yes
Novosphingobium_sediminicola	Y	Y	Y	Y	Y	Y	Y	Y	Y	9		130360	131263	131699	132793	133648	134857	135002	135963	137026		Yes	Yes	Yes	Yes	Yes	Yes	Yes	Yes	8	Yes
Novosphingobium_sediminis	Y	Y	Y	Y	Y	Y	Y	Y	Y	9		191057	192076	192485	193519	194334	195553	195659	196457	197629		Yes	Yes	Yes	Yes	Yes	Yes	Yes	Yes	8	Yes
Novosphingobium_sp._AAP1	Y	Y	Y	Y	Y	Y	Y	Y	Y	9		5496	4450	3974	2952	2116	902	760	26	1188		Yes	Yes	Yes	Yes	Yes	Yes	Yes	Yes	8	Yes
Novosphingobium_sp._AAP83	Y	Y	Y	Y	Y	Y	Y	Y	Y	9		95154	96513	96919	97956	98780	100669	100788	101455	102653		Yes	Yes	Yes	Yes	Yes	Yes	Yes	Yes	8	Yes
Novosphingobium_sp._AAP93	Y	Y	Y	Y	Y	Y	Y	Y	Y	9		82569	81623	81190	80177	79347	78143	78027	77360	76161		Yes	Yes	Yes	Yes	Yes	Yes	Yes	Yes	8	Yes
Novosphingobium_sp._B_225	Y	Y	Y	Y	Y	Y	Y	Y	Y	9		25808	24957	24533	23529	22637	21423	21299	20504	19314		Yes	Yes	Yes	Yes	Yes	Yes	Yes	Yes	8	Yes
Novosphingobium_sp._B1	Y	Y	Y	Y	Y	Y	Y	Y	Y	9		94029	94944	95377	96399	97217	98432	98539	99239	100273		Yes	Yes	Yes	Yes	Yes	Yes	Yes	Yes	8	Yes
Novosphingobium_sp._BW1	Y	Y	Y	Y	Y	Y	Y	Y	Y	9		21301	20314	74822	18830	17962	16696	16579	15894	14852		Yes	No	No	Yes	Yes	Yes	Yes	Yes	6	No
Novosphingobium_sp._CCH12-A3	Y	Y	Y	Y	Y	Y	Y	Y	Y	9		40207	41121	41542	42567	43385	44599	44705	45405	46561		Yes	Yes	Yes	Yes	Yes	Yes	Yes	Yes	8	Yes
Novosphingobium_sp._CECT_9465	Y	Y	Y	Y	Y	Y	Y	Y	Y	9		667198	666220	665787	664750	663917	662715	662594	661912	660747		Yes	Yes	Yes	Yes	Yes	Yes	Yes	Yes	8	Yes
Novosphingobium_sp._CF614	Y	Y	Y	Y	Y	Y	Y	Y	Y	9		14903	14058	13619	12588	11718	466058	466162	466853	467898		Yes	Yes	Yes	Yes	No	Yes	Yes	Yes	7	No
Novosphingobium_sp._EMRT-2	Y	Y	Y	Y	Y	Y	Y	Y	Y	9		1533868	1534772	1535179	1536219	1537028	1538255	1538368	1539160	1540343		Yes	Yes	Yes	Yes	Yes	Yes	Yes	Yes	8	Yes
Novosphingobium_sp._ERN07	Y	Y	Y	Y	Y	Y	Y	Y	Y	9		69738	70598	71004	72041	72859	74073	74180	74847	76032		Yes	Yes	Yes	Yes	Yes	Yes	Yes	Yes	8	Yes
Novosphingobium_sp._ERW19	Y	Y	Y	Y	Y	Y	Y	Y	Y	9		417288	418203	418624	419649	420467	421682	421789	422486	423660		Yes	Yes	Yes	Yes	Yes	Yes	Yes	Yes	8	Yes
Novosphingobium_sp._ES2-1	Y	Y	Y	Y	Y	Y	Y	Y	Y	9		516124	515210	514789	513764	512946	511732	511626	510926	509892		Yes	Yes	Yes	Yes	Yes	Yes	Yes	Yes	8	Yes
Novosphingobium_sp._FKTRR1	Y	Y	Y	Y	Y	Y	Y	Y	Y	9		94389	93468	92999	91977	91165	88591	88456	87759	86695		Yes	Yes	Yes	Yes	No	Yes	Yes	Yes	7	No
Novosphingobium_sp._FSW06-99	Y	Y	Y	Y	Y	Y	Y	Y	Y	9		286435	287351	287781	288794	289603	292289	292434	293122	294180		Yes	Yes	Yes	Yes	No	Yes	Yes	Yes	7	No
Novosphingobium_sp._Fuku2-ISO-50	Y	Y	Y	Y	Y	Y	Y	Y	Y	9		442296	441372	440971	439904	439082	436499	436348	435678	434629		Yes	Yes	Yes	Yes	No	Yes	Yes	Yes	7	No
Novosphingobium_sp._HBC54	Y	Y	Y	Y	Y	Y	Y	Y	Y	9		135717	134358	133949	132918	132088	130885	130756	129964	128761		Yes	Yes	Yes	Yes	Yes	Yes	Yes	Yes	8	Yes
Novosphingobium_sp._KACC_22771	Y	Y	Y	Y	Y	Y	Y	Y	Y	9		1566354	1565451	1565013	1563916	1563061	1561843	1561699	1560744	1559672		Yes	Yes	Yes	Yes	Yes	Yes	Yes	Yes	8	Yes
Novosphingobium_sp._LASN5T	Y	Y	Y	Y	Y	Y	Y	Y	Y	9		154145	155052	155461	156510	157385	158612	158725	159457	160623		Yes	Yes	Yes	Yes	Yes	Yes	Yes	Yes	8	Yes
Novosphingobium_sp._MBES04	Y	Y	Y	Y	Y	Y	Y	Y	Y	9		2467128	2468115	2468512	2469599	2470464	2471733	2471850	2472580	2473628		Yes	Yes	Yes	Yes	Yes	Yes	Yes	Yes	8	Yes
Novosphingobium_sp._MD-1	Y	Y	Y	Y	Y	Y	Y	Y	Y	9		39033	38126	37717	36668	35793	34566	34453	33652	32469		Yes	Yes	Yes	Yes	Yes	Yes	Yes	Yes	8	Yes
Novosphingobium_sp._NBM11	Y	Y	Y	Y	Y	Y	Y	Y	Y	9		2940704	2939800	2939391	2938342	2937467	2936240	2936127	2935349	2934180		Yes	Yes	Yes	Yes	Yes	Yes	Yes	Yes	8	Yes
Novosphingobium_sp._NDB2Meth1	Y	Y	Y	Y	Y	Y	Y	Y	Y	9		367901	366955	366522	365509	364694	363486	363369	362596	361415		Yes	Yes	Yes	Yes	Yes	Yes	Yes	Yes	8	Yes
Novosphingobium_sp._PP1Y	Y	Y	Y	Y	Y	Y	Y	Y	Y	9		1039575	1038636	1038236	1036163	1035306	1034034	1033934	1033249	1032216		Yes	Yes	No	Yes	Yes	Yes	Yes	Yes	7	No
Novosphingobium_sp._PY1	Y	Y	Y	Y	Y	Y	Y	Y	Y	9		212816	213755	214155	216228	217085	218357	218457	219142	220175		Yes	Yes	No	Yes	Yes	Yes	Yes	Yes	7	No
Novosphingobium_sp._SG707	Y	Y	Y	Y	Y	Y	Y	Y	Y	9		137056	137958	138404	139499	140354	141589	141734	142695	143767		Yes	Yes	Yes	Yes	Yes	Yes	Yes	Yes	8	Yes
Novosphingobium_sp._SG720	Y	Y	Y	Y	Y	Y	Y	Y	Y	9		398194	397181	396708	395683	394856	393642	393501	392633	391480		Yes	Yes	Yes	Yes	Yes	Yes	Yes	Yes	8	Yes
Novosphingobium_sp._SG751A	Y	Y	Y	Y	Y	Y	Y	Y	Y	9		57279	55924	55488	54394	53539	52330	52185	51233	50132		Yes	Yes	Yes	Yes	Yes	Yes	Yes	Yes	8	Yes
Novosphingobium_sp._SL115	Y	Y	Y	Y	Y	Y	Y	Y	Y	9		122947	123807	124249	125286	126101	127318	127441	128120	129166		Yes	Yes	Yes	Yes	Yes	Yes	Yes	Yes	8	Yes
Novosphingobium_sp._THN1	Y	Y	Y	N	Y	Y	Y	Y	N	7		444461	445376	445797	NA	447639	448854	448961	449658	NA		Yes	Yes	NA	NA	Yes	Yes	Yes	NA	5	No
Novosphingobium_sp._UBA1939	Y	Y	Y	Y	Y	Y	Y	Y	Y	9		49230	50134	50534	51592	52401	53628	53741	54473	55639		Yes	Yes	Yes	Yes	Yes	Yes	Yes	Yes	8	Yes
Novosphingobium_subterraneum	Y	Y	Y	Y	Y	Y	Y	Y	Y	9		4721	5634	6055	7080	7898	9112	9218	9918	10952		Yes	Yes	Yes	Yes	Yes	Yes	Yes	Yes	8	Yes
Novosphingobium_taihuense	Y	Y	Y	Y	Y	Y	Y	Y	Y	9		697358	698271	698675	699712	700530	701744	701851	702518	703573		Yes	Yes	Yes	Yes	Yes	Yes	Yes	Yes	8	Yes
Novosphingobium_terrae	Y	Y	Y	Y	Y	Y	Y	Y	Y	9		4023958	4023104	4022689	4021641	4020771	4019510	4019403	4018486	4017408		Yes	Yes	Yes	Yes	Yes	Yes	Yes	Yes	8	Yes
Novosphingobium_umbonatum	Y	Y	Y	Y	Y	Y	Y	Y	Y	9		149846	148941	148532	147430	146590	145315	145161	144275	143204		Yes	Yes	Yes	Yes	Yes	Yes	Yes	Yes	8	Yes
Pararhodobacter_zhoushanensis	Y	Y	Y	N	Y	Y	Y	Y	Y	8		254842	253975	253595	NA	429115	428270	430088	430882	252049		Yes	Yes	NA	NA	Yes	Yes	Yes	No	5	No
Parasphingopyxis_marina	Y	Y	Y	Y	Y	Y	Y	Y	Y	9		896325	895443	895043	893970	893092	891788	891674	890986	889952		Yes	Yes	Yes	Yes	Yes	Yes	Yes	Yes	8	Yes
Pseudoruegeria_sp._HB172150	Y	Y	Y	N	Y	Y	Y	Y	Y	8		396797	397758	398138	NA	1152367	399572	400493	401416	402501		Yes	Yes	NA	NA	No	Yes	Yes	Yes	5	No
Rhizobium_sp._CF080	N	Y	N	Y	Y	Y	Y	Y	Y	7		NA	229757	NA	39644	1092655	1097116	1090852	1091605	436059		NA	NA	NA	No	No	No	Yes	No	1	No
Rhizobium_terrae	N	N	N	N	Y	Y	Y	Y	Y	5		NA	NA	NA	NA	80968	76520	82904	82017	294523		NA	NA	NA	NA	No	No	Yes	No	1	No
Rhizorhapis_suberifaciens	Y	Y	Y	Y	Y	Y	Y	Y	Y	9		108237	107253	106851	105690	104824	103475	103362	102611	101534		Yes	Yes	Yes	Yes	Yes	Yes	Yes	Yes	8	Yes
Roseinatronobacter_sp._HJB301	N	Y	N	Y	Y	Y	Y	Y	Y	7		NA	23592	NA	30219	114469	18400	61213	61948	190768		NA	NA	NA	No	No	No	Yes	No	1	No
Sphingobium_chungbukense	Y	Y	Y	Y	Y	Y	Y	Y	Y	9		519395	518526	518131	517103	516204	514985	514881	514190	513135		Yes	Yes	Yes	Yes	Yes	Yes	Yes	Yes	8	Yes
Sphingobium_cupriresistens	Y	Y	Y	Y	Y	Y	Y	Y	Y	9		4734	5789	6240	7268	8234	9456	9574	10368	11489		Yes	Yes	Yes	Yes	Yes	Yes	Yes	Yes	8	Yes
Sphingobium_jiangsuense	Y	Y	Y	Y	Y	Y	Y	Y	Y	9		55579	54535	54072	53050	52193	50932	50819	50116	49071		Yes	Yes	Yes	Yes	Yes	Yes	Yes	Yes	8	Yes
Sphingobium_lactosutens	Y	Y	Y	Y	Y	Y	Y	Y	Y	9		30357	31413	31861	32889	33778	34989	35093	35878	36909		Yes	Yes	Yes	Yes	Yes	Yes	Yes	Yes	8	Yes
Sphingobium_lignivorans	N	Y	Y	Y	Y	Y	Y	Y	Y	8		NA	1276525	1276943	1277982	1278964	1280204	1280376	1281070	1282260		NA	Yes	Yes	Yes	Yes	Yes	Yes	Yes	7	No
Sphingobium_nicotianae	Y	Y	Y	Y	Y	Y	Y	Y	Y	9		103796	104885	105304	106355	107227	108573	108710	109371	110562		Yes	Yes	Yes	Yes	Yes	Yes	Yes	Yes	8	Yes
Sphingobium_psychrophilum	Y	Y	Y	Y	Y	Y	Y	Y	Y	9		57631	56588	56140	55112	54192	52874	52715	51922	50777		Yes	Yes	Yes	Yes	Yes	Yes	Yes	Yes	8	Yes
Sphingobium_sp._3R8	Y	Y	Y	Y	Y	Y	Y	Y	Y	9		18708	17635	17187	16159	15154	13781	13623	12810	11663		Yes	Yes	Yes	Yes	Yes	Yes	Yes	Yes	8	Yes
Sphingobium_sp._AntQ-1	Y	Y	Y	Y	Y	Y	Y	Y	Y	9		105784	213168	213619	214647	215589	216907	217066	217840	218961		No	Yes	Yes	Yes	Yes	Yes	Yes	Yes	7	No
Sphingobium_sp._AP50	Y	Y	Y	Y	Y	Y	Y	Y	Y	9		13620	14645	15093	16121	17069	18289	18393	19186	20220		Yes	Yes	Yes	Yes	Yes	Yes	Yes	Yes	8	Yes
Sphingobium_sp._B11D3B	Y	Y	Y	Y	Y	Y	Y	Y	Y	9		1130714	1129634	1129215	1128175	1127259	1126036	1125883	1125148	1123964		Yes	Yes	Yes	Yes	Yes	Yes	Yes	Yes	8	Yes
Sphingobium_sp._B11D3D	Y	Y	Y	Y	Y	Y	Y	Y	Y	9		1842986	1841905	1841486	1840446	1839530	1838307	1838154	1837383	1836181		Yes	Yes	Yes	Yes	Yes	Yes	Yes	Yes	8	Yes
Sphingobium_sp._B12D2B	Y	Y	Y	Y	Y	Y	Y	Y	Y	9		1965199	1964118	1963699	1962659	1961743	1960520	1960367	1959596	1958394		Yes	Yes	Yes	Yes	Yes	Yes	Yes	Yes	8	Yes
Sphingobium_sp._B2	Y	Y	Y	Y	Y	Y	Y	Y	Y	9		516594	515605	515156	514128	108519	511904	107180	106501	509924		Yes	Yes	Yes	No	No	No	Yes	No	4	No
Sphingobium_sp._B7D2B	Y	Y	Y	Y	Y	Y	Y	Y	Y	9		2025657	2026738	2027157	2028197	2029113	2030336	2030489	2031224	2032408		Yes	Yes	Yes	Yes	Yes	Yes	Yes	Yes	8	Yes
Sphingobium_sp._BYY-5	Y	Y	Y	Y	Y	Y	Y	Y	Y	9		436869	437944	438395	439423	440351	441565	441669	442354	443403		Yes	Yes	Yes	Yes	Yes	Yes	Yes	Yes	8	Yes
Sphingobium_sp._CAP-1	Y	Y	Y	Y	Y	Y	Y	Y	Y	9		957995	957015	956599	955571	954522	953317	202083	952433	951372		Yes	Yes	Yes	Yes	Yes	No	No	Yes	6	No
Sphingobium_sp._LB126	Y	Y	Y	Y	Y	Y	Y	Y	Y	9		584677	583808	583413	582385	581504	580285	580181	579490	578435		Yes	Yes	Yes	Yes	Yes	Yes	Yes	Yes	8	Yes
Sphingobium_sp._Leaf26	Y	Y	Y	Y	Y	Y	Y	Y	Y	9		22759	21700	21252	20224	19277	18057	17953	17168	16025		Yes	Yes	Yes	Yes	Yes	Yes	Yes	Yes	8	Yes
Sphingobium_sp._SYK-6	Y	Y	Y	Y	Y	Y	Y	Y	Y	9		1362271	1363474	1363892	1364993	1365973	1367213	1367422	1368116	1369275		Yes	Yes	Yes	Yes	Yes	Yes	Yes	Yes	8	Yes
Sphingobium_sp._TCM1	Y	Y	Y	Y	Y	Y	Y	Y	Y	9		52695	53679	54136	55155	56115	57320	57439	58175	59309		Yes	Yes	Yes	Yes	Yes	Yes	Yes	Yes	8	Yes
Sphingobium_sp._V4	Y	Y	Y	Y	Y	Y	Y	Y	Y	9		355143	356127	356584	357603	358563	359768	359887	360623	361757		Yes	Yes	Yes	Yes	Yes	Yes	Yes	Yes	8	Yes
Sphingobium_sp._YR768	Y	Y	Y	Y	Y	Y	Y	Y	Y	9		13410	14393	14841	15869	16817	18022	18141	18934	19968		Yes	Yes	Yes	Yes	Yes	Yes	Yes	Yes	8	Yes
Sphingobium_sp._Z007	Y	Y	Y	Y	Y	Y	Y	Y	Y	9		70817	69858	69410	68382	67441	66212	66053	65291	64129		Yes	Yes	Yes	Yes	Yes	Yes	Yes	Yes	8	Yes
Sphingobium_terrigena	Y	Y	Y	Y	Y	Y	Y	Y	Y	9		191129	190140	189692	188664	187607	186389	186282	185603	184557		Yes	Yes	Yes	Yes	Yes	Yes	Yes	Yes	8	Yes
Sphingobium_xanthum	Y	Y	Y	Y	Y	Y	Y	Y	Y	9		295754	103594	294282	293228	292272	290944	290786	289970	288767		No	No	Yes	Yes	Yes	Yes	Yes	Yes	6	No
Sphingobium_xenophagum	Y	Y	Y	Y	Y	Y	Y	Y	Y	9		426172	425183	424734	423706	422683	421479	34334	420696	419656		Yes	Yes	Yes	Yes	Yes	No	No	Yes	6	No
Sphingomonas_asaccharolytica	Y	Y	Y	Y	Y	Y	Y	Y	Y	9		18648	17710	17273	16239	15382	14122	13998	13313	12264		Yes	Yes	Yes	Yes	Yes	Yes	Yes	Yes	8	Yes
Sphingomonas_baiyangensis	Y	Y	Y	Y	Y	Y	Y	Y	Y	9		279067	280061	280491	281513	282376	283635	591182	591876	592925		Yes	Yes	Yes	Yes	Yes	No	Yes	Yes	7	No
Sphingomonas_bisphenolicum	Y	Y	Y	Y	Y	Y	Y	Y	Y	9		844712	843639	843191	842163	841184	839811	839653	838840	837693		Yes	Yes	Yes	Yes	Yes	Yes	Yes	Yes	8	Yes
Sphingomonas_caeni	Y	Y	Y	Y	Y	Y	Y	Y	Y	9		116140	116988	117386	118554	119390	120676	120787	121466	122503		Yes	Yes	Yes	Yes	Yes	Yes	Yes	Yes	8	Yes
Sphingomonas_canadensis	Y	Y	Y	Y	Y	Y	Y	Y	Y	9		273610	272707	272306	271272	270421	263414	270188	269500	268463		Yes	Yes	Yes	Yes	No	No	Yes	Yes	6	No
Sphingomonas_hengshuiensis	Y	Y	Y	Y	Y	Y	Y	Y	Y	9		4097021	4096129	4095734	4094647	4093820	4092561	4092446	4091761	4090721		Yes	Yes	Yes	Yes	Yes	Yes	Yes	Yes	8	Yes
Sphingomonas_lycopersici	Y	Y	Y	Y	Y	Y	Y	Y	Y	9		26121	27034	27432	28466	29314	30632	30855	31546	32595		Yes	Yes	Yes	Yes	Yes	Yes	Yes	Yes	8	Yes
Sphingomonas_mali	Y	Y	Y	Y	Y	Y	Y	Y	Y	9		69723	68779	68343	67309	66452	65192	65068	64383	63331		Yes	Yes	Yes	Yes	Yes	Yes	Yes	Yes	8	Yes
Sphingomonas_psychrotolerans	Y	Y	Y	Y	N	Y	Y	Y	Y	8		3789462	3790369	3790766	3791797	NA	3793884	3794001	3794686	3795723		Yes	Yes	Yes	NA	NA	Yes	Yes	Yes	6	No
Sphingomonas_sp._AR_OL41	Y	Y	Y	Y	Y	Y	Y	Y	Y	9		57391	56418	56017	54989	54105	52859	52737	52052	51000		Yes	Yes	Yes	Yes	Yes	Yes	Yes	Yes	8	Yes
Sphingomonas_sp._SUN019	Y	Y	Y	Y	Y	Y	Y	Y	Y	9		1844305	1843276	1842878	1841844	1840984	1839736	1839619	1838949	1837882		Yes	Yes	Yes	Yes	Yes	Yes	Yes	Yes	8	Yes
Sphingomonas_sp._UNC305MFCol5.2	Y	Y	Y	Y	Y	Y	Y	Y	Y	9		76901	76045	75647	74593	73739	72507	72379	71706	70657		Yes	Yes	Yes	Yes	Yes	Yes	Yes	Yes	8	Yes
Sphingopyxis_granuli	N	N	N	N	N	N	N	N	N	0		#N/A	#N/A	#N/A	#N/A	#N/A	#N/A	#N/A	#N/A	#N/A		#N/A	#N/A	#N/A	#N/A	#N/A	#N/A	#N/A	#N/A	0	No
Sphingorhabdus_sp._M41	Y	Y	Y	Y	Y	Y	Y	Y	Y	9		933476	932615	932179	931142	930375	929146	929046	928358	927300		Yes	Yes	Yes	Yes	Yes	Yes	Yes	Yes	8	Yes
Sphingosinicella_sp._CPCC_101087	Y	Y	Y	Y	Y	Y	Y	Y	Y	9		15987	15124	14712	13699	12833	11538	9728	9011	7977		Yes	Yes	Yes	Yes	Yes	Yes	Yes	Yes	8	Yes
Sphingosinicella_terrae	Y	Y	Y	Y	Y	Y	Y	Y	Y	9		67930	67067	66649	65642	64773	63491	136217	136896	137963		Yes	Yes	Yes	Yes	Yes	No	Yes	Yes	7	No
Total	138	143	139	140	144	125	147	145	146	113																					82

## Sheet: Taxonomy
Taxonomy of those organisms that posses the 9 query genes in the same organization than N. aromaticivorans DSM12444
Genome	Taxonomy	Sphingomonadaceae	Erythrobacteraceae
Parerythrobacter_sp._C18	Bacteria;Pseudomonadota;Alphaproteobacteria;Sphingomonadales;Erythrobacteraceae;Parerythrobacter;Parerythrobacter aestuarii	N	Y
Alteraurantiacibacter_aquimixticola	Bacteria;Pseudomonadota;Alphaproteobacteria;Sphingomonadales;Erythrobacteraceae;Alteraurantiacibacter;Alteraurantiacibacter aquimixticola	N	Y
Altericroceibacterium_endophyticum	Bacteria;Pseudomonadota;Alphaproteobacteria;Sphingomonadales;Erythrobacteraceae;Altericroceibacterium;Altericroceibacterium endophyticum	N	Y
Altericroceibacterium_indicum	Bacteria;Pseudomonadota;Alphaproteobacteria;Sphingomonadales;Erythrobacteraceae;Altericroceibacterium;Altericroceibacterium indicum	N	Y
Altericroceibacterium_spongiae	Bacteria;Pseudomonadota;Alphaproteobacteria;Sphingomonadales;Erythrobacteraceae;Altericroceibacterium;Altericroceibacterium spongiae	N	Y
Blastomonas_fulva	Bacteria;Pseudomonadota;Alphaproteobacteria;Sphingomonadales;Sphingomonadaceae;Blastomonas;Blastomonas fulva	Y	N
Blastomonas_sp._RAC04	Bacteria;Pseudomonadota;Alphaproteobacteria;Sphingomonadales;Sphingomonadaceae;Blastomonas;unclassified Blastomonas;Blastomonas sp. RAC04	Y	N
Chakrabartia_godavariana	Bacteria;Pseudomonadota;Alphaproteobacteria;Sphingomonadales;Sphingomonadaceae;Chakrabartia;Chakrabartia godavariana	Y	N
Novosphingobium_aromaticivorans	Bacteria;Pseudomonadota;Alphaproteobacteria;Sphingomonadales;Sphingomonadaceae;Novosphingobium;Novosphingobium aromaticivorans	Y	N
Novosphingobium_arvoryzae	Bacteria;Pseudomonadota;Alphaproteobacteria;Sphingomonadales;Sphingomonadaceae;Novosphingobium;Novosphingobium arvoryzae	Y	N
Novosphingobium_capsulatum	Bacteria;Pseudomonadota;Alphaproteobacteria;Sphingomonadales;Sphingomonadaceae;Novosphingobium;Novosphingobium capsulatum	Y	N
Novosphingobium_fuchskuhlense	Bacteria;Pseudomonadota;Alphaproteobacteria;Sphingomonadales;Sphingomonadaceae;Novosphingobium;Novosphingobium fuchskuhlense	Y	N
Novosphingobium_hassiacum	Bacteria;Pseudomonadota;Alphaproteobacteria;Sphingomonadales;Sphingomonadaceae;Novosphingobium;Novosphingobium hassiacum	Y	N
Novosphingobium_humi	Bacteria;Pseudomonadota;Alphaproteobacteria;Sphingomonadales;Sphingomonadaceae;Novosphingobium;Novosphingobium humi	Y	N
Novosphingobium_jiangmenense	Bacteria;Pseudomonadota;Alphaproteobacteria;Sphingomonadales;Sphingomonadaceae;Novosphingobium;Novosphingobium jiangmenense	Y	N
Novosphingobium_mangrovi_(ex_Hu_et_al_2023)	Bacteria;Pseudomonadota;Alphaproteobacteria;Sphingomonadales;Sphingomonadaceae;Novosphingobium;Novosphingobium mangrovi (ex Hu et al. 2023)	Y	N
Novosphingobium_ovatum	Bacteria;Pseudomonadota;Alphaproteobacteria;Sphingomonadales;Sphingomonadaceae;Novosphingobium;Novosphingobium ovatum	Y	N
Novosphingobium_pokkalii	Bacteria;Pseudomonadota;Alphaproteobacteria;Sphingomonadales;Sphingomonadaceae;Novosphingobium;Novosphingobium pokkalii	Y	N
Novosphingobium_profundi	Bacteria;Pseudomonadota;Alphaproteobacteria;Sphingomonadales;Sphingomonadaceae;Novosphingobium;Novosphingobium profundi	Y	N
Novosphingobium_sediminicola	Bacteria;Pseudomonadota;Alphaproteobacteria;Sphingomonadales;Sphingomonadaceae;Novosphingobium;Novosphingobium sediminicola	Y	N
Novosphingobium_sediminis	Bacteria;Pseudomonadota;Alphaproteobacteria;Sphingomonadales;Sphingomonadaceae;Novosphingobium;Novosphingobium sediminis	Y	N
Novosphingobium_sp._AAP1	Bacteria;Pseudomonadota;Alphaproteobacteria;Sphingomonadales;Sphingomonadaceae;Novosphingobium;unclassified Novosphingobium;Novosphingobium sp. AAP1	Y	N
Novosphingobium_sp._AAP83	Bacteria;Pseudomonadota;Alphaproteobacteria;Sphingomonadales;Sphingomonadaceae;Novosphingobium;unclassified Novosphingobium;Novosphingobium sp. AAP83	Y	N
Novosphingobium_sp._AAP93	Bacteria;Pseudomonadota;Alphaproteobacteria;Sphingomonadales;Sphingomonadaceae;Novosphingobium;unclassified Novosphingobium;Novosphingobium sp. AAP93	Y	N
Novosphingobium_sp._B_225	Bacteria;Pseudomonadota;Alphaproteobacteria;Sphingomonadales;Sphingomonadaceae;Novosphingobium;unclassified Novosphingobium;Novosphingobium sp. B 225	Y	N
Novosphingobium_sp._B1	Bacteria;Pseudomonadota;Alphaproteobacteria;Sphingomonadales;Sphingomonadaceae;Novosphingobium;unclassified Novosphingobium;Novosphingobium sp. B1	Y	N
Novosphingobium_sp._CCH12-A3	Bacteria;Pseudomonadota;Alphaproteobacteria;Sphingomonadales;Sphingomonadaceae;Novosphingobium;unclassified Novosphingobium;Novosphingobium sp. CCH12-A3	Y	N
Novosphingobium_sp._CECT_9465	Bacteria;Pseudomonadota;Alphaproteobacteria;Sphingomonadales;Sphingomonadaceae;Novosphingobium;unclassified Novosphingobium;Novosphingobium sp. CECT 9465	Y	N
Novosphingobium_sp._EMRT-2	Bacteria;Pseudomonadota;Alphaproteobacteria;Sphingomonadales;Sphingomonadaceae;Novosphingobium;unclassified Novosphingobium;Novosphingobium sp. EMRT-2	Y	N
Novosphingobium_sp._ERN07	Bacteria;Pseudomonadota;Alphaproteobacteria;Sphingomonadales;Sphingomonadaceae;Novosphingobium;unclassified Novosphingobium;Novosphingobium sp. ERN07	Y	N
Novosphingobium_sp._ERW19	Bacteria;Pseudomonadota;Alphaproteobacteria;Sphingomonadales;Sphingomonadaceae;Novosphingobium;unclassified Novosphingobium;Novosphingobium sp. ERW19	Y	N
Novosphingobium_sp._ES2-1	Bacteria;Pseudomonadota;Alphaproteobacteria;Sphingomonadales;Sphingomonadaceae;Novosphingobium;unclassified Novosphingobium;Novosphingobium sp. ES2-1	Y	N
Novosphingobium_sp._HBC54	Bacteria;Pseudomonadota;Alphaproteobacteria;Sphingomonadales;Sphingomonadaceae;Novosphingobium;Novosphingobium cyanobacteriorum	Y	N
Novosphingobium_sp._KACC_22771	Bacteria;Pseudomonadota;Alphaproteobacteria;Sphingomonadales;Sphingomonadaceae;Novosphingobium;unclassified Novosphingobium;Novosphingobium sp. KACC 22771	Y	N
Novosphingobium_sp._LASN5T	Bacteria;Pseudomonadota;Alphaproteobacteria;Sphingomonadales;Sphingomonadaceae;Novosphingobium;unclassified Novosphingobium;Novosphingobium sp. LASN5T	Y	N
Novosphingobium_sp._MBES04	Bacteria;Pseudomonadota;Alphaproteobacteria;Sphingomonadales;Sphingomonadaceae;Novosphingobium;unclassified Novosphingobium;Novosphingobium sp. MBES04	Y	N
Novosphingobium_sp._MD-1	Bacteria;Pseudomonadota;Alphaproteobacteria;Sphingomonadales;Sphingomonadaceae;Novosphingobium;unclassified Novosphingobium;Novosphingobium sp. MD-1	Y	N
Novosphingobium_sp._NBM11	Bacteria;Pseudomonadota;Alphaproteobacteria;Sphingomonadales;Sphingomonadaceae;Novosphingobium;unclassified Novosphingobium;Novosphingobium sp. NBM11	Y	N
Novosphingobium_sp._NDB2Meth1	Bacteria;Pseudomonadota;Alphaproteobacteria;Sphingomonadales;Sphingomonadaceae;Novosphingobium;unclassified Novosphingobium;Novosphingobium sp. NDB2Meth1	Y	N
Novosphingobium_sp._SG707	Bacteria;Pseudomonadota;Alphaproteobacteria;Sphingomonadales;Sphingomonadaceae;Novosphingobium;unclassified Novosphingobium;Novosphingobium sp. SG707	Y	N
Novosphingobium_sp._SG720	Bacteria;Pseudomonadota;Alphaproteobacteria;Sphingomonadales;Sphingomonadaceae;Novosphingobium;unclassified Novosphingobium;Novosphingobium sp. SG720	Y	N
Novosphingobium_sp._SG751A	Bacteria;Pseudomonadota;Alphaproteobacteria;Sphingomonadales;Sphingomonadaceae;Novosphingobium;unclassified Novosphingobium;Novosphingobium sp. SG751A	Y	N
Novosphingobium_sp._SL115	Bacteria;Pseudomonadota;Alphaproteobacteria;Sphingomonadales;Sphingomonadaceae;Novosphingobium;unclassified Novosphingobium;Novosphingobium sp. SL115	Y	N
Novosphingobium_sp._UBA1939	Bacteria;Pseudomonadota;Alphaproteobacteria;Sphingomonadales;Sphingomonadaceae;Novosphingobium;unclassified Novosphingobium;Novosphingobium sp. UBA1939	Y	N
Novosphingobium_subterraneum	Bacteria;Pseudomonadota;Alphaproteobacteria;Sphingomonadales;Sphingomonadaceae;Novosphingobium;Novosphingobium subterraneum	Y	N
Novosphingobium_taihuense	Bacteria;Pseudomonadota;Alphaproteobacteria;Sphingomonadales;Sphingomonadaceae;Novosphingobium;Novosphingobium taihuense	Y	N
Novosphingobium_terrae	Bacteria;Pseudomonadota;Alphaproteobacteria;Sphingomonadales;Sphingomonadaceae;Novosphingobium;Novosphingobium terrae	Y	N
Novosphingobium_umbonatum	Bacteria;Pseudomonadota;Alphaproteobacteria;Sphingomonadales;Sphingomonadaceae;Novosphingobium;Novosphingobium umbonatum	Y	N
Parasphingopyxis_marina	Bacteria;Pseudomonadota;Alphaproteobacteria;Sphingomonadales;Sphingomonadaceae;Parasphingopyxis;Parasphingopyxis marina	Y	N
Rhizorhapis_suberifaciens	Bacteria;Pseudomonadota;Alphaproteobacteria;Sphingomonadales;Sphingomonadaceae;Rhizorhapis;Rhizorhapis suberifaciens	Y	N
Sphingobium_chungbukense	Bacteria;Pseudomonadota;Alphaproteobacteria;Sphingomonadales;Sphingomonadaceae;Sphingobium;Sphingobium chungbukense	Y	N
Sphingobium_cupriresistens	Bacteria;Pseudomonadota;Alphaproteobacteria;Sphingomonadales;Sphingomonadaceae;Sphingobium;Sphingobium cupriresistens	Y	N
Sphingobium_jiangsuense	Bacteria;Pseudomonadota;Alphaproteobacteria;Sphingomonadales;Sphingomonadaceae;Sphingobium;Sphingobium jiangsuense	Y	N
Sphingobium_lactosutens	Bacteria;Pseudomonadota;Alphaproteobacteria;Sphingomonadales;Sphingomonadaceae;Sphingobium;Sphingobium lactosutens	Y	N
Sphingobium_nicotianae	Bacteria;Pseudomonadota;Alphaproteobacteria;Sphingomonadales;Sphingomonadaceae;Sphingobium;Sphingobium nicotianae	Y	N
Sphingobium_psychrophilum	Bacteria;Pseudomonadota;Alphaproteobacteria;Sphingomonadales;Sphingomonadaceae;Sphingobium;Sphingobium psychrophilum	Y	N
Sphingobium_sp._3R8	Bacteria;Pseudomonadota;Alphaproteobacteria;Sphingomonadales;Sphingomonadaceae;Sphingobium;unclassified Sphingobium;Sphingobium sp. 3R8	Y	N
Sphingobium_sp._AP50	Bacteria;Pseudomonadota;Alphaproteobacteria;Sphingomonadales;Sphingomonadaceae;Sphingobium;unclassified Sphingobium;Sphingobium sp. AP50	Y	N
Sphingobium_sp._B11D3B	Bacteria;Pseudomonadota;Alphaproteobacteria;Sphingomonadales;Sphingomonadaceae;Sphingobium;unclassified Sphingobium;Sphingobium sp. B11D3B	Y	N
Sphingobium_sp._B11D3D	Bacteria;Pseudomonadota;Alphaproteobacteria;Sphingomonadales;Sphingomonadaceae;Sphingobium;unclassified Sphingobium;Sphingobium sp. B11D3D	Y	N
Sphingobium_sp._B12D2B	Bacteria;Pseudomonadota;Alphaproteobacteria;Sphingomonadales;Sphingomonadaceae;Sphingobium;unclassified Sphingobium;Sphingobium sp. B12D2B	Y	N
Sphingobium_sp._B7D2B	Bacteria;Pseudomonadota;Alphaproteobacteria;Sphingomonadales;Sphingomonadaceae;Sphingobium;unclassified Sphingobium;Sphingobium sp. B7D2B	Y	N
Sphingobium_sp._BYY-5	Bacteria;Pseudomonadota;Alphaproteobacteria;Sphingomonadales;Sphingomonadaceae;Sphingobium;unclassified Sphingobium;Sphingobium sp. BYY-5	Y	N
Sphingobium_sp._LB126	Bacteria;Pseudomonadota;Alphaproteobacteria;Sphingomonadales;Sphingomonadaceae;Sphingobium;unclassified Sphingobium;Sphingobium sp. LB126	Y	N
Sphingobium_sp._Leaf26	Bacteria;Pseudomonadota;Alphaproteobacteria;Sphingomonadales;Sphingomonadaceae;Sphingobium;unclassified Sphingobium;Sphingobium sp. Leaf26	Y	N
Sphingobium_sp._SYK-6	Bacteria;Pseudomonadota;Alphaproteobacteria;Sphingomonadales;Sphingomonadaceae;Sphingobium;unclassified Sphingobium;Sphingobium sp. SYK-6	Y	N
Sphingobium_sp._TCM1	Bacteria;Pseudomonadota;Alphaproteobacteria;Sphingomonadales;Sphingomonadaceae;Sphingobium;unclassified Sphingobium;Sphingobium sp. TCM1	Y	N
Sphingobium_sp._V4	Bacteria;Pseudomonadota;Alphaproteobacteria;Sphingomonadales;Sphingomonadaceae;Sphingobium;unclassified Sphingobium;Sphingobium sp. V4	Y	N
Sphingobium_sp._YR768	Bacteria;Pseudomonadota;Alphaproteobacteria;Sphingomonadales;Sphingomonadaceae;Sphingobium;unclassified Sphingobium;Sphingobium sp. YR768	Y	N
Sphingobium_sp._Z007	Bacteria;Pseudomonadota;Alphaproteobacteria;Sphingomonadales;Sphingomonadaceae;Sphingobium;unclassified Sphingobium;Sphingobium sp. Z007	Y	N
Sphingobium_terrigena	Bacteria;Pseudomonadota;Alphaproteobacteria;Sphingomonadales;Sphingomonadaceae;Sphingobium;Sphingobium terrigena	Y	N
Sphingomonas_asaccharolytica	Bacteria;Pseudomonadota;Alphaproteobacteria;Sphingomonadales;Sphingomonadaceae;Sphingomonas;Sphingomonas asaccharolytica	Y	N
Sphingomonas_bisphenolicum	Bacteria;Pseudomonadota;Alphaproteobacteria;Sphingomonadales;Sphingomonadaceae;Sphingomonas;Sphingomonas bisphenolicum	Y	N
Sphingomonas_caeni	Bacteria;Pseudomonadota;Alphaproteobacteria;Sphingomonadales;Sphingomonadaceae;Sphingomonas;Sphingomonas caeni	Y	N
Sphingomonas_hengshuiensis	Bacteria;Pseudomonadota;Alphaproteobacteria;Sphingomonadales;Sphingomonadaceae;Sphingomonas;Sphingomonas hengshuiensis	Y	N
Sphingomonas_lycopersici	Bacteria;Pseudomonadota;Alphaproteobacteria;Sphingomonadales;Sphingomonadaceae;Sphingomonas;Sphingomonas lycopersici	Y	N
Sphingomonas_mali	Bacteria;Pseudomonadota;Alphaproteobacteria;Sphingomonadales;Sphingomonadaceae;Sphingomonas;Sphingomonas mali	Y	N
Sphingomonas_sp._AR_OL41	Bacteria;Pseudomonadota;Alphaproteobacteria;Sphingomonadales;Sphingomonadaceae;Sphingomonas;unclassified Sphingomonas;Sphingomonas sp. AR_OL41	Y	N
Sphingomonas_sp._SUN019	Bacteria;Pseudomonadota;Alphaproteobacteria;Sphingomonadales;Sphingomonadaceae;Sphingomonas;unclassified Sphingomonas;Sphingomonas sp. SUN019	Y	N
Sphingomonas_sp._UNC305MFCol5.2	Bacteria;Pseudomonadota;Alphaproteobacteria;Sphingomonadales;Sphingomonadaceae;Sphingomonas;unclassified Sphingomonas;Sphingomonas sp. UNC305MFCol5.2	Y	N
Sphingorhabdus_sp._M41	Bacteria;Pseudomonadota;Alphaproteobacteria;Sphingomonadales;Sphingomonadaceae;Sphingorhabdus;unclassified Sphingorhabdus;Sphingorhabdus sp. M41	Y	N
Sphingosinicella_sp._CPCC_101087	Bacteria;Pseudomonadota;Alphaproteobacteria;Sphingomonadales;Sphingosinicellaceae;Sphingosinicella;unclassified Sphingosinicella;Sphingosinicella sp. CPCC 101087	Y	N
		77	5

## Sheet: 4826 Homolog Hits
A homology search was performed for SARO_RS14285 in the 4,826 representative and reference bacterial genomes defined by NCBI on 2024-01-09. The results are listed here.
Genome_ID	Genus_Species	Taxonomy
NC_014375.1_Brevundimonas_subvibrioides_ATCC_15264,_complete_sequence	Brevundimonas_subvibrioides_ATCC_15264	Pseudomonadota;Alphaproteobacteria;Caulobacterales;Caulobacteraceae;Brevundimonas
NZ_CP062222.1_Brevundimonas_goettingensis_strain_LVF2_chromosome,_complete_genome	Brevundimonas_goettingensis	Pseudomonadota;Alphaproteobacteria;Caulobacterales;Caulobacteraceae;Brevundimonas
NZ_CP007796.1_Azospirillum_argentinense_strain_Az39_plasmid_AbAZ39_p3,_complete_sequence	Azospirillum_argentinense	Pseudomonadota;Alphaproteobacteria;Rhodospirillales;Azospirillaceae;Azospirillum
NZ_CP025613.1_Niveispirillum_cyanobacteriorum_strain_TH16_plasmid_unnamed1,_complete_sequence	Niveispirillum_cyanobacteriorum	Pseudomonadota;Alphaproteobacteria;Rhodospirillales;Azospirillaceae;Niveispirillum
NZ_CP098747.1_Sneathiella_marina_strain_PHK-P5_chromosome,_complete_genome	Sneathiella_marina	Pseudomonadota;Alphaproteobacteria;Sneathiellales;Sneathiellaceae;Sneathiella
NZ_CP060053.1_Croceicoccus_marinus_strain_OT19_plasmid_plas1,_complete_sequence	Croceicoccus_marinus	Pseudomonadota;Alphaproteobacteria;Sphingomonadales;Erythrobacteraceae;Croceicoccus
NZ_CP016591.1_Tsuneonella_dongtanensis_strain_KCTC_22672_chromosome,_complete_genome	Tsuneonella_dongtanensis	Pseudomonadota;Alphaproteobacteria;Sphingomonadales;Erythrobacteraceae;Tsuneonella
NZ_CP080327.1_Aquisediminimonas_profunda_strain_DS48-3_chromosome,_complete_genome	Aquisediminimonas_profunda	Pseudomonadota;Alphaproteobacteria;Sphingomonadales;Sphingomonadaceae;Aquisediminimonas
NZ_CP020083.1_Blastomonas_fulva_strain_T2_chromosome,_complete_genome	Blastomonas_fulva	Pseudomonadota;Alphaproteobacteria;Sphingomonadales;Sphingomonadaceae;Blastomonas
NZ_CP009292.1_Novosphingobium_pentaromativorans_US6-1_plasmid_pLA3,_complete_sequence	Novosphingobium_pentaromativorans_US6-1	Pseudomonadota;Alphaproteobacteria;Sphingomonadales;Sphingomonadaceae;Novosphingobium
NZ_CP117417.1_Novosphingobium_humi_strain_KACC_19094_chromosome,_complete_genome	Novosphingobium_humi	Pseudomonadota;Alphaproteobacteria;Sphingomonadales;Sphingomonadaceae;Novosphingobium
NC_007794.1_Novosphingobium_aromaticivorans_DSM_12444,_complete_sequence	Novosphingobium_aromaticivorans_DSM_12444	Pseudomonadota;Alphaproteobacteria;Sphingomonadales;Sphingomonadaceae;Novosphingobium
NZ_CP023449.1_Rhizorhabdus_dicambivorans_strain_Ndbn-20_chromosome,_complete_genome	Rhizorhabdus_dicambivorans	Pseudomonadota;Alphaproteobacteria;Sphingomonadales;Sphingomonadaceae;Rhizorhabdus
NZ_CP022748.1_Sphingobium_xenophagum_strain_C1_plasmid_p2,_complete_sequence	Sphingobium_xenophagum	Pseudomonadota;Alphaproteobacteria;Sphingomonadales;Sphingomonadaceae;Sphingobium
NZ_CP022746.1_Sphingobium_xenophagum_strain_C1_chromosome_II,_complete_sequence	Sphingobium_xenophagum	Pseudomonadota;Alphaproteobacteria;Sphingomonadales;Sphingomonadaceae;Sphingobium
NZ_AP018664.1_Sphingobium_amiense_strain_DSM_16289_chromosome,_complete_genome	Sphingobium_amiense	Pseudomonadota;Alphaproteobacteria;Sphingomonadales;Sphingomonadaceae;Sphingobium
NZ_CP023741.1_Sphingobium_yanoikuyae_strain_S72_chromosome,_complete_genome	Sphingobium_yanoikuyae	Pseudomonadota;Alphaproteobacteria;Sphingomonadales;Sphingomonadaceae;Sphingobium
NZ_CP049869.1_Sphingomonas_piscis_strain_HDW15B_chromosome,_complete_genome	Sphingomonas_piscis	Pseudomonadota;Alphaproteobacteria;Sphingomonadales;Sphingomonadaceae;Sphingomonas
NZ_AP018818.1_Sphingomonas_bisphenolicum_strain_AO1_chromosome_2,_complete_sequence	Sphingomonas_bisphenolicum	Pseudomonadota;Alphaproteobacteria;Sphingomonadales;Sphingomonadaceae;Sphingomonas
NZ_CP042239.1_Sphingomonas_suaedae_strain_XS-10_chromosome,_complete_genome	Sphingomonas_suaedae	Pseudomonadota;Alphaproteobacteria;Sphingomonadales;Sphingomonadaceae;Sphingomonas
NZ_CP014168.1_Sphingomonas_panacis_strain_DCY99_chromosome,_complete_genome	Sphingomonas_panacis	Pseudomonadota;Alphaproteobacteria;Sphingomonadales;Sphingomonadaceae;Sphingomonas
NZ_CP018820.1_Sphingomonas_koreensis_strain_ABOJV_chromosome,_complete_genome	Sphingomonas_koreensis	Pseudomonadota;Alphaproteobacteria;Sphingomonadales;Sphingomonadaceae;Sphingomonas
NZ_CP010836.1_Sphingomonas_hengshuiensis_strain_WHSC-8_isolate_soil_of_Hengshui_Lake_chromosome,_complete_genome	Sphingomonas_hengshuiensis	Pseudomonadota;Alphaproteobacteria;Sphingomonadales;Sphingomonadaceae;Sphingomonas
NZ_CP009429.1_Sphingopyxis_macrogoltabida_strain_203_chromosome,_complete_genome	Sphingopyxis_macrogoltabida	Pseudomonadota;Alphaproteobacteria;Sphingomonadales;Sphingomonadaceae;Sphingopyxis
NZ_CP081848.1_Polymorphobacter_megasporae_strain_PAMC_29362_chromosome,_complete_genome	Polymorphobacter_megasporae	Pseudomonadota;Alphaproteobacteria;Sphingomonadales;Sphingosinicellaceae;Polymorphobacter
NZ_CP007142.1_Gynuella_sunshinyii_YC6258_chromosome,_complete_genome	Gynuella_sunshinyii_YC6258	Pseudomonadota;Gammaproteobacteria;Oceanospirillales;Saccharospirillaceae;Gynuella
NZ_CP031415.1_Saccharospirillum_mangrovi_strain_HK-33_chromosome,_complete_genome	Saccharospirillum_mangrovi	Pseudomonadota;Gammaproteobacteria;Oceanospirillales;Saccharospirillaceae;Saccharospirillum
NZ_AP025488.1_Vibrio_fortis_strain_LMG_21557_chromosome_2,_complete_sequence	Vibrio_fortis	Pseudomonadota;Gammaproteobacteria;Vibrionales;Vibrionaceae;Vibrio
NZ_CP009978.1_Vibrio_natriegens_NBRC_15636_=_ATCC_14048_=_DSM_759_strain_ATCC_14048_chromosome_2,_complete_sequence	Vibrio_natriegens_NBRC_15636_=_ATCC_14048_=_DSM_759	Pseudomonadota;Gammaproteobacteria;Vibrionales;Vibrionaceae;Vibrio
