# Supplementary material for: Novosphingobium aromaticivorans LigR coordinates transcription of genes involved in metabolism of multiple types of aromatics
Source: mSystems. 2025 Nov 28;10(12):e01469-25. doi: 10.1128/msystems.01469-25 (PMC12710314; doi:10.1128/msystems.01469-25)
Supplement: Table S5 — Primers. [file msystems.01469-25-s0005.xlsx]

## Sheet: Primers
Supplementary Table 5. Primers used in this study.
Name	Sequence (5` to 3` orientation)	Notes
14285 UP F	gtttctgcggactggctttctacgtgttcGTGACGATGGCCTGATCGAC	For amplification of a ~ 1.2 kb fragment upstream of the SARO_RS14285 gene. Lower case indicates the overlapping sequence with pK18mobsacB. In blue is the overlapping sequence with the target gene.
14285 UP R	TTATGCAAAGCCTTCTGCGGCGCCTGATCACTTAGCATTTCCTTATGGG
14285 DOWN F	GCCGCAGAAGGCTTTGCATAAATTTATACCTTGGGCGATGTTTGCA	For amplification of a ~ 1.4 kb fragment downstream of the SARO_RS14285 gene. Lower case indicates the overlapping sequence with pK18mobsacB. In blue is the overlapping sequence with the target gene.
14285 DOWN R	cgattcattaatgcagctggcacgacagAGTATTCGTCCGTCAGGGGA
pK18msB AseI ampl	CTGTCGTGCCAGCTGCATTAATG	For plasmid pK18mobsacB linearization (without multicloning site).
pK18msB -MCS XbaI	GAACACGTAGAAAGCCAGTCCGCAGAAACGGTGCTG
pK Insert Seq F	CGGTTCGCTTGCTGTCCATA	For pK18mobsacB insert amplification and sequencing.
pK Insert Seq R	TATTACCGCCTTTGAGTGA
pVP ATW NoHis F	GTTTAAACGAATTCGGACTCGGTACGCGCG	For plasmid pVP302K linearization (without multicloning site), with 8xHisTag at the N-terminus.
pVP ATW HisTag R	TGCGATCGCGCTCTGAAAATACAGATTTTCG
pJGI LysR F	aatctgtattttcagagcgcgatcgcaATGGCATTGCATGCAATTAA	For amplification of the SARO_RS14285 gene, codon optimized for E. coli, from a plasmid constructed by DOE Joint Genome Institute. Lower case indicates the overlapping sequence with pVP302K. In blue is the overlapping sequence with the target gene.
pJGI LysR R	cgcgcgtaccgagtccgaattcgtttaaaCTCAAGCAAAACCCTCCGCTG
pVP-N&Ctag seq F2	GAAAAGTGCCACCTGACGTCTAAGAAACC	For pVP302K insert amplification and sequencing.
pVP302K Ntag seq R	CAGCAGCCAACTCAGCTTCCTTTCG
GS 14290 F	GGACGACGATACCCGACATTTCCGG	For amplification of the 200-bp DNA fragment used in the gel shift assay for gene SARO_RS14290.
GS 14290 R	CCGCGTCACGCTGCCGTGGC
GS 14280 F	GTTGGCGGCCGACCGCGCCG	For amplification of the 200-bp DNA fragment used in the gel shift assay for gene SARO_RS14280.
GS 14280 R	CAAAGGTCGACCCGGCCTCACCGAA
GS 14275 F	GTCAGCCAAGACGCTGGAAT	For amplification of the 200-bp DNA fragment used in the gel shift assay for gene SARO_RS14275.
GS 14275 R	GCCTTCTGCTTCTCGCGCCA
GS 03965 F	TCCCGCTGCGGCGACCCATT	For amplification of the 200-bp DNA fragment used in the gel shift assay for gene SARO_RS03965.
GS 03965 R	ATGCCCAGGCCGATGCCGCT
GS 08360 F	CGATCTGAAGTGCTCAACGT	For amplification of the 200-bp DNA fragment used in the gel shift assay for gene SARO_RS08360.
GS 08360 R	GAAGGAATGTCCGACGCTTT
pPK_Lin F	GGATCCCCACAGAGGTAAG	For plasmid pPK7179 linearization (with multicloning site).
pPK_Lin R	CTCGAGCTGCAGGCATGC
14290 HiFi F	tgcctgcagctcgagGGACGACGATACCCGACATTT	For amplification of the 240-bp DNA fragment used in DNA footprinting for gene SARO_RS14290. Lower case indicates the overlapping sequence with pPK7179.
14290 HiFi R	tagaacatcttacctctgtggggatccCCGCGTCACGCTG
14280 HiFi F	ttgcatgcctgcagctcgagCAAAGGTCGACCCGGCCTCA	For amplification of the 240-bp DNA fragment used in DNA footprinting for gene SARO_RS14280. Lower case indicates the overlapping sequence with pPK7179.
14280 HiFi R	tcttacctctgtggggatccGTTGGCGGCCGA
14275 HiFi F	ttgcatgcctgcagctcgagGCCTTCTGCTTCT	For amplification of the 240-bp DNA fragment used in DNA footprinting for gene SARO_RS14275. Lower case indicates the overlapping sequence with pPK7179.
14275 HiFi R	tcttacctctgtggggatccGTCAGCCAAGACGCTGGAATC
